# Supplementary material for: Resistance of HNSCC cell models to pan-FGFR inhibition depends on the EMT phenotype associating with clinical outcome
Source: Mol Cancer. 2024 Feb 21;23:39. doi: 10.1186/s12943-024-01954-8 (PMC10880239; doi:10.1186/s12943-024-01954-8)
Supplement: Supplementary file 2 — Supplementary material 2. [file 12943_2024_1954_MOESM2_ESM.xlsx]

## Sheet: Cell models
Cell model name	Site of origin	Sex	Age at sampling	TNM stage	Lesion type	Cellosaurus accession
UT-SCC 5	Tongue	Male	58	T1N1M0	Primary	CVCL_7858
UT-SCC 8	Supraglottic larynx	Male	42	T2N0M0	Primary	CVCL_7869
UT-SCC 14	Tongue	Male	25	T3N1M0	Primary	CVCL_7810
UT-SCC 15	Tongue	Male	51	T1N0M0	Recurrence	CVCL_7811
Cal33	Tongue	Male	69	NA	Primary	CVCL_1108
FaDu	Hypopharynx	Male	56	NA	Primary	CVCL_1218
SAS	Tongue	Female	69	NA	Primary	CVCL_1675
HSC4	Tongue	Male	64	NA	Metastatic	CVCL_1289
UD-SCC-3	Larynx	Male	45	T2N2cM0	Metastatic	CVCL_E326
UD-SCC-8	Larynx	NA	NA	NA	Primary	CVCL_YD74
UM-SCC-10A	Larynx	Male	57	T3N0M0	Primary	CVCL_7713
UM-SCC-11B	Larynx	Male	64	T2N2aM0	Primary	CVCL_7716
UM-SCC-14B	Floor of mouth	Female	64	T1N0M0	Recurrence	CVCL_7720
UM-SCC-17A	Larynx	Female	48	T1N0M0	Primary	CVCL_7724
UM-SCC-17B	Larynx	Female	48	T1N0M0	Metastatic	CVCL_7725
UM-SCC-22B	Hypopharynx; Metastatic site: Cervical lymph node	Female	59	T2N1M0	Metastatic	CVCL_7732
UT-SCC-9	Glottic larynx	Male	81	T2N0M0	Primary	CVCL_7870
UT-SCC-24B	Tongue, Metastatic site: Cervical lymph node	Male	41	T2N0M0	metastatic	CVCL_7827
UT-SCC-33	Gingiva of the maxilla	Female	86	T2N0M0	Primary	CVCL_7837
UT-SCC-50	Larynx	Male	70	T2N0	Primary	CVCL_7859

## Sheet: HNSCC organoids
Publication: https://doi.org/10.1016/j.medj.2023.04.003
T-number_Millen-et-al.	Corresponding_organoid_number_Broghammer-et-al.	Preferred_media	Org_Tumor_or_Normal	Biopsy_or_Resection	Nature_Tissue	Gender	Age	T_Stage	N_Stage	M_Stage	Cancertype	Location	Sub_location	HPV_Status	SNP confirmed	Sequenced	Nutlin status	Matched PBMCs
T2	159	HN	Tumor	Biopsy	Primary tumor	Female	90	T2	N0	M0	Squamous cell carcinoma	Larynx		Not_Determined	Y	WES	R	0
T14	423	HN	Tumor	Resection	Primary tumor	Male	76	T2	N0	M0	Squamous cell carcinoma	Oral Cavity	Tongue	Not_Determined	Y	WES	0	0
T17	995	HN	Tumor	Biopsy	Primary tumor	Female	63	T3	N0	M0	Squamous cell carcinoma	Larynx		Not_Determined	Y	NGS, WES	0	0
T32	95	HN	Tumor	Resection	Recurrent primary	Female	87	T4	N0	M0	Squamous cell carcinoma	Oral Cavity	Gingiva	Not_Determined	Y	WES	0	0
T41	178	Cervical SCC	Tumor	Biopsy	Second Primary	Male	72	T1	N3	M0	Squamous cell carcinoma	Oropharynx		Not_Determined	Y	WES	R	0
T46	212	Cervical SCC	Tumor	Resection	Primary tumor	Female	22	T2	N1	M0	Squamous cell carcinoma	Oral Cavity	Tongue	Not_Determined	Y	WES	R	0

## Sheet: Inhibitors
Inhibitor name	Inhibitor targets	Company	Cat#	CAS No.
Erdafitinib	pan-FGFR	Selleckchem	S8401	1346242-81-6
BI-D1870	RSK1/2/3/4	Focus Biomolecules	10-4791	501437-28-1
SMI-4a	PIM1/2	ApexBio	A4193	438190-29-5
JNJ-38877605	c-MET	MedchemExpress	HY-50683	943540-75-8
GNE-495	MAP4K4	MedchemExpress	HY-100343	1449277-10-4
Bemcentinib (R428)	AXL	MedchemExpress	HY-15150	1037624-75-1
Ro 31-8220 Mesylate	pan-PKC	Abmole Bioscience	M2982	138489-18-6
LY2109761	TGFBR1/2	MedchemExpress	HY-12075	700874-71-1
OSU-T315 (1,5-regioisomer)	ILK	TargetMol	T5485	2070015-22-2
Afatinib	EGFR, HER2, HER4	MedchemExpress	HY-10261	850140-72-6
PP2	Lck,Fyn	MedchemExpress	HY-13805	172889-27-9
GW843682X	PLK3/1	MedchemExpress	HY-11003	660868-91-7
CC-671	Mps1,TTK,Clk2	Adooq Bioscience	A16995-5	1618658-88-0
ZINC05007751	NEK6	MedchemExpress	HY-122639	591239-68-8
Ipatasertib	Akt1/2/3	MedchemExpress	HY-15186	1001264-89-6
NVP-BHG712	EPHB4	MedchemExpress	HY-13258A	940310-85-0
Palbociclib	CDK4/6	MedchemExpress	HY-50767	571190-30-2
JX06	PDK1,2,3	MedchemExpress	HY-19564	729-46-4
Cobimetinib	MEK1	MedchemExpress	HY-13064	934660-93-2
GSK-626616	DYRK1/3	MedchemExpress	HY-105309	1025821-33-3
CCG215022	GRK1/2/5	MedchemExpress	HY-18991	1813527-81-9
BI-1347	CDK8	MedchemExpress	HY-120350	2163056-91-3
WZ4003	NUAK1/2	MedchemExpress	HY-15802	1214265-58-3
FRAX597	PAK1,2,3	TargetMol	T6014	1286739-19-2
PF-3758309	PAK4	TargetMol	T6626	898044-15-0
Prexasertib	Chk1	Selleckchem	S7178	1234015-54-3
Lapatinib	EGFR	Selleckchem	S2111	231277-92-2
Entrectinib	TrkA/B/C,ROS1,ALK	Cayman Chemical	19476	1108743-60-7
GSK2256098	FAK	Cayman Chemical	22955	1224887-10-8
Dasatinib	Abl,Src,c-Kit	Cayman Chemical	11498	302962-49-8
Dinaciclib	CDK1/2/5/9	MedChem Express	HY-10492	779353-01-4
Alpelisib	PI3Kα	MedChem Express	HY-15244	1217486-61-7
Copanlisib	pan-class I PI3K	MedChem Express	HY-15346	1032568-63-0
Foretinib	cMET,KDR	Cayman Chemical	16249	849217-64-7
Ralimetinib dimesylate	p38 MAPK α/β	Cayman Chemical	23259	862507-23-1
SCH772984	ERK1/2	Adooq Bioscience	A12824	942183-80-4
Imatinib	v-Abl,c-Kit,PDGFR	Selleckchem	S2475	152459-95-5

## Sheet: Western blot antibodies
Category	Antibody target	Cat#	Company	Host species	Antibody clonality	Used antibody dilution
Primary antibody	SLUG (SNAI2)	12129-1-AP	Proteintech	Rabbit	polyclonal	1:3000
Primary antibody	CD44	60224-1-Ig	Proteintech	Mouse	monoclonal	1:10000
Primary antibody	E-Cadherin	610181	BD	Mouse	monoclonal	1:2000
Primary antibody	Fibronectin 1	610077	BD	Mouse	monoclonal	1:20000
Primary antibody	Integrin alpha 2	MA5-32306	Thermo Fisher	Rabbit	monoclonal	1:1000
Primary antibody	Vimentin	5741S	Cell Signaling	Rabbit	monoclonal	1:1000
Primary antibody	EGFR	2232L	Cell Signaling	Rabbit	polyclonal	1:1000
Primary antibody	Phospho-EGFR (Tyr1068)	44-788G	Invitrogen	Rabbit	polyclonal	1:1000
Primary antibody	Phospho-EGFR (Tyr1173)	44-794G	Invitrogen	Rabbit	polyclonal	1:1000
Primary antibody	Vinculin	V9131	Sigma	Mouse	monoclonal	1:1000
Primary antibody	beta-Actin	A5441-2ML	Sigma	Mouse	monoclonal	1:20000
Primary antibody	GAPDH	2118S	Cell Signaling	Rabbit	monoclonal	1:1000
Primary antibody	FGF Receptor 1	9740	Cell Signaling	Rabbit	monoclonal	1:1000
Primary antibody	FGF Receptor 2	23328	Cell Signaling	Rabbit	monoclonal	1:1000
Primary antibody	FGF Receptor 3	4574	Cell Signaling	Rabbit	monoclonal	1:1000
Primary antibody	FGF Receptor 4	8562	Cell Signaling	Rabbit	monoclonal	1:1000
Primary antibody	Integrin beta 1	ab179471	abcam	Rabbit	monoclonal	1:2000
Primary antibody	p44/42 MAPK (Erk1/2)	9102	Cell Signaling	Rabbit	polyclonal	1:1000
Primary antibody	Phospho-p44/42 MAPK(Thr202/Tyr204)	9101	Cell Signaling	Rabbit	polyclonal	1:1000
Secondary antibody	Anti-Rabbit IgG HRP Linked Whole Ab	NA-934	Cytiva	Donkey	polyclonal	1:5000
Secondary antibody	Anti-Mouse IgG HRP Linked Whole Ab	NA-931	Cytiva	Sheep	polyclonal	1:5000

## Sheet: Primers
Name	Sequence (5' -> 3')
EGFR-KpnI-Forward	ATGCGACCCTCCGGGACGGCC
EGFR-NheI-Reverse	TGCTCCAATAAATTCACTGCTTTG
gRNA1-PAM(C2654T)-Forward	GGAGGAAAAGAAAGTTTGTCAAGGCACGAGTAACAAG
gRNA1-PAM(C2654T)-Reverse	CTTGTTACTCGTGCCTTGACAAACTTTCTTTTCCTCC
EGFR DelKD-Forw	CCCAAGCTCTCTTGAGGATCGTCATTCAGGGGGATGAAAGAATG
EGFR DelKD-Rev	CATTCTTTCATCCCCCTGAATGACGATCCTCAAGAGAGCTTGGG
