# Supplementary material for: Resistance of HNSCC cell models to pan-FGFR inhibition depends on the EMT phenotype associating with clinical outcome
Source: Mol Cancer. 2024 Feb 21;23:39. doi: 10.1186/s12943-024-01954-8 (PMC10880239; doi:10.1186/s12943-024-01954-8)
Supplement: Supplementary file 3 — Supplementary material 3. [file 12943_2024_1954_MOESM3_ESM.xlsx]

## Sheet: FDA-approved inhibitors
Selected RTK target	Inhibitor name	Inhibitor type	Additional targets	Company	Approved for clinical use	Approval Jurisdiction		Adapted from https://www.ppu.mrc.ac.uk/list-clinically-approved-kinase-inhibitors
ALK	Crizotinib	Non-selective	MET	Pfizer	NSCLC with ALK translocations	2011 FDA, 2012 EMA		Abbreviations	Full name	Jurisdiction
ALK	Ceritinib	Selective	-	Novartis	NSCLC with ALK translocations	2014 FDA, 2015 EMA		FDA	U.S. Food and Drug Administration	USA
ALK	Alectinib	Selective	-	Roche	NSCLC with ALK translocations	2014 PhMDA, 2015 FDA, 2017 EMA		EMA	European Medicines Agency	European Union
ALK	Lorlatinib	Non-selective	ROS1	Pfizer	ALK+ metastatic NSCLC	2018 FDA, 2019 EMA		NMPA	The National Medical Products Administration	NMPA
ALK	Entrectinib	Non-selective	NTRK1/2/3, ROS1	Roche	ROS1+ NSCLC, Solid tumors NTRK+	2019 FDA		PhMDA	Pharmaceuticals and Medical Devices Agency	PhMDA
ALK (T790M)	Brigatinib	Non-selective	ROS1, EGFR	Ariad Pharmaceuticals	ALK-rearranged metastatic NSCLC	2017 FDA, 2018 EMA
AXL	Gilteritinib	Non-selective	FLT3	Astellas Pharma	Acute myeloid leukemia FLT3 mutant	2018 FDA, 2019 EMA, 2021 NMPA
AXL	Cabozantinib	Non-selective	VEGFR2 PDGFR, KIT, MET, RET	Exelixis	Medullary thyroid cancer	2012 FDA, 2014 EMA
DDR1	Nilotinib	Non-selective	ABL, PDGFR, KIT	Novartis	Chronic myelogenous leukemia	2007 FDA, 2007 EMA
FGFR	Nintedanib	Non-selective	VEGFR, PDGFR	Boehringer Ingelheim	Idiopathic pulmonary fibrosis	2014 FDA, 2014 EMA
FGFR family	Vandetanib	Non-selective	RET, VEGFR, EGFR	AstraZeneca	Thyroid cancer	2011 FDA, 2012 EMA
FGFR1-3	Infigratinib	Selective	-	Novartis	Cholangiocarcinoma	2021 FDA
FGFR1-4	Erdafitinib	Selective	-	Janssen	Advanced metastatic urothelial carcinoma	2019 FDA
FGFR1-4	Pemigatinib	Selective	-	Incyte	cholangiocarcinoma with FGFR2 fusion	2020 FDA
FGFR2	Futibatinib	Selective	-	Taiho Pharma	Cholangiocarcinoma	2022 FDA
MET	Crizotinib	Non-selective	ALK	Pfizer	NSCLC with ALK translocations	2011 FDA, 2012 EMA
MET	Capmatinib Tabrecta	Selective	-	Novartis	MET mutation+ NSCLC	2020 FDA
MET	Cabozantinib	Non-selective	VEGFR2 PDGFR, KIT, AXL, RET	Exelixis	Medullary thyroid cancer	2012 FDA, 2014 EMA
MET (ex 14 alteration)	Tepotinib	Selective	-	EMD Serono	Metastatic NSCLC	2020 PhMDA, 2021 FDA
RET	Sunitinib	Non-selective	VEGFR, KIT, PDGFR, CSF1R, FLT3	Pfizer	Renal cancer	2006 FDA, 2008 EMA
RET	Vandetanib	Non-selective	VEGFR FGFR, EGFR	AstraZeneca	Thyroid cancer	2011 FDA, 2012 EMA
RET	Axitinib	Non-selective	VEGFR, PDGFR, KIT RET,CSF1R FLT3	Pfizer	Renal cell carcinoma	2012 FDA, 2012 EMA
RET	Pralsetinib	Selective	-	Blueprint Medicines	Metastatic, RET fusion posive, NSCLC, Medullary Thyroid Cancer	2020 FDA
RET	Cabozantinib	Non-selective	VEGFR2 PDGFR, KIT, AXL, MET	Exelixis	Medullary thyroid cancer	2012 FDA, 2014 EMA
RET (fusions)	Selpercatinib	Selective	-	Eli Lilly	NSCLC, MTC, thyroid cancers	2020 FDA
ROS1	Lorlatinib	Non-selective	ALK	Pfizer	ALK+ metastatic NSCLC	2018 FDA, 2019 EMA
ROS1	Entrectinib	Non-selective	NTRK1/2/3, ALK	Roche	ROS1+ NSCLC, Solid tumors NTRK+	2019 FDA
ROS1	Brigatinib	Non-selective	ALK (T790M), EGFR	Ariad Pharmaceuticals	ALK-rearranged metastatic NSCLC	2017 FDA, 2018 EMA

## Sheet: Selected WES mutations
Cell model	Gene	Utilization in the present study	Chromosome	Start	End	Ref	Alt	Func.refGene	ExonicFunc	AAChange.refGene	gnomAD_exome_ALL	gnomAD_exome_AFR	gnomAD_exome_AMR	gnomAD_exome_ASJ	gnomAD_exome_EAS	gnomAD_exome_FIN	gnomAD_exome_NFE	gnomAD_exome_OTH	gnomAD_exome_SAS	CLNALLELEID	CLNDN	CLNDISDB	CLNREVSTAT	CLNSIG	avsnp150	cosmic94_coding	CosmicID
FaDu	ALK	RNAiScreen_Target	2	29416572	29416572	T	C	exonic	nonsynonymous SNV	ALK:NM_001353765:exon10:c.A1177G:p.I393V,ALK:NM_004304:exon29:c.A4381G:p.I1461V	0.9976	0.9677	0.999	0.996	1	1	0.9998	0.9984	1	137211	Squamous_cell_lung_carcinoma|Neuroblastoma_3|Hereditary_cancer-predisposing_syndrome|not_specified|not_provided	Human_Phenotype_Ontology:HP:0030359,MONDO:MONDO:0005097,MedGen:C0149782|MONDO:MONDO:0013083,MedGen:C2751681,OMIM:613014|MONDO:MONDO:0015356,MedGen:C0027672,Orphanet:ORPHA140162,SNOMED_CT:699346009|MedGen:CN169374|MedGen:CN517202	criteria_provided,_multiple_submitters,_no_conflicts	Benign	rs1670283	ID=COSV101201052;OCCURENCE=1(large_intestine),18(meninges),1(central_nervous_system)	COSV101201052
SAS	ALK	RNAiScreen_Target	2	29416366	29416366	G	C	exonic	nonsynonymous SNV	ALK:NM_001353765:exon10:c.C1383G:p.D461E,ALK:NM_004304:exon29:c.C4587G:p.D1529E	0.4677	0.6265	0.6611	0.3056	0.7455	0.4887	0.3594	0.4227	0.4589	137215	Squamous_cell_lung_carcinoma|Neuroblastoma_3|Hereditary_cancer-predisposing_syndrome|not_specified|not_provided	Human_Phenotype_Ontology:HP:0030359,MONDO:MONDO:0005097,MedGen:C0149782|MONDO:MONDO:0013083,MedGen:C2751681,OMIM:613014|MONDO:MONDO:0015356,MedGen:C0027672,Orphanet:ORPHA140162,SNOMED_CT:699346009|MedGen:CN169374|MedGen:CN517202	criteria_provided,_multiple_submitters,_no_conflicts	Benign	rs1881421	ID=COSV66569695;OCCURENCE=1(breast),1(haematopoietic_and_lymphoid_tissue),1(pancreas),8(meninges),1(large_intestine)	COSV66569695
SAS	ALK	RNAiScreen_Target	2	29416481	29416481	T	C	exonic	nonsynonymous SNV	ALK:NM_001353765:exon10:c.A1268G:p.K423R,ALK:NM_004304:exon29:c.A4472G:p.K1491R	0.3431	0.2509	0.5894	0.1671	0.7465	0.3026	0.2234	0.2872	0.4239	137213	Squamous_cell_lung_carcinoma|Neuroblastoma_3|Hereditary_cancer-predisposing_syndrome|not_specified|not_provided	Human_Phenotype_Ontology:HP:0030359,MONDO:MONDO:0005097,MedGen:C0149782|MONDO:MONDO:0013083,MedGen:C2751681,OMIM:613014|MONDO:MONDO:0015356,MedGen:C0027672,Orphanet:ORPHA140162,SNOMED_CT:699346009|MedGen:CN169374|MedGen:CN517202	criteria_provided,_multiple_submitters,_no_conflicts	Benign	rs1881420	ID=COSV66555753;OCCURENCE=6(meninges),1(haematopoietic_and_lymphoid_tissue),1(pancreas),2(breast),3(prostate),1(lung),8(soft_tissue)	COSV66555753
SAS	ALK	RNAiScreen_Target	2	29416572	29416572	T	C	exonic	nonsynonymous SNV	ALK:NM_001353765:exon10:c.A1177G:p.I393V,ALK:NM_004304:exon29:c.A4381G:p.I1461V	0.9976	0.9677	0.999	0.996	1	1	0.9998	0.9984	1	137211	Squamous_cell_lung_carcinoma|Neuroblastoma_3|Hereditary_cancer-predisposing_syndrome|not_specified|not_provided	Human_Phenotype_Ontology:HP:0030359,MONDO:MONDO:0005097,MedGen:C0149782|MONDO:MONDO:0013083,MedGen:C2751681,OMIM:613014|MONDO:MONDO:0015356,MedGen:C0027672,Orphanet:ORPHA140162,SNOMED_CT:699346009|MedGen:CN169374|MedGen:CN517202	criteria_provided,_multiple_submitters,_no_conflicts	Benign	rs1670283	ID=COSV101201052;OCCURENCE=1(large_intestine),18(meninges),1(central_nervous_system)	COSV101201052
UT-SCC 15	ALK	RNAiScreen_Target	2	29416366	29416366	G	C	exonic	nonsynonymous SNV	ALK:NM_001353765:exon10:c.C1383G:p.D461E,ALK:NM_004304:exon29:c.C4587G:p.D1529E	0.4677	0.6265	0.6611	0.3056	0.7455	0.4887	0.3594	0.4227	0.4589	137215	Squamous_cell_lung_carcinoma|Neuroblastoma_3|Hereditary_cancer-predisposing_syndrome|not_specified|not_provided	Human_Phenotype_Ontology:HP:0030359,MONDO:MONDO:0005097,MedGen:C0149782|MONDO:MONDO:0013083,MedGen:C2751681,OMIM:613014|MONDO:MONDO:0015356,MedGen:C0027672,Orphanet:ORPHA140162,SNOMED_CT:699346009|MedGen:CN169374|MedGen:CN517202	criteria_provided,_multiple_submitters,_no_conflicts	Benign	rs1881421	ID=COSV66569695;OCCURENCE=1(breast),1(haematopoietic_and_lymphoid_tissue),1(pancreas),8(meninges),1(large_intestine)	COSV66569695
UT-SCC 15	ALK	RNAiScreen_Target	2	29416481	29416481	T	C	exonic	nonsynonymous SNV	ALK:NM_001353765:exon10:c.A1268G:p.K423R,ALK:NM_004304:exon29:c.A4472G:p.K1491R	0.3431	0.2509	0.5894	0.1671	0.7465	0.3026	0.2234	0.2872	0.4239	137213	Squamous_cell_lung_carcinoma|Neuroblastoma_3|Hereditary_cancer-predisposing_syndrome|not_specified|not_provided	Human_Phenotype_Ontology:HP:0030359,MONDO:MONDO:0005097,MedGen:C0149782|MONDO:MONDO:0013083,MedGen:C2751681,OMIM:613014|MONDO:MONDO:0015356,MedGen:C0027672,Orphanet:ORPHA140162,SNOMED_CT:699346009|MedGen:CN169374|MedGen:CN517202	criteria_provided,_multiple_submitters,_no_conflicts	Benign	rs1881420	ID=COSV66555753;OCCURENCE=6(meninges),1(haematopoietic_and_lymphoid_tissue),1(pancreas),2(breast),3(prostate),1(lung),8(soft_tissue)	COSV66555753
UT-SCC 15	ALK	RNAiScreen_Target	2	29416572	29416572	T	C	exonic	nonsynonymous SNV	ALK:NM_001353765:exon10:c.A1177G:p.I393V,ALK:NM_004304:exon29:c.A4381G:p.I1461V	0.9976	0.9677	0.999	0.996	1	1	0.9998	0.9984	1	137211	Squamous_cell_lung_carcinoma|Neuroblastoma_3|Hereditary_cancer-predisposing_syndrome|not_specified|not_provided	Human_Phenotype_Ontology:HP:0030359,MONDO:MONDO:0005097,MedGen:C0149782|MONDO:MONDO:0013083,MedGen:C2751681,OMIM:613014|MONDO:MONDO:0015356,MedGen:C0027672,Orphanet:ORPHA140162,SNOMED_CT:699346009|MedGen:CN169374|MedGen:CN517202	criteria_provided,_multiple_submitters,_no_conflicts	Benign	rs1670283	ID=COSV101201052;OCCURENCE=1(large_intestine),18(meninges),1(central_nervous_system)	COSV101201052
UT-SCC 5	ALK	RNAiScreen_Target	2	29416366	29416366	G	C	exonic	nonsynonymous SNV	ALK:NM_001353765:exon10:c.C1383G:p.D461E,ALK:NM_004304:exon29:c.C4587G:p.D1529E	0.4677	0.6265	0.6611	0.3056	0.7455	0.4887	0.3594	0.4227	0.4589	137215	Squamous_cell_lung_carcinoma|Neuroblastoma_3|Hereditary_cancer-predisposing_syndrome|not_specified|not_provided	Human_Phenotype_Ontology:HP:0030359,MONDO:MONDO:0005097,MedGen:C0149782|MONDO:MONDO:0013083,MedGen:C2751681,OMIM:613014|MONDO:MONDO:0015356,MedGen:C0027672,Orphanet:ORPHA140162,SNOMED_CT:699346009|MedGen:CN169374|MedGen:CN517202	criteria_provided,_multiple_submitters,_no_conflicts	Benign	rs1881421	ID=COSV66569695;OCCURENCE=1(breast),1(haematopoietic_and_lymphoid_tissue),1(pancreas),8(meninges),1(large_intestine)	COSV66569695
UT-SCC 5	ALK	RNAiScreen_Target	2	29416572	29416572	T	C	exonic	nonsynonymous SNV	ALK:NM_001353765:exon10:c.A1177G:p.I393V,ALK:NM_004304:exon29:c.A4381G:p.I1461V	0.9976	0.9677	0.999	0.996	1	1	0.9998	0.9984	1	137211	Squamous_cell_lung_carcinoma|Neuroblastoma_3|Hereditary_cancer-predisposing_syndrome|not_specified|not_provided	Human_Phenotype_Ontology:HP:0030359,MONDO:MONDO:0005097,MedGen:C0149782|MONDO:MONDO:0013083,MedGen:C2751681,OMIM:613014|MONDO:MONDO:0015356,MedGen:C0027672,Orphanet:ORPHA140162,SNOMED_CT:699346009|MedGen:CN169374|MedGen:CN517202	criteria_provided,_multiple_submitters,_no_conflicts	Benign	rs1670283	ID=COSV101201052;OCCURENCE=1(large_intestine),18(meninges),1(central_nervous_system)	COSV101201052
FaDu	AXL	RNAiScreen_Target	19	41743861	41743861	A	G	exonic	nonsynonymous SNV	AXL:NM_001699:exon7:c.A796G:p.N266D,AXL:NM_021913:exon7:c.A796G:p.N266D	1	1	1	1	1	1	1	1	1	NA	NA	NA	NA	NA	rs7249222	ID=COSV56563446;OCCURENCE=23(upper_aerodigestive_tract)	COSV56563446
SAS	AXL	RNAiScreen_Target	19	41743861	41743861	A	G	exonic	nonsynonymous SNV	AXL:NM_001699:exon7:c.A796G:p.N266D,AXL:NM_021913:exon7:c.A796G:p.N266D	1	1	1	1	1	1	1	1	1	NA	NA	NA	NA	NA	rs7249222	ID=COSV56563446;OCCURENCE=23(upper_aerodigestive_tract)	COSV56563446
UT-SCC 15	AXL	RNAiScreen_Target	19	41743861	41743861	A	G	exonic	nonsynonymous SNV	AXL:NM_001699:exon7:c.A796G:p.N266D,AXL:NM_021913:exon7:c.A796G:p.N266D	1	1	1	1	1	1	1	1	1	NA	NA	NA	NA	NA	rs7249222	ID=COSV56563446;OCCURENCE=23(upper_aerodigestive_tract)	COSV56563446
UT-SCC 5	AXL	RNAiScreen_Target	19	41743861	41743861	A	G	exonic	nonsynonymous SNV	AXL:NM_001699:exon7:c.A796G:p.N266D,AXL:NM_021913:exon7:c.A796G:p.N266D	1	1	1	1	1	1	1	1	1	NA	NA	NA	NA	NA	rs7249222	ID=COSV56563446;OCCURENCE=23(upper_aerodigestive_tract)	COSV56563446
FaDu	FGFR4	RNAiScreen_Target	5	176517797	176517797	C	T	exonic	nonsynonymous SNV	FGFR4:NM_022963:exon3:c.C407T:p.P136L,FGFR4:NM_001291980:exon4:c.C407T:p.P136L,FGFR4:NM_001354984:exon4:c.C407T:p.P136L,FGFR4:NM_002011:exon4:c.C407T:p.P136L,FGFR4:NM_213647:exon4:c.C407T:p.P136L	0.8008	0.6499	0.8641	0.7551	0.9994	0.8134	0.7509	0.7792	0.885	NA	NA	NA	NA	NA	rs376618	ID=COSV99448701;OCCURENCE=17(meninges)	COSV99448701
SAS	FGFR4	RNAiScreen_Target	5	176517797	176517797	C	T	exonic	nonsynonymous SNV	FGFR4:NM_022963:exon3:c.C407T:p.P136L,FGFR4:NM_001291980:exon4:c.C407T:p.P136L,FGFR4:NM_001354984:exon4:c.C407T:p.P136L,FGFR4:NM_002011:exon4:c.C407T:p.P136L,FGFR4:NM_213647:exon4:c.C407T:p.P136L	0.8008	0.6499	0.8641	0.7551	0.9994	0.8134	0.7509	0.7792	0.885	NA	NA	NA	NA	NA	rs376618	ID=COSV99448701;OCCURENCE=17(meninges)	COSV99448701
SAS	FGFR4	RNAiScreen_Target	5	176520243	176520243	G	A	exonic	nonsynonymous SNV	FGFR4:NM_001354984:exon9:c.G1162A:p.G388R,FGFR4:NM_002011:exon9:c.G1162A:p.G388R,FGFR4:NM_213647:exon9:c.G1162A:p.G388R	0.327	0.1292	0.4209	0.3215	0.4485	0.3255	0.3002	0.3254	0.3526	31365	See_cases|Cancer_progression_and_tumor_cell_motility	.|MedGen:C4016099	criteria_provided,_single_submitter	Uncertain_significance	rs351855	ID=COSV52800825;OCCURENCE=1(breast),2(lung),16(soft_tissue),1(large_intestine),9(meninges),1(liver),2(thyroid)	COSV52800825
UT-SCC 15	FGFR4	RNAiScreen_Target	5	176517797	176517797	C	T	exonic	nonsynonymous SNV	FGFR4:NM_022963:exon3:c.C407T:p.P136L,FGFR4:NM_001291980:exon4:c.C407T:p.P136L,FGFR4:NM_001354984:exon4:c.C407T:p.P136L,FGFR4:NM_002011:exon4:c.C407T:p.P136L,FGFR4:NM_213647:exon4:c.C407T:p.P136L	0.8008	0.6499	0.8641	0.7551	0.9994	0.8134	0.7509	0.7792	0.885	NA	NA	NA	NA	NA	rs376618	ID=COSV99448701;OCCURENCE=17(meninges)	COSV99448701
UT-SCC 15	FGFR4	RNAiScreen_Target	5	176520243	176520243	G	A	exonic	nonsynonymous SNV	FGFR4:NM_001354984:exon9:c.G1162A:p.G388R,FGFR4:NM_002011:exon9:c.G1162A:p.G388R,FGFR4:NM_213647:exon9:c.G1162A:p.G388R	0.327	0.1292	0.4209	0.3215	0.4485	0.3255	0.3002	0.3254	0.3526	31365	See_cases|Cancer_progression_and_tumor_cell_motility	.|MedGen:C4016099	criteria_provided,_single_submitter	Uncertain_significance	rs351855	ID=COSV52800825;OCCURENCE=1(breast),2(lung),16(soft_tissue),1(large_intestine),9(meninges),1(liver),2(thyroid)	COSV52800825
UT-SCC 5	FGFR4	RNAiScreen_Target	5	176517797	176517797	C	T	exonic	nonsynonymous SNV	FGFR4:NM_022963:exon3:c.C407T:p.P136L,FGFR4:NM_001291980:exon4:c.C407T:p.P136L,FGFR4:NM_001354984:exon4:c.C407T:p.P136L,FGFR4:NM_002011:exon4:c.C407T:p.P136L,FGFR4:NM_213647:exon4:c.C407T:p.P136L	0.8008	0.6499	0.8641	0.7551	0.9994	0.8134	0.7509	0.7792	0.885	NA	NA	NA	NA	NA	rs376618	ID=COSV99448701;OCCURENCE=17(meninges)	COSV99448701
UT-SCC 5	RET	RNAiScreen_Target	10	43610119	43610119	G	A	exonic	nonsynonymous SNV	RET:NM_001355216:exon8:c.G1309A:p.G437S,RET:NM_020630:exon11:c.G2071A:p.G691S,RET:NM_020975:exon11:c.G2071A:p.G691S	0.211	0.0984	0.3531	0.1953	0.1148	0.2179	0.1855	0.2249	0.2557	36275	Pheochromocytoma|Hirschsprung_disease_1|Multiple_endocrine_neoplasia,_type_2a|Hereditary_cancer-predisposing_syndrome|Multiple_endocrine_neoplasia|Multiple_endocrine_neoplasia,_type_2|Renal_hypodysplasia/aplasia_1|not_specified|none_provided|not_provided	Human_Phenotype_Ontology:HP:0002666,MONDO:MONDO:0008233,MedGen:C0031511,OMIM:171300|MONDO:MONDO:0007723,MedGen:C3888239,OMIM:142623|MONDO:MONDO:0008234,MeSH:D018813,MedGen:C0025268,OMIM:171400,Orphanet:ORPHA247698,SNOMED_CT:61808009|MONDO:MONDO:0015356,MedGen:C0027672,Orphanet:ORPHA140162,SNOMED_CT:699346009|MONDO:MONDO:0017169,MedGen:C0027662,OMIM:PS131100,Orphanet:ORPHA276161,SNOMED_CT:46724008…	criteria_provided,_conflicting_interpretations	Conflicting_interpretations_of_pathogenicity	rs1799939	ID=COSV60687096;OCCURENCE=1(pancreas),1(adrenal_gland),1(haematopoietic_and_lymphoid_tissue),13(upper_aerodigestive_tract),7(meninges),1(large_intestine),7(soft_tissue),2(lung),1(breast)	COSV60687096
UT-SCC 15	ROS1	RNAiScreen_Target	6	117677864	117677864	C	T	exonic	nonsynonymous SNV	ROS1:NM_002944:exon25:c.G4069A:p.A1357T	NA	NA	NA	NA	NA	NA	NA	NA	NA	NA	NA	NA	NA	NA	NA	NA	NA
UT-SCC 15	ROS1	RNAiScreen_Target	6	117725448	117725448	T	G	exonic	nonsynonymous SNV	ROS1:NM_002944:exon5:c.A433C:p.T145P	0.1615	0.1619	0.1713	0.0534	0.1772	0.2085	0.1496	0.1578	0.186	NA	NA	NA	NA	NA	rs1998206	ID=COSV63854406;OCCURENCE=1(liver),31(meninges),1(haematopoietic_and_lymphoid_tissue),1(urinary_tract),1(lung),3(soft_tissue),1(breast)	COSV63854406
FaDu	FLG	Top20mutatedGenes_TCGA_HNSCC_HPVneg	1	152276149	152276149	C	T	exonic	nonsynonymous SNV	FLG:NM_002016:exon3:c.G11213A:p.R3738H	0.2417	0.0289	0.4289	0.2804	0.5586	0.1713	0.1413	0.2429	0.368	NA	NA	NA	NA	NA	rs77422831	ID=COSV64245538;OCCURENCE=1(liver),1(stomach),1(thyroid),2(haematopoietic_and_lymphoid_tissue)	COSV64245538
FaDu	FLG	Top20mutatedGenes_TCGA_HNSCC_HPVneg	1	152276772	152276772	C	A	exonic	nonsynonymous SNV	FLG:NM_002016:exon3:c.G10590T:p.R3530S	0.2456	0.0287	0.4316	0.2863	0.5567	0.1724	0.1438	0.2469	0.3862	NA	NA	NA	NA	NA	rs72697000	ID=COSV64247197;OCCURENCE=1(stomach),2(haematopoietic_and_lymphoid_tissue),1(lung)	COSV64247197
FaDu	FLG	Top20mutatedGenes_TCGA_HNSCC_HPVneg	1	152277055	152277055	C	G	exonic	nonsynonymous SNV	FLG:NM_002016:exon3:c.G10307C:p.G3436A	0.2959	0.7152	0.4654	0.2936	0.5878	0.1689	0.1458	0.276	0.3799	NA	NA	NA	NA	NA	rs2065955	ID=COSV64245550;OCCURENCE=1(haematopoietic_and_lymphoid_tissue),1(thyroid)	COSV64245550
FaDu	FLG	Top20mutatedGenes_TCGA_HNSCC_HPVneg	1	152279729	152279729	C	T	exonic	nonsynonymous SNV	FLG:NM_002016:exon3:c.G7633A:p.G2545R	0.3006	0.5253	0.4632	0.3071	0.6025	0.1803	0.165	0.2842	0.4257	NA	NA	NA	NA	NA	rs3126072	ID=COSV64248815;OCCURENCE=1(stomach),1(large_intestine),1(haematopoietic_and_lymphoid_tissue)	COSV64248815
FaDu	FLG	Top20mutatedGenes_TCGA_HNSCC_HPVneg	1	152280032	152280032	T	C	exonic	nonsynonymous SNV	FLG:NM_002016:exon3:c.A7330G:p.K2444E	0.2715	0.134	0.4471	0.3048	0.5789	0.1791	0.1637	0.2683	0.4234	NA	NA	NA	NA	NA	rs71625200	ID=COSV64248823;OCCURENCE=1(haematopoietic_and_lymphoid_tissue),1(liver)	COSV64248823
FaDu	FLG	Top20mutatedGenes_TCGA_HNSCC_HPVneg	1	152281039	152281039	G	A	exonic	nonsynonymous SNV	FLG:NM_002016:exon3:c.C6323T:p.A2108V	0.2245	0.3652	0.3448	0.2452	0.4126	0.1544	0.1319	0.2235	0.2979	NA	NA	NA	NA	NA	rs7522925	ID=COSV64245563;OCCURENCE=1(skin),1(thyroid),1(stomach),1(large_intestine)	COSV64245563
FaDu	FLG	Top20mutatedGenes_TCGA_HNSCC_HPVneg	1	152281948	152281948	G	A	exonic	nonsynonymous SNV	FLG:NM_002016:exon3:c.C5414T:p.A1805V	0.2416	0.0286	0.4283	0.2805	0.5597	0.1713	0.1412	0.2423	0.3678	NA	NA	NA	NA	NA	rs12405241	ID=COSV64247244;OCCURENCE=2(haematopoietic_and_lymphoid_tissue)	COSV64247244
FaDu	FLG	Top20mutatedGenes_TCGA_HNSCC_HPVneg	1	152282267	152282267	G	A	exonic	nonsynonymous SNV	FLG:NM_002016:exon3:c.C5095T:p.R1699C	0.2416	0.0286	0.4285	0.2805	0.5597	0.1713	0.1412	0.2423	0.3678	NA	NA	NA	NA	NA	rs12405278	ID=COSV64245576;OCCURENCE=1(stomach),2(haematopoietic_and_lymphoid_tissue),1(thyroid)	COSV64245576
FaDu	FLG	Top20mutatedGenes_TCGA_HNSCC_HPVneg	1	152282311	152282311	C	T	exonic	nonsynonymous SNV	FLG:NM_002016:exon3:c.G5051A:p.R1684H	0.244	0.0645	0.4294	0.2805	0.5597	0.1713	0.1413	0.2436	0.368	NA	NA	NA	NA	NA	rs12407807	ID=COSV64247251;OCCURENCE=1(urinary_tract),1(haematopoietic_and_lymphoid_tissue),1(stomach)	COSV64247251
FaDu	FLG	Top20mutatedGenes_TCGA_HNSCC_HPVneg	1	152282420	152282420	C	G	exonic	nonsynonymous SNV	FLG:NM_002016:exon3:c.G4942C:p.E1648Q	NA	NA	NA	NA	NA	NA	NA	NA	NA	NA	NA	NA	NA	NA	NA	NA	NA
FaDu	FLG	Top20mutatedGenes_TCGA_HNSCC_HPVneg	1	152282917	152282917	G	T	exonic	nonsynonymous SNV	FLG:NM_002016:exon3:c.C4445A:p.S1482Y	0.2416	0.0286	0.4285	0.2805	0.5595	0.1713	0.1412	0.2425	0.3676	NA	NA	NA	NA	NA	rs11204978	ID=COSV64247255;OCCURENCE=2(haematopoietic_and_lymphoid_tissue)	COSV64247255
FaDu	FLG	Top20mutatedGenes_TCGA_HNSCC_HPVneg	1	152283236	152283236	T	C	exonic	nonsynonymous SNV	FLG:NM_002016:exon3:c.A4126G:p.R1376G	0.2719	0.1336	0.4486	0.305	0.579	0.1793	0.1641	0.2725	0.4236	NA	NA	NA	NA	NA	rs11581433	ID=COSV64246547;OCCURENCE=1(stomach),1(liver)	COSV64246547
FaDu	FLG	Top20mutatedGenes_TCGA_HNSCC_HPVneg	1	152283283	152283283	C	T	exonic	nonsynonymous SNV	FLG:NM_002016:exon3:c.G4079A:p.R1360H	0.2417	0.0291	0.4285	0.2806	0.5595	0.1713	0.1412	0.2424	0.3677	NA	NA	NA	NA	NA	rs11586631	ID=COSV64245581;OCCURENCE=1(thyroid),1(haematopoietic_and_lymphoid_tissue),1(stomach),1(liver)	COSV64245581
FaDu	FLG	Top20mutatedGenes_TCGA_HNSCC_HPVneg	1	152283862	152283862	G	C	exonic	nonsynonymous SNV	FLG:NM_002016:exon3:c.C3500G:p.A1167G	0.3076	0.6985	0.4606	0.297	0.5984	0.1763	0.1646	0.2896	0.4082	NA	NA	NA	NA	NA	rs58001094	ID=COSV64238211;OCCURENCE=1(central_nervous_system),3(thyroid),1(stomach)	COSV64238211
FaDu	FLG	Top20mutatedGenes_TCGA_HNSCC_HPVneg	1	152285099	152285099	C	T	exonic	nonsynonymous SNV	FLG:NM_002016:exon3:c.G2263A:p.E755K	0.2674	0.0751	0.4443	0.3048	0.5787	0.1791	0.1639	0.2669	0.4233	364470	not_specified	MedGen:CN169374	criteria_provided,_single_submitter	Benign	rs74129461	ID=COSV64248843;OCCURENCE=1(haematopoietic_and_lymphoid_tissue),1(stomach),1(urinary_tract)	COSV64248843
FaDu	FLG	Top20mutatedGenes_TCGA_HNSCC_HPVneg	1	152286367	152286367	C	A	exonic	nonsynonymous SNV	FLG:NM_002016:exon3:c.G995T:p.G332V	0.2711	0.1286	0.4469	0.3049	0.5784	0.1791	0.1639	0.2676	0.4235	NA	NA	NA	NA	NA	rs41267154	ID=COSV64246426;OCCURENCE=1(urinary_tract),1(stomach)	COSV64246426
FaDu	USH2A	Top20mutatedGenes_TCGA_HNSCC_HPVneg	1	215799170	215799170	T	C	exonic	nonsynonymous SNV	USH2A:NM_206933:exon72:c.A15562G:p.S5188G	0.0127	0.0009	0.0018	0.0001	0.0187	0.0029	0.0038	0.0078	0.0715	57630	Usher_syndrome,_type_2A|Usher_syndrome|not_specified|none_provided	MONDO:MONDO:0010169,MedGen:C1848634,OMIM:276901|MONDO:MONDO:0019501,MeSH:D052245,MedGen:C0271097,OMIM:PS276900,Orphanet:ORPHA886|MedGen:CN169374|MedGen:CN235283	reviewed_by_expert_panel	Benign	rs58257972	NA	NA
FaDu	USH2A	Top20mutatedGenes_TCGA_HNSCC_HPVneg	1	215808022	215808022	T	C	exonic	nonsynonymous SNV	USH2A:NM_206933:exon70:c.A15076G:p.K5026E	0.0126	0.0009	0.0018	0.0001	0.0187	0.0029	0.0038	0.0078	0.0712	57615	Usher_syndrome,_type_2A|not_specified|none_provided	MONDO:MONDO:0010169,MedGen:C1848634,OMIM:276901|MedGen:CN169374|MedGen:CN235283	criteria_provided,_multiple_submitters,_no_conflicts	Benign	rs41308435	NA	NA
FaDu	USH2A	Top20mutatedGenes_TCGA_HNSCC_HPVneg	1	215960167	215960167	T	G	exonic	nonsynonymous SNV	USH2A:NM_206933:exon52:c.A10232C:p.E3411A	0.5476	0.6846	0.5756	0.5351	0.634	0.5502	0.5222	0.5548	0.4938	57506	Usher_syndrome,_type_2A|not_specified|none_provided	MONDO:MONDO:0010169,MedGen:C1848634,OMIM:276901|MedGen:CN169374|MedGen:CN235283	criteria_provided,_multiple_submitters,_no_conflicts	Benign	rs10864198	ID=COSV56336661;OCCURENCE=1(urinary_tract),1(prostate),2(large_intestine)	COSV56336661
FaDu	USH2A	Top20mutatedGenes_TCGA_HNSCC_HPVneg	1	215987222	215987222	T	C	exonic	nonsynonymous SNV	USH2A:NM_206933:exon49:c.A9595G:p.N3199D	0.0546	0.082	0.0619	0.0082	0.1685	0.0078	0.0374	0.0433	0.082	57793	Usher_syndrome,_type_2A|not_specified	MONDO:MONDO:0010169,MedGen:C1848634,OMIM:276901|MedGen:CN169374	criteria_provided,_multiple_submitters,_no_conflicts	Benign	rs4129843	ID=COSV56343447;OCCURENCE=1(large_intestine),1(haematopoietic_and_lymphoid_tissue),2(lung)	COSV56343447
FaDu	USH2A	Top20mutatedGenes_TCGA_HNSCC_HPVneg	1	216011361	216011361	T	C	exonic	nonsynonymous SNV	USH2A:NM_206933:exon47:c.A9343G:p.T3115A	0.0495	0.0086	0.0587	0.0082	0.1682	0.0078	0.0375	0.0403	0.0822	57785	Usher_syndrome,_type_2A|not_specified|not_provided	MONDO:MONDO:0010169,MedGen:C1848634,OMIM:276901|MedGen:CN169374|MedGen:CN517202	criteria_provided,_multiple_submitters,_no_conflicts	Benign	rs56032526	ID=COSV56343459;OCCURENCE=1(haematopoietic_and_lymphoid_tissue),1(large_intestine),1(lung),1(breast)	COSV56343459
FaDu	USH2A	Top20mutatedGenes_TCGA_HNSCC_HPVneg	1	216051125	216051125	G	A	exonic	nonsynonymous SNV	USH2A:NM_206933:exon43:c.C8656T:p.L2886F	0.0519	0.0608	0.063	0.0104	0.1553	0.0074	0.0366	0.0405	0.0806	57769	Usher_syndrome,_type_2A|not_specified|none_provided|not_provided	MONDO:MONDO:0010169,MedGen:C1848634,OMIM:276901|MedGen:CN169374|MedGen:CN235283|MedGen:CN517202	criteria_provided,_multiple_submitters,_no_conflicts	Benign	rs41277200	ID=COSV56343477;OCCURENCE=1(haematopoietic_and_lymphoid_tissue),1(large_intestine),1(breast)	COSV56343477
FaDu	USH2A	Top20mutatedGenes_TCGA_HNSCC_HPVneg	1	216172380	216172380	A	G	exonic	nonsynonymous SNV	USH2A:NM_206933:exon34:c.T6506C:p.I2169T	0.5625	0.4323	0.6702	0.4907	0.8396	0.5748	0.4995	0.5546	0.5976	57724	Usher_syndrome,_type_2A|not_specified|none_provided	MONDO:MONDO:0010169,MedGen:C1848634,OMIM:276901|MedGen:CN169374|MedGen:CN235283	criteria_provided,_multiple_submitters,_no_conflicts	Benign	rs10864219	ID=COSV56370398;OCCURENCE=1(large_intestine),1(pancreas),1(haematopoietic_and_lymphoid_tissue)	COSV56370398
FaDu	USH2A	Top20mutatedGenes_TCGA_HNSCC_HPVneg	1	216219781	216219781	A	G	exonic	nonsynonymous SNV	USH2A:NM_206933:exon32:c.T6317C:p.I2106T	0.594	0.7711	0.3509	0.6798	0.4395	0.6481	0.6711	0.6152	0.5076	172908	Usher_syndrome,_type_2A|not_specified|none_provided	MONDO:MONDO:0010169,MedGen:C1848634,OMIM:276901|MedGen:CN169374|MedGen:CN235283	criteria_provided,_multiple_submitters,_no_conflicts	Benign	rs6657250	ID=COSV56342913;OCCURENCE=1(haematopoietic_and_lymphoid_tissue),2(stomach),1(large_intestine)	COSV56342913
FaDu	USH2A	Top20mutatedGenes_TCGA_HNSCC_HPVneg	1	216420103	216420103	C	T	exonic	nonsynonymous SNV	USH2A:NM_007123:exon13:c.G2633A:p.R878H,USH2A:NM_206933:exon13:c.G2633A:p.R878H	0.002	6.535e-05	5.957e-05	0	0	0	0.0002	0.0004	0.0151	172775	Retinitis_pigmentosa|Usher_syndrome,_type_2A|not_specified|not_provided	Human_Phenotype_Ontology:HP:0000547,MONDO:MONDO:0019200,MeSH:D012174,MedGen:C0035334,OMIM:268000,OMIM:PS268000,Orphanet:ORPHA791,SNOMED_CT:28835009|MONDO:MONDO:0010169,MedGen:C1848634,OMIM:276901|MedGen:CN169374|MedGen:CN517202	criteria_provided,_multiple_submitters,_no_conflicts	Benign	rs200124505	NA	NA
FaDu	USH2A	Top20mutatedGenes_TCGA_HNSCC_HPVneg	1	216595306	216595306	C	T	exonic	nonsynonymous SNV	USH2A:NM_007123:exon2:c.G373A:p.A125T,USH2A:NM_206933:exon2:c.G373A:p.A125T	0.7286	0.7556	0.7318	0.6581	0.8374	0.7738	0.7052	0.6908	0.7319	57669	Retinitis_pigmentosa|Usher_syndrome,_type_2A|not_specified|none_provided	Human_Phenotype_Ontology:HP:0000547,MONDO:MONDO:0019200,MeSH:D012174,MedGen:C0035334,OMIM:268000,OMIM:PS268000,Orphanet:ORPHA791,SNOMED_CT:28835009|MONDO:MONDO:0010169,MedGen:C1848634,OMIM:276901|MedGen:CN169374|MedGen:CN235283	criteria_provided,_multiple_submitters,_no_conflicts	Benign	rs10779261	NA	NA
FaDu	TTN	Top20mutatedGenes_TCGA_HNSCC_HPVneg	2	179431076	179431076	C	G	exonic	nonsynonymous SNV	TTN:NM_003319:exon154:c.G52588C:p.D17530H,TTN:NM_133432:exon155:c.G52963C:p.D17655H,TTN:NM_133437:exon155:c.G53164C:p.D17722H,TTN:NM_133378:exon275:c.G72079C:p.D24027H,TTN:NM_001256850:exon276:c.G74860C:p.D24954H,TTN:NM_001267550:exon326:c.G79783C:p.D26595H	0.0146	0.0036	0.0102	0.0086	5.806e-05	0.022	0.0198	0.0165	0.0107	56545	Tibial_muscular_dystrophy|Myopathy,_myofibrillar,_9,_with_early_respiratory_failure|Dilated_cardiomyopathy_1G|Limb-girdle_muscular_dystrophy,_type_2J|Myopathy,_early-onset,_with_fatal_cardiomyopathy|not_specified|Cardiovascular_phenotype|none_provided|not_provided	MONDO:MONDO:0010870,MedGen:C1450052,OMIM:600334,Orphanet:ORPHA609|MONDO:MONDO:0011362,MedGen:C1863599,OMIM:603689,Orphanet:ORPHA178464|MONDO:MONDO:0011400,MedGen:C1858763,OMIM:604145|MONDO:MONDO:0012127,MedGen:C1837342,OMIM:608807,Orphanet:ORPHA140922|MONDO:MONDO:0012714,MedGen:C2673677,OMIM:611705,Orphanet:ORPHA289377|MedGen:CN169374|MedGen:CN230736|MedGen:CN235283|MedGen:CN517202	criteria_provided,_multiple_submitters,_no_conflicts	Benign/Likely_benign	rs56307213	NA	NA
FaDu	TTN	Top20mutatedGenes_TCGA_HNSCC_HPVneg	2	179444768	179444768	C	G	exonic	nonsynonymous SNV	TTN:NM_003319:exon146:c.G40051C:p.A13351P,TTN:NM_133432:exon147:c.G40426C:p.A13476P,TTN:NM_133437:exon147:c.G40627C:p.A13543P,TTN:NM_133378:exon267:c.G59542C:p.A19848P,TTN:NM_001256850:exon268:c.G62323C:p.A20775P,TTN:NM_001267550:exon318:c.G67246C:p.A22416P	0.9987	0.9849	0.9988	1	1	1	0.9997	0.9993	1	56415	Cardiomyopathy|Tibial_muscular_dystrophy|Myopathy,_myofibrillar,_9,_with_early_respiratory_failure|Dilated_cardiomyopathy_1G|Limb-girdle_muscular_dystrophy,_type_2J|Myopathy,_early-onset,_with_fatal_cardiomyopathy|not_specified|Cardiovascular_phenotype|not_provided	Human_Phenotype_Ontology:HP:0001638,MONDO:MONDO:0004994,MedGen:C0878544,Orphanet:ORPHA167848,SNOMED_CT:85898001|MONDO:MONDO:0010870,MedGen:C1450052,OMIM:600334,Orphanet:ORPHA609|MONDO:MONDO:0011362,MedGen:C1863599,OMIM:603689,Orphanet:ORPHA178464|MONDO:MONDO:0011400,MedGen:C1858763,OMIM:604145|MONDO:MONDO:0012127,MedGen:C1837342,OMIM:608807,Orphanet:ORPHA140922|MONDO:MONDO:0012714,MedGen:C2673677…	criteria_provided,_multiple_submitters,_no_conflicts	Benign	rs4145333	NA	NA
FaDu	TTN	Top20mutatedGenes_TCGA_HNSCC_HPVneg	2	179452447	179452447	T	C	exonic	nonsynonymous SNV	TTN:NM_003319:exon134:c.A36394G:p.I12132V,TTN:NM_133432:exon135:c.A36769G:p.I12257V,TTN:NM_133437:exon135:c.A36970G:p.I12324V,TTN:NM_133378:exon255:c.A55885G:p.I18629V,TTN:NM_001256850:exon256:c.A58666G:p.I19556V,TTN:NM_001267550:exon306:c.A63589G:p.I21197V	0.0006	0.0001	0.0002	0	0	0.0004	0.0009	0	0.0007	56362	Cardiomyopathy|Tibial_muscular_dystrophy|Myopathy,_myofibrillar,_9,_with_early_respiratory_failure|Dilated_cardiomyopathy_1G|Limb-girdle_muscular_dystrophy,_type_2J|Myopathy,_early-onset,_with_fatal_cardiomyopathy|Primary_familial_hypertrophic_cardiomyopathy|not_specified|Cardiovascular_phenotype|not_provided	Human_Phenotype_Ontology:HP:0001638,MONDO:MONDO:0004994,MedGen:C0878544,Orphanet:ORPHA167848,SNOMED_CT:85898001|MONDO:MONDO:0010870,MedGen:C1450052,OMIM:600334,Orphanet:ORPHA609|MONDO:MONDO:0011362,MedGen:C1863599,OMIM:603689,Orphanet:ORPHA178464|MONDO:MONDO:0011400,MedGen:C1858763,OMIM:604145|MONDO:MONDO:0012127,MedGen:C1837342,OMIM:608807,Orphanet:ORPHA140922|MONDO:MONDO:0012714,MedGen:C2673677…	criteria_provided,_conflicting_interpretations	Conflicting_interpretations_of_pathogenicity	rs72646855	ID=COSV104641008;OCCURENCE=1(large_intestine)	COSV104641008
FaDu	TTN	Top20mutatedGenes_TCGA_HNSCC_HPVneg	2	179516251	179516251	G	T	exonic	nonsynonymous SNV	TTN:NM_133378:exon161:c.C32174A:p.P10725H,TTN:NM_001256850:exon162:c.C34955A:p.P11652H,TTN:NM_001267550:exon207:c.C39476A:p.P13159H	NA	NA	NA	NA	NA	NA	NA	NA	NA	NA	NA	NA	NA	NA	NA	ID=COSV60226567;OCCURENCE=2(pancreas)	COSV60226567
FaDu	TTN	Top20mutatedGenes_TCGA_HNSCC_HPVneg	2	179569387	179569387	T	A	exonic	nonsynonymous SNV	TTN:NM_133378:exon102:c.A26080T:p.T8694S,TTN:NM_001256850:exon103:c.A28861T:p.T9621S,TTN:NM_001267550:exon105:c.A29812T:p.T9938S	0.0193	0.0039	0.0151	0.0179	0.0001	0.0261	0.0255	0.0223	0.0154	55991	Tibial_muscular_dystrophy|Myopathy,_myofibrillar,_9,_with_early_respiratory_failure|Dilated_cardiomyopathy_1G|Limb-girdle_muscular_dystrophy,_type_2J|Myopathy,_early-onset,_with_fatal_cardiomyopathy|not_specified|Cardiovascular_phenotype|none_provided|not_provided	MONDO:MONDO:0010870,MedGen:C1450052,OMIM:600334,Orphanet:ORPHA609|MONDO:MONDO:0011362,MedGen:C1863599,OMIM:603689,Orphanet:ORPHA178464|MONDO:MONDO:0011400,MedGen:C1858763,OMIM:604145|MONDO:MONDO:0012127,MedGen:C1837342,OMIM:608807,Orphanet:ORPHA140922|MONDO:MONDO:0012714,MedGen:C2673677,OMIM:611705,Orphanet:ORPHA289377|MedGen:CN169374|MedGen:CN230736|MedGen:CN235283|MedGen:CN517202	criteria_provided,_multiple_submitters,_no_conflicts	Benign/Likely_benign	rs72650006	NA	NA
FaDu	TTN	Top20mutatedGenes_TCGA_HNSCC_HPVneg	2	179579977	179579977	G	A	exonic	nonsynonymous SNV	TTN:NM_133378:exon87:c.C22204T:p.R7402C,TTN:NM_001256850:exon88:c.C24985T:p.R8329C,TTN:NM_001267550:exon90:c.C25936T:p.R8646C	0.0165	0.0038	0.0143	0.0129	5.958e-05	0.0211	0.0211	0.0194	0.0146	55935	Cardiomyopathy|Tibial_muscular_dystrophy|Myopathy,_myofibrillar,_9,_with_early_respiratory_failure|Dilated_cardiomyopathy_1G|Limb-girdle_muscular_dystrophy,_type_2J|Myopathy,_early-onset,_with_fatal_cardiomyopathy|not_specified|Cardiovascular_phenotype|none_provided|not_provided	Human_Phenotype_Ontology:HP:0001638,MONDO:MONDO:0004994,MedGen:C0878544,Orphanet:ORPHA167848,SNOMED_CT:85898001|MONDO:MONDO:0010870,MedGen:C1450052,OMIM:600334,Orphanet:ORPHA609|MONDO:MONDO:0011362,MedGen:C1863599,OMIM:603689,Orphanet:ORPHA178464|MONDO:MONDO:0011400,MedGen:C1858763,OMIM:604145|MONDO:MONDO:0012127,MedGen:C1837342,OMIM:608807,Orphanet:ORPHA140922|MONDO:MONDO:0012714,MedGen:C2673677…	criteria_provided,_multiple_submitters,_no_conflicts	Benign/Likely_benign	rs72648987	NA	NA
FaDu	TTN	Top20mutatedGenes_TCGA_HNSCC_HPVneg	2	179620951	179620951	C	T	exonic	nonsynonymous SNV	TTN:NM_133437:exon44:c.G10739A:p.G3580D,TTN:NM_001267550:exon46:c.G11252A:p.G3751D	0.8387	0.8398	0.5677	0.9142	0.755	0.8901	0.9303	0.8625	0.7873	57016	not_specified|not_provided	MedGen:CN169374|MedGen:CN517202	criteria_provided,_multiple_submitters,_no_conflicts	Benign	rs7585334	NA	NA
FaDu	TTN	Top20mutatedGenes_TCGA_HNSCC_HPVneg	2	179621477	179621477	C	T	exonic	nonsynonymous SNV	TTN:NM_133437:exon44:c.G10213A:p.A3405T,TTN:NM_001267550:exon46:c.G10726A:p.A3576T	0.9997	0.9963	0.9999	1	1	1	1	1	1	141535	not_specified|not_provided	MedGen:CN169374|MedGen:CN517202	criteria_provided,_multiple_submitters,_no_conflicts	Benign	rs6433728	NA	NA
FaDu	TTN	Top20mutatedGenes_TCGA_HNSCC_HPVneg	2	179623758	179623758	C	T	exonic	nonsynonymous SNV	TTN:NM_003319:exon43:c.G10118A:p.S3373N,TTN:NM_133432:exon43:c.G10118A:p.S3373N,TTN:NM_133437:exon43:c.G10118A:p.S3373N,TTN:NM_001256850:exon44:c.G10256A:p.S3419N,TTN:NM_001267550:exon44:c.G10256A:p.S3419N,TTN:NM_133378:exon44:c.G10256A:p.S3419N,TTN:NM_133379:exon44:c.G10256A:p.S3419N	0.8412	0.8492	0.5692	0.9141	0.7668	0.891	0.9303	0.864	0.7893	55747	Tibial_muscular_dystrophy|Myopathy,_myofibrillar,_9,_with_early_respiratory_failure|Dilated_cardiomyopathy_1G|Limb-girdle_muscular_dystrophy,_type_2J|Myopathy,_early-onset,_with_fatal_cardiomyopathy|not_specified|Cardiovascular_phenotype|not_provided	MONDO:MONDO:0010870,MedGen:C1450052,OMIM:600334,Orphanet:ORPHA609|MONDO:MONDO:0011362,MedGen:C1863599,OMIM:603689,Orphanet:ORPHA178464|MONDO:MONDO:0011400,MedGen:C1858763,OMIM:604145|MONDO:MONDO:0012127,MedGen:C1837342,OMIM:608807,Orphanet:ORPHA140922|MONDO:MONDO:0012714,MedGen:C2673677,OMIM:611705,Orphanet:ORPHA289377|MedGen:CN169374|MedGen:CN230736|MedGen:CN517202	criteria_provided,_multiple_submitters,_no_conflicts	Benign	rs2291310	NA	NA
FaDu	TTN	Top20mutatedGenes_TCGA_HNSCC_HPVneg	2	179629461	179629461	C	T	exonic	nonsynonymous SNV	TTN:NM_003319:exon41:c.G9643A:p.V3215M,TTN:NM_133432:exon41:c.G9643A:p.V3215M,TTN:NM_133437:exon41:c.G9643A:p.V3215M,TTN:NM_001256850:exon42:c.G9781A:p.V3261M,TTN:NM_001267550:exon42:c.G9781A:p.V3261M,TTN:NM_133378:exon42:c.G9781A:p.V3261M,TTN:NM_133379:exon42:c.G9781A:p.V3261M	0.8401	0.8333	0.5691	0.9144	0.7668	0.8909	0.9303	0.8638	0.7892	56856	Tibial_muscular_dystrophy|Myopathy,_myofibrillar,_9,_with_early_respiratory_failure|Dilated_cardiomyopathy_1G|Limb-girdle_muscular_dystrophy,_type_2J|Myopathy,_early-onset,_with_fatal_cardiomyopathy|not_specified|Cardiovascular_phenotype|not_provided	MONDO:MONDO:0010870,MedGen:C1450052,OMIM:600334,Orphanet:ORPHA609|MONDO:MONDO:0011362,MedGen:C1863599,OMIM:603689,Orphanet:ORPHA178464|MONDO:MONDO:0011400,MedGen:C1858763,OMIM:604145|MONDO:MONDO:0012127,MedGen:C1837342,OMIM:608807,Orphanet:ORPHA140922|MONDO:MONDO:0012714,MedGen:C2673677,OMIM:611705,Orphanet:ORPHA289377|MedGen:CN169374|MedGen:CN230736|MedGen:CN517202	criteria_provided,_multiple_submitters,_no_conflicts	Benign	rs2291311	ID=COSV59876288;OCCURENCE=1(large_intestine)	COSV59876288
FaDu	TTN	Top20mutatedGenes_TCGA_HNSCC_HPVneg	2	179644035	179644035	G	A	exonic	nonsynonymous SNV	TTN:NM_003319:exon22:c.C3746T:p.S1249L,TTN:NM_133432:exon22:c.C3746T:p.S1249L,TTN:NM_133437:exon22:c.C3746T:p.S1249L,TTN:NM_001256850:exon23:c.C3884T:p.S1295L,TTN:NM_001267550:exon23:c.C3884T:p.S1295L,TTN:NM_133378:exon23:c.C3884T:p.S1295L,TTN:NM_133379:exon23:c.C3884T:p.S1295L	0.9623	0.8703	0.9394	0.992	0.88	0.9778	0.9898	0.9721	0.9573	56166	Tibial_muscular_dystrophy|Myopathy,_myofibrillar,_9,_with_early_respiratory_failure|Dilated_cardiomyopathy_1G|Limb-girdle_muscular_dystrophy,_type_2J|Myopathy,_early-onset,_with_fatal_cardiomyopathy|not_specified|Cardiovascular_phenotype|not_provided	MONDO:MONDO:0010870,MedGen:C1450052,OMIM:600334,Orphanet:ORPHA609|MONDO:MONDO:0011362,MedGen:C1863599,OMIM:603689,Orphanet:ORPHA178464|MONDO:MONDO:0011400,MedGen:C1858763,OMIM:604145|MONDO:MONDO:0012127,MedGen:C1837342,OMIM:608807,Orphanet:ORPHA140922|MONDO:MONDO:0012714,MedGen:C2673677,OMIM:611705,Orphanet:ORPHA289377|MedGen:CN169374|MedGen:CN230736|MedGen:CN517202	criteria_provided,_multiple_submitters,_no_conflicts	Benign	rs1552280	NA	NA
FaDu	TTN	Top20mutatedGenes_TCGA_HNSCC_HPVneg	2	179644855	179644855	T	C	exonic	nonsynonymous SNV	TTN:NM_003319:exon21:c.A3463G:p.K1155E,TTN:NM_133432:exon21:c.A3463G:p.K1155E,TTN:NM_133437:exon21:c.A3463G:p.K1155E,TTN:NM_001256850:exon22:c.A3601G:p.K1201E,TTN:NM_001267550:exon22:c.A3601G:p.K1201E,TTN:NM_133378:exon22:c.A3601G:p.K1201E,TTN:NM_133379:exon22:c.A3601G:p.K1201E	0.6885	0.4591	0.4009	0.8474	0.2017	0.8198	0.8685	0.7572	0.5793	56138	Tibial_muscular_dystrophy|Myopathy,_myofibrillar,_9,_with_early_respiratory_failure|Dilated_cardiomyopathy_1G|Limb-girdle_muscular_dystrophy,_type_2J|Myopathy,_early-onset,_with_fatal_cardiomyopathy|not_specified|Cardiovascular_phenotype|not_provided	MONDO:MONDO:0010870,MedGen:C1450052,OMIM:600334,Orphanet:ORPHA609|MONDO:MONDO:0011362,MedGen:C1863599,OMIM:603689,Orphanet:ORPHA178464|MONDO:MONDO:0011400,MedGen:C1858763,OMIM:604145|MONDO:MONDO:0012127,MedGen:C1837342,OMIM:608807,Orphanet:ORPHA140922|MONDO:MONDO:0012714,MedGen:C2673677,OMIM:611705,Orphanet:ORPHA289377|MedGen:CN169374|MedGen:CN230736|MedGen:CN517202	criteria_provided,_multiple_submitters,_no_conflicts	Benign	rs10497520	ID=COSV59895018;OCCURENCE=1(lung),1(breast),4(haematopoietic_and_lymphoid_tissue)	COSV59895018
FaDu	FAT1	Top20mutatedGenes_TCGA_HNSCC_HPVneg	4	187519206	187519206	C	G	exonic	nonsynonymous SNV	FAT1:NM_005245:exon23:c.G12177C:p.K4059N	0.9953	0.9993	0.9976	0.9964	1	0.9957	0.9934	0.9949	0.9949	NA	NA	NA	NA	NA	rs1280097	NA	NA
FaDu	FAT1	Top20mutatedGenes_TCGA_HNSCC_HPVneg	4	187630597	187630597	C	G	exonic	nonsynonymous SNV	FAT1:NM_005245:exon2:c.G385C:p.V129L	0.0342	0.0065	0.0221	0.0437	0.0002	0.0401	0.0398	0.0396	0.0521	NA	NA	NA	NA	NA	rs41278611	ID=COSV71676532;OCCURENCE=1(lung),13(meninges)	COSV71676532
FaDu	DNAH5	Top20mutatedGenes_TCGA_HNSCC_HPVneg	5	13719089	13719089	G	A	exonic	nonsynonymous SNV	DNAH5:NM_001369:exon72:c.C12401T:p.A4134V	0.4249	0.5371	0.4507	0.4226	0.4104	0.3262	0.4158	0.4253	0.4544	173685	Primary_ciliary_dyskinesia|Ciliary_dyskinesia,_primary,_3|not_specified	Human_Phenotype_Ontology:HP:0012265,MONDO:MONDO:0016575,MedGen:C4551720,OMIM:PS244400,Orphanet:ORPHA244|MONDO:MONDO:0012085,MedGen:C1837618,OMIM:608644|MedGen:CN169374	criteria_provided,_multiple_submitters,_no_conflicts	Benign	rs30168	ID=COSV54227221;OCCURENCE=1(skin),2(lung),1(breast)	COSV54227221
FaDu	DNAH5	Top20mutatedGenes_TCGA_HNSCC_HPVneg	5	13788886	13788886	C	A	exonic	nonsynonymous SNV	DNAH5:NM_001369:exon51:c.G8586T:p.L2862F	0.2542	0.1583	0.2521	0.3342	0.2182	0.2197	0.2801	0.2771	0.2259	173552	Primary_ciliary_dyskinesia|Ciliary_dyskinesia,_primary,_3|not_specified	Human_Phenotype_Ontology:HP:0012265,MONDO:MONDO:0016575,MedGen:C4551720,OMIM:PS244400,Orphanet:ORPHA244|MONDO:MONDO:0012085,MedGen:C1837618,OMIM:608644|MedGen:CN169374	criteria_provided,_multiple_submitters,_no_conflicts	Benign	rs10513155	ID=COSV54225134;OCCURENCE=1(lung),1(breast),1(large_intestine),1(thyroid)	COSV54225134
FaDu	DNAH5	Top20mutatedGenes_TCGA_HNSCC_HPVneg	5	13894894	13894894	T	A	exonic	nonsynonymous SNV	DNAH5:NM_001369:exon16:c.A2296T:p.I766L	0.5013	0.5334	0.4975	0.5248	0.2403	0.4606	0.5093	0.51	0.6274	173565	Primary_ciliary_dyskinesia|Ciliary_dyskinesia,_primary,_3|not_specified	Human_Phenotype_Ontology:HP:0012265,MONDO:MONDO:0016575,MedGen:C4551720,OMIM:PS244400,Orphanet:ORPHA244|MONDO:MONDO:0012085,MedGen:C1837618,OMIM:608644|MedGen:CN169374	criteria_provided,_multiple_submitters,_no_conflicts	Benign	rs4701997	ID=COSV54204943;OCCURENCE=1(large_intestine),1(stomach),1(skin),5(prostate),13(soft_tissue),1(lung)	COSV54204943
FaDu	DNAH5	Top20mutatedGenes_TCGA_HNSCC_HPVneg	5	13900321	13900321	G	T	exonic	nonsynonymous SNV	DNAH5:NM_001369:exon15:c.C2253A:p.N751K	0.0099	0.0007	0.0053	0.0138	0.0023	0.003	0.0066	0.0139	0.0385	173703	Primary_ciliary_dyskinesia|Ciliary_dyskinesia,_primary,_3|not_specified	Human_Phenotype_Ontology:HP:0012265,MONDO:MONDO:0016575,MedGen:C4551720,OMIM:PS244400,Orphanet:ORPHA244|MONDO:MONDO:0012085,MedGen:C1837618,OMIM:608644|MedGen:CN169374	criteria_provided,_multiple_submitters,_no_conflicts	Benign	rs115004914	NA	NA
FaDu	DNAH5	Top20mutatedGenes_TCGA_HNSCC_HPVneg	5	13944512	13944512	A	C	exonic	nonsynonymous SNV	DNAH5:NM_001369:exon1:c.T36G:p.H12Q	0.9365	0.8845	0.9561	0.9522	0.8812	0.9776	0.9423	0.9324	0.9176	173571	Primary_ciliary_dyskinesia|Ciliary_dyskinesia,_primary,_3|not_specified	Human_Phenotype_Ontology:HP:0012265,MONDO:MONDO:0016575,MedGen:C4551720,OMIM:PS244400,Orphanet:ORPHA244|MONDO:MONDO:0012085,MedGen:C1837618,OMIM:608644|MedGen:CN169374	criteria_provided,_multiple_submitters,_no_conflicts	Benign	rs339445	ID=COSV54244960;OCCURENCE=1(thyroid)	COSV54244960
FaDu	NSD1	Top20mutatedGenes_TCGA_HNSCC_HPVneg	5	176722005	176722005	G	A	exonic	nonsynonymous SNV	NSD1:NM_022455:exon23:c.G7636A:p.A2546T,NSD1:NM_001365684:exon24:c.G6829A:p.A2277T,NSD1:NM_172349:exon24:c.G6829A:p.A2277T	0.0241	0.0261	0.0107	0.0034	0.019	0.0123	0.0237	0.025	0.0569	101973	Beckwith-Wiedemann_syndrome|History_of_neurodevelopmental_disorder|not_specified	MONDO:MONDO:0007534,MedGen:C0004903,OMIM:130650,Orphanet:ORPHA116,SNOMED_CT:81780002|MedGen:C2711754|MedGen:CN169374	criteria_provided,_multiple_submitters,_no_conflicts	Benign	rs78247455	NA	NA
FaDu	SYNE1	Top20mutatedGenes_TCGA_HNSCC_HPVneg	6	152489294	152489294	T	C	exonic	nonsynonymous SNV	SYNE1:NM_001347702:exon1:c.A46G:p.S16G	0.8271	0.9369	0.8448	0.7782	0.8779	0.7359	0.809	0.8154	0.8628	NA	NA	NA	NA	NA	rs998147	ID=COSV54923987;OCCURENCE=1(upper_aerodigestive_tract)	COSV54923987
FaDu	SYNE1	Top20mutatedGenes_TCGA_HNSCC_HPVneg	6	152540278	152540278	A	C	exonic	nonsynonymous SNV	SYNE1:NM_033071:exon119:c.T21691G:p.F7231V,SYNE1:NM_182961:exon120:c.T21904G:p.F7302V	0.9918	0.9979	0.9944	0.9934	1	0.9878	0.9878	0.9914	0.9985	135865	Spinocerebellar_ataxia,_autosomal_recessive_8|Emery-Dreifuss_muscular_dystrophy_4,_autosomal_dominant|not_specified|not_provided	MONDO:MONDO:0012549,MedGen:C1853116,OMIM:610743,Orphanet:ORPHA88644|MONDO:MONDO:0013071,MedGen:C2751807,OMIM:612998|MedGen:CN169374|MedGen:CN517202	criteria_provided,_multiple_submitters,_no_conflicts	Benign/Likely_benign	rs2147377	NA	NA
FaDu	SYNE1	Top20mutatedGenes_TCGA_HNSCC_HPVneg	6	152679518	152679518	C	T	exonic	nonsynonymous SNV	SYNE1:NM_033071:exon66:c.G10619A:p.R3540H,SYNE1:NM_182961:exon66:c.G10598A:p.R3533H	0.0125	0.0034	0.0045	0.0267	0	0.0123	0.0165	0.0113	0.014	135838	Spinocerebellar_ataxia,_autosomal_recessive_8|Emery-Dreifuss_muscular_dystrophy_4,_autosomal_dominant|not_specified|none_provided|not_provided	MONDO:MONDO:0012549,MedGen:C1853116,OMIM:610743,Orphanet:ORPHA88644|MONDO:MONDO:0013071,MedGen:C2751807,OMIM:612998|MedGen:CN169374|MedGen:CN235283|MedGen:CN517202	criteria_provided,_multiple_submitters,_no_conflicts	Benign	rs145911138	ID=COSV54946115;OCCURENCE=1(stomach)	COSV54946115
FaDu	SYNE1	Top20mutatedGenes_TCGA_HNSCC_HPVneg	6	152771967	152771967	A	G	exonic	nonsynonymous SNV	SYNE1:NM_033071:exon27:c.T3209C:p.V1070A,SYNE1:NM_182961:exon27:c.T3188C:p.V1063A	0.0024	0.0011	0.0006	0.0006	0	0.0002	0.0045	0.0018	0.0012	193208	Spinocerebellar_ataxia,_autosomal_recessive_8|Emery-Dreifuss_muscular_dystrophy_4,_autosomal_dominant|not_specified|not_provided	MONDO:MONDO:0012549,MedGen:C1853116,OMIM:610743,Orphanet:ORPHA88644|MONDO:MONDO:0013071,MedGen:C2751807,OMIM:612998|MedGen:CN169374|MedGen:CN517202	criteria_provided,_conflicting_interpretations	Conflicting_interpretations_of_pathogenicity	rs141464488	NA	NA
FaDu	PCLO	Top20mutatedGenes_TCGA_HNSCC_HPVneg	7	82764425	82764425	C	G	exonic	nonsynonymous SNV	PCLO:NM_014510:exon3:c.G2441C:p.S814T,PCLO:NM_033026:exon3:c.G2441C:p.S814T	0.7552	0.7091	0.8395	0.5804	0.9934	0.705	0.6886	0.7229	0.8927	NA	NA	NA	NA	NA	rs2877	ID=COSV105215329;OCCURENCE=1(large_intestine)	COSV105215329
FaDu	PKHD1L1	Top20mutatedGenes_TCGA_HNSCC_HPVneg	8	110460561	110460561	C	G	exonic	nonsynonymous SNV	PKHD1L1:NM_177531:exon39:c.C5966G:p.A1989G	NA	NA	NA	NA	NA	NA	NA	NA	NA	NA	NA	NA	NA	NA	NA	NA	NA
FaDu	CSMD3	Top20mutatedGenes_TCGA_HNSCC_HPVneg	8	113241088	113241088	T	G	exonic	nonsynonymous SNV	CSMD3:NM_001363185:exon66:c.A10261C:p.N3421H,CSMD3:NM_052900:exon68:c.A10354C:p.N3452H,CSMD3:NM_198123:exon70:c.A10861C:p.N3621H,CSMD3:NM_198124:exon71:c.A10741C:p.N3581H	0.6095	0.9008	0.6085	0.6827	0.7531	0.5409	0.5586	0.6115	0.5952	NA	NA	NA	NA	NA	rs1592624	ID=COSV52174720;OCCURENCE=1(haematopoietic_and_lymphoid_tissue),1(thyroid),1(ovary),3(large_intestine)	COSV52174720
FaDu	MUC16	Top20mutatedGenes_TCGA_HNSCC_HPVneg	19	8961981	8961981	C	G	exonic	nonsynonymous SNV	MUC16:NM_024690:exon83:c.G43396C:p.V14466L	0.9185	0.9036	0.8538	0.9586	0.9053	0.9218	0.9305	0.9207	0.9449	NA	NA	NA	NA	NA	rs1035442	NA	NA
FaDu	MUC16	Top20mutatedGenes_TCGA_HNSCC_HPVneg	19	8987218	8987218	G	T	exonic	nonsynonymous SNV	MUC16:NM_024690:exon68:c.C41869A:p.Q13957K	0.3312	0.5478	0.2592	0.304	0.3991	0.2804	0.2858	0.3102	0.4781	NA	NA	NA	NA	NA	rs3764556	ID=COSV66689693;OCCURENCE=1(haematopoietic_and_lymphoid_tissue),1(urinary_tract),1(stomach),1(breast),2(lung)	COSV66689693
FaDu	MUC16	Top20mutatedGenes_TCGA_HNSCC_HPVneg	19	9019605	9019605	C	G	exonic	nonsynonymous SNV	MUC16:NM_024690:exon22:c.G37541C:p.S12514T	0.7122	0.6336	0.6001	0.8257	0.4757	0.7303	0.7607	0.7444	0.7753	NA	NA	NA	NA	NA	rs12981679	ID=COSV67482222;OCCURENCE=1(large_intestine),1(liver)	COSV67482222
FaDu	MUC16	Top20mutatedGenes_TCGA_HNSCC_HPVneg	19	9024994	9024994	C	T	exonic	nonsynonymous SNV	MUC16:NM_024690:exon16:c.G36868A:p.E12290K	0.3392	0.2437	0.2762	0.2966	0.275	0.2955	0.3729	0.3252	0.4168	NA	NA	NA	NA	NA	rs67631215	ID=COSV67450851;OCCURENCE=1(breast),1(large_intestine),1(stomach),1(haematopoietic_and_lymphoid_tissue),1(NS)	COSV67450851
FaDu	MUC16	Top20mutatedGenes_TCGA_HNSCC_HPVneg	19	9028373	9028373	G	A	exonic	nonsynonymous SNV	MUC16:NM_024690:exon11:c.C36419T:p.T12140M	0.2638	0.0945	0.1918	0.2172	0.2527	0.2486	0.3153	0.2537	0.2756	NA	NA	NA	NA	NA	rs56396897	ID=COSV67450858;OCCURENCE=1(large_intestine),1(central_nervous_system),1(haematopoietic_and_lymphoid_tissue),2(urinary_tract)	COSV67450858
FaDu	MUC16	Top20mutatedGenes_TCGA_HNSCC_HPVneg	19	9048342	9048342	C	T	exonic	nonsynonymous SNV	MUC16:NM_024690:exon5:c.G33289A:p.V11097M	0.412	0.4088	0.426	0.332	0.5223	0.3364	0.3998	0.3774	0.4671	NA	NA	NA	NA	NA	rs10854118	ID=COSV67450866;OCCURENCE=1(stomach),1(large_intestine)	COSV67450866
FaDu	MUC16	Top20mutatedGenes_TCGA_HNSCC_HPVneg	19	9056982	9056982	G	A	exonic	nonsynonymous SNV	MUC16:NM_024690:exon3:c.C30464T:p.T10155I	0.2867	0.1718	0.2241	0.2257	0.2671	0.265	0.3228	0.2789	0.3293	NA	NA	NA	NA	NA	rs11670318	ID=COSV67453668;OCCURENCE=1(stomach),1(pancreas),2(haematopoietic_and_lymphoid_tissue)	COSV67453668
FaDu	MUC16	Top20mutatedGenes_TCGA_HNSCC_HPVneg	19	9057408	9057408	A	G	exonic	nonsynonymous SNV	MUC16:NM_024690:exon3:c.T30038C:p.L10013P	0.9034	0.9863	0.9199	0.9111	0.8407	0.8521	0.9118	0.8948	0.8855	NA	NA	NA	NA	NA	rs1423051	ID=COSV67483529;OCCURENCE=1(oesophagus)	COSV67483529
FaDu	MUC16	Top20mutatedGenes_TCGA_HNSCC_HPVneg	19	9057687	9057687	A	G	exonic	nonsynonymous SNV	MUC16:NM_024690:exon3:c.T29759C:p.I9920T	0.8734	0.8383	0.8989	0.8984	0.8407	0.8133	0.8872	0.8611	0.8694	NA	NA	NA	NA	NA	rs1895364	ID=COSV67479800;OCCURENCE=1(oesophagus),1(urinary_tract)	COSV67479800
FaDu	MUC16	Top20mutatedGenes_TCGA_HNSCC_HPVneg	19	9057721	9057721	C	T	exonic	nonsynonymous SNV	MUC16:NM_024690:exon3:c.G29725A:p.V9909I	0.462	0.3036	0.5225	0.3432	0.562	0.4512	0.4647	0.4389	0.4592	NA	NA	NA	NA	NA	rs2216662	ID=COSV67479803;OCCURENCE=1(large_intestine),1(urinary_tract),1(stomach)	COSV67479803
FaDu	MUC16	Top20mutatedGenes_TCGA_HNSCC_HPVneg	19	9058907	9058907	G	C	exonic	nonsynonymous SNV	MUC16:NM_024690:exon3:c.C28539G:p.H9513Q	0.3866	0.3762	0.4159	0.2775	0.5136	0.3112	0.3646	0.349	0.4641	NA	NA	NA	NA	NA	rs1833777	ID=COSV67450888;OCCURENCE=1(large_intestine),1(urinary_tract),1(lung)	COSV67450888
FaDu	MUC16	Top20mutatedGenes_TCGA_HNSCC_HPVneg	19	9058942	9058942	C	T	exonic	nonsynonymous SNV	MUC16:NM_024690:exon3:c.G28504A:p.A9502T	0.462	0.3078	0.5239	0.3433	0.5581	0.4514	0.4647	0.4391	0.4573	NA	NA	NA	NA	NA	rs1833778	ID=COSV67488530;OCCURENCE=1(large_intestine),1(stomach)	COSV67488530
FaDu	MUC16	Top20mutatedGenes_TCGA_HNSCC_HPVneg	19	9059808	9059808	A	G	exonic	nonsynonymous SNV	MUC16:NM_024690:exon3:c.T27638C:p.I9213T	0.8743	0.8349	0.9008	0.8984	0.8387	0.8133	0.8895	0.8619	0.8683	NA	NA	NA	NA	NA	rs7508222	NA	NA
FaDu	MUC16	Top20mutatedGenes_TCGA_HNSCC_HPVneg	19	9062544	9062544	T	G	exonic	nonsynonymous SNV	MUC16:NM_024690:exon3:c.A24902C:p.N8301T	0.8778	0.8822	0.9038	0.8984	0.8381	0.8131	0.8897	0.8642	0.8691	NA	NA	NA	NA	NA	rs2547063	NA	NA
FaDu	MUC16	Top20mutatedGenes_TCGA_HNSCC_HPVneg	19	9062601	9062601	G	A	exonic	nonsynonymous SNV	MUC16:NM_024690:exon3:c.C24845T:p.S8282F	0.0004	0	0	0	5.802e-05	0	1.802e-05	0	0.0032	NA	NA	NA	NA	NA	rs543142235	ID=COSV67442125;OCCURENCE=5(skin),1(NS)	COSV67442125
FaDu	MUC16	Top20mutatedGenes_TCGA_HNSCC_HPVneg	19	9063678	9063678	T	G	exonic	nonsynonymous SNV	MUC16:NM_024690:exon3:c.A23768C:p.D7923A	0.254	0.0899	0.2099	0.1744	0.2698	0.2398	0.29	0.2465	0.2816	NA	NA	NA	NA	NA	rs2547064	ID=COSV67452517;OCCURENCE=1(haematopoietic_and_lymphoid_tissue),1(large_intestine),2(stomach),9(prostate)	COSV67452517
FaDu	MUC16	Top20mutatedGenes_TCGA_HNSCC_HPVneg	19	9065093	9065093	C	G	exonic	nonsynonymous SNV	MUC16:NM_024690:exon3:c.G22353C:p.L7451F	1.221e-05	0	0	0	0	0	2.697e-05	0	0	NA	NA	NA	NA	NA	rs765835673	ID=COSV67457758;OCCURENCE=1(oesophagus)	COSV67457758
FaDu	MUC16	Top20mutatedGenes_TCGA_HNSCC_HPVneg	19	9065632	9065632	T	C	exonic	nonsynonymous SNV	MUC16:NM_024690:exon3:c.A21814G:p.I7272V	0.2545	0.1041	0.2105	0.1742	0.27	0.2396	0.2894	0.2469	0.2805	NA	NA	NA	NA	NA	rs1867691	ID=COSV67453678;OCCURENCE=2(haematopoietic_and_lymphoid_tissue),1(stomach)	COSV67453678
FaDu	MUC16	Top20mutatedGenes_TCGA_HNSCC_HPVneg	19	9066390	9066390	G	A	exonic	nonsynonymous SNV	MUC16:NM_024690:exon3:c.C21056T:p.S7019L	0.0141	0.0048	0.0074	0.0071	0	0.0034	0.0248	0.0106	0.0062	NA	NA	NA	NA	NA	rs11667414	ID=COSV67455538;OCCURENCE=2(skin),1(lung)	COSV67455538
FaDu	MUC16	Top20mutatedGenes_TCGA_HNSCC_HPVneg	19	9070194	9070194	A	G	exonic	nonsynonymous SNV	MUC16:NM_024690:exon3:c.T17252C:p.I5751T	0.931	0.9903	0.9729	0.9391	0.8611	0.8537	0.9335	0.9284	0.9396	NA	NA	NA	NA	NA	rs1344572	NA	NA
FaDu	MUC16	Top20mutatedGenes_TCGA_HNSCC_HPVneg	19	9070225	9070225	G	C	exonic	nonsynonymous SNV	MUC16:NM_024690:exon3:c.C17221G:p.H5741D	0.8324	0.7459	0.8753	0.8504	0.8382	0.776	0.8375	0.8209	0.8442	NA	NA	NA	NA	NA	rs1559172	ID=COSV67488535;OCCURENCE=1(large_intestine)	COSV67488535
FaDu	MUC16	Top20mutatedGenes_TCGA_HNSCC_HPVneg	19	9070837	9070837	G	A	exonic	nonsynonymous SNV	MUC16:NM_024690:exon3:c.C16609T:p.P5537S	0.8337	0.7615	0.876	0.8507	0.838	0.776	0.8378	0.8213	0.845	NA	NA	NA	NA	NA	rs2547067	NA	NA
FaDu	MUC16	Top20mutatedGenes_TCGA_HNSCC_HPVneg	19	9071763	9071763	T	A	exonic	nonsynonymous SNV	MUC16:NM_024690:exon3:c.A15683T:p.N5228I	0.8336	0.7616	0.876	0.8505	0.8381	0.7761	0.8376	0.8211	0.8451	NA	NA	NA	NA	NA	rs10422567	NA	NA
FaDu	MUC16	Top20mutatedGenes_TCGA_HNSCC_HPVneg	19	9072313	9072313	A	G	exonic	nonsynonymous SNV	MUC16:NM_024690:exon3:c.T15133C:p.S5045P	0.2543	0.0899	0.2101	0.1748	0.2694	0.2404	0.2903	0.2465	0.2824	NA	NA	NA	NA	NA	rs2121133	ID=COSV67453684;OCCURENCE=1(stomach),2(haematopoietic_and_lymphoid_tissue)	COSV67453684
FaDu	MUC16	Top20mutatedGenes_TCGA_HNSCC_HPVneg	19	9072742	9072742	T	C	exonic	nonsynonymous SNV	MUC16:NM_024690:exon3:c.A14704G:p.I4902V	0.2541	0.0898	0.2102	0.1745	0.2695	0.2399	0.29	0.2466	0.2823	NA	NA	NA	NA	NA	rs2591590	ID=COSV67452521;OCCURENCE=2(stomach),2(haematopoietic_and_lymphoid_tissue),9(prostate),2(lung),1(urinary_tract)	COSV67452521
FaDu	MUC16	Top20mutatedGenes_TCGA_HNSCC_HPVneg	19	9074950	9074950	G	T	exonic	nonsynonymous SNV	MUC16:NM_024690:exon3:c.C12496A:p.H4166N	0.2605	0.1743	0.216	0.1746	0.2693	0.24	0.2904	0.2519	0.2824	NA	NA	NA	NA	NA	rs2591591	ID=COSV67469893;OCCURENCE=1(breast),1(stomach),1(haematopoietic_and_lymphoid_tissue)	COSV67469893
FaDu	MUC16	Top20mutatedGenes_TCGA_HNSCC_HPVneg	19	9075217	9075217	T	A	exonic	nonsynonymous SNV	MUC16:NM_024690:exon3:c.A12229T:p.T4077S	0.262	0.1962	0.2166	0.1747	0.2695	0.2401	0.2904	0.2527	0.2825	NA	NA	NA	NA	NA	rs2547068	ID=COSV67453685;OCCURENCE=1(haematopoietic_and_lymphoid_tissue),1(large_intestine),1(stomach)	COSV67453685
FaDu	MUC16	Top20mutatedGenes_TCGA_HNSCC_HPVneg	19	9075346	9075346	T	A	exonic	nonsynonymous SNV	MUC16:NM_024690:exon3:c.A12100T:p.I4034F	0.5147	0.4097	0.4331	0.5732	0.2744	0.4933	0.5832	0.5386	0.5347	NA	NA	NA	NA	NA	rs2591592	ID=COSV67453691;OCCURENCE=2(haematopoietic_and_lymphoid_tissue),1(stomach),1(lung),1(urinary_tract)	COSV67453691
FaDu	MUC16	Top20mutatedGenes_TCGA_HNSCC_HPVneg	19	9075969	9075969	C	T	exonic	nonsynonymous SNV	MUC16:NM_024690:exon3:c.G11477A:p.G3826E	0.2624	0.2075	0.2169	0.174	0.2695	0.2398	0.2901	0.2523	0.2817	NA	NA	NA	NA	NA	rs2591593	ID=COSV67452526;OCCURENCE=1(haematopoietic_and_lymphoid_tissue),2(stomach),2(lung),5(prostate),1(urinary_tract),1(biliary_tract)	COSV67452526
FaDu	MUC16	Top20mutatedGenes_TCGA_HNSCC_HPVneg	19	9076083	9076083	G	A	exonic	nonsynonymous SNV	MUC16:NM_024690:exon3:c.C11363T:p.T3788I	0.2625	0.2075	0.2171	0.1743	0.2693	0.24	0.2901	0.2526	0.2822	NA	NA	NA	NA	NA	rs2547072	ID=COSV67452476;OCCURENCE=2(haematopoietic_and_lymphoid_tissue),1(stomach),1(large_intestine),1(kidney),1(biliary_tract),1(urinary_tract)	COSV67452476
FaDu	MUC16	Top20mutatedGenes_TCGA_HNSCC_HPVneg	19	9076278	9076278	G	A	exonic	nonsynonymous SNV	MUC16:NM_024690:exon3:c.C11168T:p.T3723M	0.2802	0.2098	0.2252	0.2019	0.2733	0.2767	0.3126	0.2816	0.2888	NA	NA	NA	NA	NA	rs953551	ID=COSV67452479;OCCURENCE=2(large_intestine),1(stomach),2(haematopoietic_and_lymphoid_tissue)	COSV67452479
FaDu	MUC16	Top20mutatedGenes_TCGA_HNSCC_HPVneg	19	9076728	9076728	C	T	exonic	nonsynonymous SNV	MUC16:NM_024690:exon3:c.G10718A:p.R3573H	0.263	0.2076	0.2172	0.1746	0.2705	0.2402	0.2906	0.253	0.2824	NA	NA	NA	NA	NA	rs2591594	ID=COSV67451961;OCCURENCE=1(stomach),2(lung)	COSV67451961
FaDu	MUC16	Top20mutatedGenes_TCGA_HNSCC_HPVneg	19	9077436	9077436	G	A	exonic	nonsynonymous SNV	MUC16:NM_024690:exon3:c.C10010T:p.S3337L	0.2628	0.2074	0.2172	0.1747	0.2689	0.24	0.2904	0.2522	0.2834	NA	NA	NA	NA	NA	rs1862462	ID=COSV67453716;OCCURENCE=1(lung),1(stomach),1(haematopoietic_and_lymphoid_tissue),1(kidney)	COSV67453716
FaDu	MUC16	Top20mutatedGenes_TCGA_HNSCC_HPVneg	19	9077803	9077803	T	C	exonic	nonsynonymous SNV	MUC16:NM_024690:exon3:c.A9643G:p.S3215G	0.2628	0.2074	0.2171	0.1746	0.269	0.24	0.2904	0.2523	0.2834	NA	NA	NA	NA	NA	rs2591597	ID=COSV67469977;OCCURENCE=1(stomach),1(haematopoietic_and_lymphoid_tissue)	COSV67469977
FaDu	MUC16	Top20mutatedGenes_TCGA_HNSCC_HPVneg	19	9080462	9080462	C	G	exonic	nonsynonymous SNV	MUC16:NM_024690:exon2:c.G9569C:p.S3190T	0.6054	0.4472	0.6575	0.5402	0.816	0.5626	0.5952	0.5632	0.6022	NA	NA	NA	NA	NA	rs2547065	NA	NA
FaDu	MUC16	Top20mutatedGenes_TCGA_HNSCC_HPVneg	19	9083791	9083791	G	A	exonic	nonsynonymous SNV	MUC16:NM_024690:exon1:c.C8024T:p.S2675L	0.1203	0.1422	0.0912	0.0916	0.165	0.1851	0.1076	0.1309	0.1228	NA	NA	NA	NA	NA	rs60106152	ID=COSV67446177;OCCURENCE=1(lung),2(breast),1(large_intestine),1(stomach),1(haematopoietic_and_lymphoid_tissue)	COSV67446177
FaDu	MUC16	Top20mutatedGenes_TCGA_HNSCC_HPVneg	19	9085958	9085958	A	G	exonic	nonsynonymous SNV	MUC16:NM_024690:exon1:c.T5857C:p.S1953P	0.1205	0.1422	0.0914	0.0916	0.1649	0.1853	0.1078	0.1311	0.1231	NA	NA	NA	NA	NA	rs1108380	ID=COSV67451952;OCCURENCE=2(lung),1(breast),1(haematopoietic_and_lymphoid_tissue),1(thyroid)	COSV67451952
FaDu	MUC16	Top20mutatedGenes_TCGA_HNSCC_HPVneg	19	9086145	9086145	G	C	exonic	nonsynonymous SNV	MUC16:NM_024690:exon1:c.C5670G:p.N1890K	0.1114	0.02	0.0849	0.0913	0.1647	0.1849	0.107	0.1244	0.1227	NA	NA	NA	NA	NA	rs45611441	ID=COSV67468691;OCCURENCE=1(cervix),1(breast),1(pancreas),1(stomach)	COSV67468691
FaDu	MUC16	Top20mutatedGenes_TCGA_HNSCC_HPVneg	19	9087615	9087615	T	A	exonic	nonsynonymous SNV	MUC16:NM_024690:exon1:c.A4200T:p.K1400N	0.9991	0.9995	0.9999	1	0.9878	1	1	0.9993	0.9998	NA	NA	NA	NA	NA	rs1596798	NA	NA
FaDu	MUC16	Top20mutatedGenes_TCGA_HNSCC_HPVneg	19	9088017	9088017	T	G	exonic	nonsynonymous SNV	MUC16:NM_024690:exon1:c.A3798C:p.K1266N	0.7437	0.9252	0.7962	0.8026	0.7143	0.7842	0.6912	0.7509	0.754	NA	NA	NA	NA	NA	rs1596797	ID=COSV67441930;OCCURENCE=1(bone),1(liver)	COSV67441930
FaDu	MUC16	Top20mutatedGenes_TCGA_HNSCC_HPVneg	19	9090182	9090182	T	C	exonic	nonsynonymous SNV	MUC16:NM_024690:exon1:c.A1633G:p.T545A	0.1311	0.1436	0.1653	0.0917	0.1652	0.1865	0.1078	0.1429	0.1232	NA	NA	NA	NA	NA	rs17000957	ID=COSV67463690;OCCURENCE=4(lung),1(breast),1(stomach)	COSV67463690
FaDu	MUC16	Top20mutatedGenes_TCGA_HNSCC_HPVneg	19	9090784	9090784	C	T	exonic	nonsynonymous SNV	MUC16:NM_024690:exon1:c.G1031A:p.R344K	0.1341	0.1871	0.1685	0.0915	0.1651	0.1852	0.1076	0.1446	0.1233	NA	NA	NA	NA	NA	rs73495785	ID=COSV67462635;OCCURENCE=1(large_intestine),1(stomach),1(central_nervous_system),1(lung),4(prostate),1(breast)	COSV67462635
FaDu	DMD	Top20mutatedGenes_TCGA_HNSCC_HPVneg	NA	31496350	31496350	C	T	exonic	nonsynonymous SNV	DMD:NM_004014:exon5:c.G623A:p.R208Q,DMD:NM_004013:exon16:c.G1430A:p.R477Q,DMD:NM_004020:exon16:c.G1430A:p.R477Q,DMD:NM_004021:exon16:c.G1430A:p.R477Q,DMD:NM_004022:exon16:c.G1430A:p.R477Q,DMD:NM_004023:exon16:c.G1430A:p.R477Q,DMD:NM_004011:exon31:c.G4787A:p.R1596Q,DMD:NM_004012:exon31:c.G4778A:p.R1593Q,DMD:NM_000109:exon59:c.G8786A:p.R2929Q,DMD:NM_004006:exon59:c.G8810A:p.R2937Q,DMD:NM_004009:exo…	0.897	0.99	0.7949	0.9789	0.9222	0.9416	0.9407	0.9166	0.7056	177478	Duchenne_muscular_dystrophy|not_specified|none_provided	MONDO:MONDO:0010679,MedGen:C0013264,OMIM:310200,Orphanet:ORPHA98896,SNOMED_CT:76670001|MedGen:CN169374|MedGen:CN235283	criteria_provided,_multiple_submitters,_no_conflicts	Benign	rs1800280	ID=COSV58911902;OCCURENCE=1(pancreas),1(lung)	COSV58911902
FaDu	DMD	Top20mutatedGenes_TCGA_HNSCC_HPVneg	NA	32380996	32380996	C	T	exonic	nonsynonymous SNV	DMD:NM_004011:exon9:c.G1211A:p.R404H,DMD:NM_004012:exon9:c.G1202A:p.R401H,DMD:NM_000109:exon37:c.G5210A:p.R1737H,DMD:NM_004006:exon37:c.G5234A:p.R1745H,DMD:NM_004009:exon37:c.G5222A:p.R1741H,DMD:NM_004010:exon37:c.G4865A:p.R1622H	0.5294	0.0713	0.7287	0.4467	0.734	0.5289	0.4775	0.5219	0.6587	100557	Dilated_cardiomyopathy_3B|Duchenne_muscular_dystrophy|not_specified|Cardiovascular_phenotype|none_provided|not_provided	MONDO:MONDO:0010542,MedGen:C3668940,OMIM:302045|MONDO:MONDO:0010679,MedGen:C0013264,OMIM:310200,Orphanet:ORPHA98896,SNOMED_CT:76670001|MedGen:CN169374|MedGen:CN230736|MedGen:CN235283|MedGen:CN517202	criteria_provided,_multiple_submitters,_no_conflicts	Benign	rs1801187	ID=COSV63739824;OCCURENCE=1(urinary_tract),1(large_intestine),1(lung),1(pancreas)	COSV63739824
FaDu	DMD	Top20mutatedGenes_TCGA_HNSCC_HPVneg	NA	32503194	32503194	T	C	exonic	nonsynonymous SNV	DMD:NM_000109:exon21:c.A2621G:p.D874G,DMD:NM_004006:exon21:c.A2645G:p.D882G,DMD:NM_004009:exon21:c.A2633G:p.D878G,DMD:NM_004010:exon21:c.A2276G:p.D759G	0.7295	0.6262	0.8538	0.611	0.8862	0.8121	0.6613	0.7125	0.7806	177575	not_specified|none_provided	MedGen:CN169374|MedGen:CN235283	criteria_provided,_multiple_submitters,_no_conflicts	Benign	rs228406	ID=COSV63760235;OCCURENCE=1(urinary_tract),1(large_intestine),1(thyroid),1(pancreas)	COSV63760235
FaDu	DNAH5	Top20mutatedGenes_TCGA_HNSCC_HPVneg	5	13820533	13820533	G	A	exonic	stopgain	DNAH5:NM_001369:exon41:c.C6763T:p.R2255X	1.626e-05	6.534e-05	0	0	0	0	2.687e-05	0	0	455093	Infertility|Primary_ciliary_dyskinesia|Ciliary_dyskinesia,_primary,_3	Human_Phenotype_Ontology:HP:0000789,MedGen:C0021359|Human_Phenotype_Ontology:HP:0012265,MONDO:MONDO:0016575,MedGen:C4551720,OMIM:PS244400,Orphanet:ORPHA244|MONDO:MONDO:0012085,MedGen:C1837618,OMIM:608644	criteria_provided,_multiple_submitters,_no_conflicts	Pathogenic/Likely_pathogenic	rs745918507	NA	NA
FaDu	FAT1	Top20mutatedGenes_TCGA_HNSCC_HPVneg	4	187532565	187532565	C	-	exonic	frameshift deletion	FAT1:NM_005245:exon14:c.9828delG:p.K3277Nfs*4	NA	NA	NA	NA	NA	NA	NA	NA	NA	NA	NA	NA	NA	NA	NA	NA	NA
FaDu	SYNE1	Top20mutatedGenes_TCGA_HNSCC_HPVneg	6	152734556	152734556	G	-	exonic	frameshift deletion	SYNE1:NM_033071:exon42:c.6182delC:p.P2061Lfs*7,SYNE1:NM_182961:exon42:c.6161delC:p.P2054Lfs*7	NA	NA	NA	NA	NA	NA	NA	NA	NA	NA	NA	NA	NA	NA	NA	NA	NA
SAS	FLG	Top20mutatedGenes_TCGA_HNSCC_HPVneg	1	152275982	152275982	G	T	exonic	nonsynonymous SNV	FLG:NM_002016:exon3:c.C11380A:p.Q3794K	4.061e-05	0	0	0	0.0006	0	0	0	0	NA	NA	NA	NA	NA	rs562201369	NA	NA
SAS	FLG	Top20mutatedGenes_TCGA_HNSCC_HPVneg	1	152276149	152276149	C	T	exonic	nonsynonymous SNV	FLG:NM_002016:exon3:c.G11213A:p.R3738H	0.2417	0.0289	0.4289	0.2804	0.5586	0.1713	0.1413	0.2429	0.368	NA	NA	NA	NA	NA	rs77422831	ID=COSV64245538;OCCURENCE=1(liver),1(stomach),1(thyroid),2(haematopoietic_and_lymphoid_tissue)	COSV64245538
SAS	FLG	Top20mutatedGenes_TCGA_HNSCC_HPVneg	1	152277055	152277055	C	G	exonic	nonsynonymous SNV	FLG:NM_002016:exon3:c.G10307C:p.G3436A	0.2959	0.7152	0.4654	0.2936	0.5878	0.1689	0.1458	0.276	0.3799	NA	NA	NA	NA	NA	rs2065955	ID=COSV64245550;OCCURENCE=1(haematopoietic_and_lymphoid_tissue),1(thyroid)	COSV64245550
SAS	FLG	Top20mutatedGenes_TCGA_HNSCC_HPVneg	1	152277826	152277826	A	C	exonic	nonsynonymous SNV	FLG:NM_002016:exon3:c.T9536G:p.V3179G	0.1607	0.4409	0.3042	0.1289	0.4609	0.0356	0.0436	0.1466	0.2633	NA	NA	NA	NA	NA	rs2065957	ID=COSV64246955;OCCURENCE=1(biliary_tract),1(haematopoietic_and_lymphoid_tissue),1(stomach),1(large_intestine)	COSV64246955
SAS	FLG	Top20mutatedGenes_TCGA_HNSCC_HPVneg	1	152278555	152278555	T	C	exonic	nonsynonymous SNV	FLG:NM_002016:exon3:c.A8807G:p.D2936G	0.2065	0.0903	0.3307	0.2442	0.4025	0.1387	0.1343	0.212	0.3088	NA	NA	NA	NA	NA	rs80221306	ID=COSV64237772;OCCURENCE=1(cervix),1(lung),1(haematopoietic_and_lymphoid_tissue),1(ovary),1(skin),1(pancreas),2(thyroid),1(liver),2(large_intestine)	COSV64237772
SAS	FLG	Top20mutatedGenes_TCGA_HNSCC_HPVneg	1	152279729	152279729	C	T	exonic	nonsynonymous SNV	FLG:NM_002016:exon3:c.G7633A:p.G2545R	0.3006	0.5253	0.4632	0.3071	0.6025	0.1803	0.165	0.2842	0.4257	NA	NA	NA	NA	NA	rs3126072	ID=COSV64248815;OCCURENCE=1(stomach),1(large_intestine),1(haematopoietic_and_lymphoid_tissue)	COSV64248815
SAS	FLG	Top20mutatedGenes_TCGA_HNSCC_HPVneg	1	152279841	152279841	G	C	exonic	nonsynonymous SNV	FLG:NM_002016:exon3:c.C7521G:p.H2507Q	0.2981	0.4845	0.4616	0.3069	0.6022	0.1791	0.1649	0.2833	0.4258	NA	NA	NA	NA	NA	rs3126074	ID=COSV100910597;OCCURENCE=2(stomach)	COSV100910597
SAS	FLG	Top20mutatedGenes_TCGA_HNSCC_HPVneg	1	152279920	152279920	A	G	exonic	nonsynonymous SNV	FLG:NM_002016:exon3:c.T7442C:p.L2481S	0.2715	0.1338	0.447	0.3049	0.579	0.1792	0.1639	0.2681	0.4236	NA	NA	NA	NA	NA	rs55650366	ID=COSV64245556;OCCURENCE=1(large_intestine),1(liver),1(stomach),1(thyroid),1(haematopoietic_and_lymphoid_tissue)	COSV64245556
SAS	FLG	Top20mutatedGenes_TCGA_HNSCC_HPVneg	1	152280032	152280032	T	C	exonic	nonsynonymous SNV	FLG:NM_002016:exon3:c.A7330G:p.K2444E	0.2715	0.134	0.4471	0.3048	0.5789	0.1791	0.1637	0.2683	0.4234	NA	NA	NA	NA	NA	rs71625200	ID=COSV64248823;OCCURENCE=1(haematopoietic_and_lymphoid_tissue),1(liver)	COSV64248823
SAS	FLG	Top20mutatedGenes_TCGA_HNSCC_HPVneg	1	152280170	152280170	C	G	exonic	nonsynonymous SNV	FLG:NM_002016:exon3:c.G7192C:p.E2398Q	0.2578	0.1277	0.4159	0.296	0.5204	0.178	0.1611	0.2591	0.4035	NA	NA	NA	NA	NA	rs71625201	ID=COSV64237400;OCCURENCE=1(large_intestine),1(haematopoietic_and_lymphoid_tissue),2(thyroid)	COSV64237400
SAS	FLG	Top20mutatedGenes_TCGA_HNSCC_HPVneg	1	152281039	152281039	G	A	exonic	nonsynonymous SNV	FLG:NM_002016:exon3:c.C6323T:p.A2108V	0.2245	0.3652	0.3448	0.2452	0.4126	0.1544	0.1319	0.2235	0.2979	NA	NA	NA	NA	NA	rs7522925	ID=COSV64245563;OCCURENCE=1(skin),1(thyroid),1(stomach),1(large_intestine)	COSV64245563
SAS	FLG	Top20mutatedGenes_TCGA_HNSCC_HPVneg	1	152281948	152281948	G	A	exonic	nonsynonymous SNV	FLG:NM_002016:exon3:c.C5414T:p.A1805V	0.2416	0.0286	0.4283	0.2805	0.5597	0.1713	0.1412	0.2423	0.3678	NA	NA	NA	NA	NA	rs12405241	ID=COSV64247244;OCCURENCE=2(haematopoietic_and_lymphoid_tissue)	COSV64247244
SAS	FLG	Top20mutatedGenes_TCGA_HNSCC_HPVneg	1	152282267	152282267	G	A	exonic	nonsynonymous SNV	FLG:NM_002016:exon3:c.C5095T:p.R1699C	0.2416	0.0286	0.4285	0.2805	0.5597	0.1713	0.1412	0.2423	0.3678	NA	NA	NA	NA	NA	rs12405278	ID=COSV64245576;OCCURENCE=1(stomach),2(haematopoietic_and_lymphoid_tissue),1(thyroid)	COSV64245576
SAS	FLG	Top20mutatedGenes_TCGA_HNSCC_HPVneg	1	152282311	152282311	C	T	exonic	nonsynonymous SNV	FLG:NM_002016:exon3:c.G5051A:p.R1684H	0.244	0.0645	0.4294	0.2805	0.5597	0.1713	0.1413	0.2436	0.368	NA	NA	NA	NA	NA	rs12407807	ID=COSV64247251;OCCURENCE=1(urinary_tract),1(haematopoietic_and_lymphoid_tissue),1(stomach)	COSV64247251
SAS	FLG	Top20mutatedGenes_TCGA_HNSCC_HPVneg	1	152282917	152282917	G	T	exonic	nonsynonymous SNV	FLG:NM_002016:exon3:c.C4445A:p.S1482Y	0.2416	0.0286	0.4285	0.2805	0.5595	0.1713	0.1412	0.2425	0.3676	NA	NA	NA	NA	NA	rs11204978	ID=COSV64247255;OCCURENCE=2(haematopoietic_and_lymphoid_tissue)	COSV64247255
SAS	FLG	Top20mutatedGenes_TCGA_HNSCC_HPVneg	1	152283236	152283236	T	C	exonic	nonsynonymous SNV	FLG:NM_002016:exon3:c.A4126G:p.R1376G	0.2719	0.1336	0.4486	0.305	0.579	0.1793	0.1641	0.2725	0.4236	NA	NA	NA	NA	NA	rs11581433	ID=COSV64246547;OCCURENCE=1(stomach),1(liver)	COSV64246547
SAS	FLG	Top20mutatedGenes_TCGA_HNSCC_HPVneg	1	152283283	152283283	C	T	exonic	nonsynonymous SNV	FLG:NM_002016:exon3:c.G4079A:p.R1360H	0.2417	0.0291	0.4285	0.2806	0.5595	0.1713	0.1412	0.2424	0.3677	NA	NA	NA	NA	NA	rs11586631	ID=COSV64245581;OCCURENCE=1(thyroid),1(haematopoietic_and_lymphoid_tissue),1(stomach),1(liver)	COSV64245581
SAS	FLG	Top20mutatedGenes_TCGA_HNSCC_HPVneg	1	152283862	152283862	G	C	exonic	nonsynonymous SNV	FLG:NM_002016:exon3:c.C3500G:p.A1167G	0.3076	0.6985	0.4606	0.297	0.5984	0.1763	0.1646	0.2896	0.4082	NA	NA	NA	NA	NA	rs58001094	ID=COSV64238211;OCCURENCE=1(central_nervous_system),3(thyroid),1(stomach)	COSV64238211
SAS	FLG	Top20mutatedGenes_TCGA_HNSCC_HPVneg	1	152285099	152285099	C	T	exonic	nonsynonymous SNV	FLG:NM_002016:exon3:c.G2263A:p.E755K	0.2674	0.0751	0.4443	0.3048	0.5787	0.1791	0.1639	0.2669	0.4233	364470	not_specified	MedGen:CN169374	criteria_provided,_single_submitter	Benign	rs74129461	ID=COSV64248843;OCCURENCE=1(haematopoietic_and_lymphoid_tissue),1(stomach),1(urinary_tract)	COSV64248843
SAS	FLG	Top20mutatedGenes_TCGA_HNSCC_HPVneg	1	152286367	152286367	C	A	exonic	nonsynonymous SNV	FLG:NM_002016:exon3:c.G995T:p.G332V	0.2711	0.1286	0.4469	0.3049	0.5784	0.1791	0.1639	0.2676	0.4235	NA	NA	NA	NA	NA	rs41267154	ID=COSV64246426;OCCURENCE=1(urinary_tract),1(stomach)	COSV64246426
SAS	USH2A	Top20mutatedGenes_TCGA_HNSCC_HPVneg	1	215960167	215960167	T	G	exonic	nonsynonymous SNV	USH2A:NM_206933:exon52:c.A10232C:p.E3411A	0.5476	0.6846	0.5756	0.5351	0.634	0.5502	0.5222	0.5548	0.4938	57506	Usher_syndrome,_type_2A|not_specified|none_provided	MONDO:MONDO:0010169,MedGen:C1848634,OMIM:276901|MedGen:CN169374|MedGen:CN235283	criteria_provided,_multiple_submitters,_no_conflicts	Benign	rs10864198	ID=COSV56336661;OCCURENCE=1(urinary_tract),1(prostate),2(large_intestine)	COSV56336661
SAS	USH2A	Top20mutatedGenes_TCGA_HNSCC_HPVneg	1	215987222	215987222	T	C	exonic	nonsynonymous SNV	USH2A:NM_206933:exon49:c.A9595G:p.N3199D	0.0546	0.082	0.0619	0.0082	0.1685	0.0078	0.0374	0.0433	0.082	57793	Usher_syndrome,_type_2A|not_specified	MONDO:MONDO:0010169,MedGen:C1848634,OMIM:276901|MedGen:CN169374	criteria_provided,_multiple_submitters,_no_conflicts	Benign	rs4129843	ID=COSV56343447;OCCURENCE=1(large_intestine),1(haematopoietic_and_lymphoid_tissue),2(lung)	COSV56343447
SAS	USH2A	Top20mutatedGenes_TCGA_HNSCC_HPVneg	1	216011361	216011361	T	C	exonic	nonsynonymous SNV	USH2A:NM_206933:exon47:c.A9343G:p.T3115A	0.0495	0.0086	0.0587	0.0082	0.1682	0.0078	0.0375	0.0403	0.0822	57785	Usher_syndrome,_type_2A|not_specified|not_provided	MONDO:MONDO:0010169,MedGen:C1848634,OMIM:276901|MedGen:CN169374|MedGen:CN517202	criteria_provided,_multiple_submitters,_no_conflicts	Benign	rs56032526	ID=COSV56343459;OCCURENCE=1(haematopoietic_and_lymphoid_tissue),1(large_intestine),1(lung),1(breast)	COSV56343459
SAS	USH2A	Top20mutatedGenes_TCGA_HNSCC_HPVneg	1	216019187	216019187	G	A	exonic	nonsynonymous SNV	USH2A:NM_206933:exon45:c.C9034T:p.H3012Y	NA	NA	NA	NA	NA	NA	NA	NA	NA	NA	NA	NA	NA	NA	NA	ID=COSV56394868;OCCURENCE=1(NS),2(skin),1(lung)	COSV56394868
SAS	USH2A	Top20mutatedGenes_TCGA_HNSCC_HPVneg	1	216051125	216051125	G	A	exonic	nonsynonymous SNV	USH2A:NM_206933:exon43:c.C8656T:p.L2886F	0.0519	0.0608	0.063	0.0104	0.1553	0.0074	0.0366	0.0405	0.0806	57769	Usher_syndrome,_type_2A|not_specified|none_provided|not_provided	MONDO:MONDO:0010169,MedGen:C1848634,OMIM:276901|MedGen:CN169374|MedGen:CN235283|MedGen:CN517202	criteria_provided,_multiple_submitters,_no_conflicts	Benign	rs41277200	ID=COSV56343477;OCCURENCE=1(haematopoietic_and_lymphoid_tissue),1(large_intestine),1(breast)	COSV56343477
SAS	USH2A	Top20mutatedGenes_TCGA_HNSCC_HPVneg	1	216172380	216172380	A	G	exonic	nonsynonymous SNV	USH2A:NM_206933:exon34:c.T6506C:p.I2169T	0.5625	0.4323	0.6702	0.4907	0.8396	0.5748	0.4995	0.5546	0.5976	57724	Usher_syndrome,_type_2A|not_specified|none_provided	MONDO:MONDO:0010169,MedGen:C1848634,OMIM:276901|MedGen:CN169374|MedGen:CN235283	criteria_provided,_multiple_submitters,_no_conflicts	Benign	rs10864219	ID=COSV56370398;OCCURENCE=1(large_intestine),1(pancreas),1(haematopoietic_and_lymphoid_tissue)	COSV56370398
SAS	USH2A	Top20mutatedGenes_TCGA_HNSCC_HPVneg	1	216219781	216219781	A	G	exonic	nonsynonymous SNV	USH2A:NM_206933:exon32:c.T6317C:p.I2106T	0.594	0.7711	0.3509	0.6798	0.4395	0.6481	0.6711	0.6152	0.5076	172908	Usher_syndrome,_type_2A|not_specified|none_provided	MONDO:MONDO:0010169,MedGen:C1848634,OMIM:276901|MedGen:CN169374|MedGen:CN235283	criteria_provided,_multiple_submitters,_no_conflicts	Benign	rs6657250	ID=COSV56342913;OCCURENCE=1(haematopoietic_and_lymphoid_tissue),2(stomach),1(large_intestine)	COSV56342913
SAS	USH2A	Top20mutatedGenes_TCGA_HNSCC_HPVneg	1	216348764	216348764	C	T	exonic	nonsynonymous SNV	USH2A:NM_007123:exon21:c.G4457A:p.R1486K,USH2A:NM_206933:exon21:c.G4457A:p.R1486K	0.6608	0.58	0.7184	0.5779	0.7802	0.7196	0.6226	0.6308	0.6987	172529	not_specified|none_provided	MedGen:CN169374|MedGen:CN235283	criteria_provided,_multiple_submitters,_no_conflicts	Benign	rs1805049	ID=COSV56346078;OCCURENCE=1(large_intestine),1(liver),1(lung)	COSV56346078
SAS	USH2A	Top20mutatedGenes_TCGA_HNSCC_HPVneg	1	216595306	216595306	C	T	exonic	nonsynonymous SNV	USH2A:NM_007123:exon2:c.G373A:p.A125T,USH2A:NM_206933:exon2:c.G373A:p.A125T	0.7286	0.7556	0.7318	0.6581	0.8374	0.7738	0.7052	0.6908	0.7319	57669	Retinitis_pigmentosa|Usher_syndrome,_type_2A|not_specified|none_provided	Human_Phenotype_Ontology:HP:0000547,MONDO:MONDO:0019200,MeSH:D012174,MedGen:C0035334,OMIM:268000,OMIM:PS268000,Orphanet:ORPHA791,SNOMED_CT:28835009|MONDO:MONDO:0010169,MedGen:C1848634,OMIM:276901|MedGen:CN169374|MedGen:CN235283	criteria_provided,_multiple_submitters,_no_conflicts	Benign	rs10779261	NA	NA
SAS	RYR2	Top20mutatedGenes_TCGA_HNSCC_HPVneg	1	237778084	237778084	G	A	exonic	nonsynonymous SNV	RYR2:NM_001035:exon37:c.G5656A:p.G1886S	0.0405	0.1429	0.0195	0.02	0.0806	0.0248	0.0308	0.0344	0.0433	45408	Cardiomyopathy|Catecholaminergic_polymorphic_ventricular_tachycardia_type_1|Arrhythmogenic_right_ventricular_cardiomyopathy|Catecholaminergic_polymorphic_ventricular_tachycardia|not_specified|Cardiovascular_phenotype|none_provided	Human_Phenotype_Ontology:HP:0001638,MONDO:MONDO:0004994,MedGen:C0878544,Orphanet:ORPHA167848,SNOMED_CT:85898001|MONDO:MONDO:0011484,MedGen:C4053736,OMIM:604772|MONDO:MONDO:0016587,MedGen:C0349788,OMIM:PS107970,Orphanet:ORPHA247,SNOMED_CT:253528005,SNOMED_CT:281170005|MONDO:MONDO:0017990,MedGen:C1631597,OMIM:PS604772,Orphanet:ORPHA3286|MedGen:CN169374|MedGen:CN230736|MedGen:CN235283	criteria_provided,_multiple_submitters,_no_conflicts	Benign/Likely_benign	rs3766871	ID=COSV63687181;OCCURENCE=1(breast),1(soft_tissue),1(large_intestine),1(haematopoietic_and_lymphoid_tissue)	COSV63687181
SAS	LRP1B	Top20mutatedGenes_TCGA_HNSCC_HPVneg	2	142567910	142567910	T	C	exonic	nonsynonymous SNV	LRP1B:NM_018557:exon2:c.A143G:p.Q48R	0.2366	0.0916	0.2018	0.3392	0.4012	0.1673	0.217	0.2421	0.3414	NA	NA	NA	NA	NA	rs12990449	ID=COSV67182532;OCCURENCE=7(soft_tissue),69(meninges),1(lung),1(large_intestine),1(haematopoietic_and_lymphoid_tissue)	COSV67182532
SAS	TTN	Top20mutatedGenes_TCGA_HNSCC_HPVneg	2	179397561	179397561	C	T	exonic	nonsynonymous SNV	TTN:NM_003319:exon186:c.G76586A:p.R25529H,TTN:NM_133432:exon187:c.G76961A:p.R25654H,TTN:NM_133437:exon187:c.G77162A:p.R25721H,TTN:NM_133378:exon307:c.G96077A:p.R32026H,TTN:NM_001256850:exon308:c.G98858A:p.R32953H,TTN:NM_001267550:exon358:c.G103781A:p.R34594H	0.1754	0.0701	0.1459	0.169	0.4298	0.1523	0.1441	0.1591	0.2526	56827	Tibial_muscular_dystrophy|Myopathy,_myofibrillar,_9,_with_early_respiratory_failure|Dilated_cardiomyopathy_1G|Limb-girdle_muscular_dystrophy,_type_2J|Myopathy,_early-onset,_with_fatal_cardiomyopathy|not_specified|Cardiovascular_phenotype|not_provided	MONDO:MONDO:0010870,MedGen:C1450052,OMIM:600334,Orphanet:ORPHA609|MONDO:MONDO:0011362,MedGen:C1863599,OMIM:603689,Orphanet:ORPHA178464|MONDO:MONDO:0011400,MedGen:C1858763,OMIM:604145|MONDO:MONDO:0012127,MedGen:C1837342,OMIM:608807,Orphanet:ORPHA140922|MONDO:MONDO:0012714,MedGen:C2673677,OMIM:611705,Orphanet:ORPHA289377|MedGen:CN169374|MedGen:CN230736|MedGen:CN517202	criteria_provided,_multiple_submitters,_no_conflicts	Benign/Likely_benign	rs3829747	ID=COSV59894523;OCCURENCE=1(large_intestine),1(stomach),1(pancreas),3(haematopoietic_and_lymphoid_tissue)	COSV59894523
SAS	TTN	Top20mutatedGenes_TCGA_HNSCC_HPVneg	2	179406191	179406191	C	T	exonic	nonsynonymous SNV	TTN:NM_003319:exon178:c.G70418A:p.R23473H,TTN:NM_133432:exon179:c.G70793A:p.R23598H,TTN:NM_133437:exon179:c.G70994A:p.R23665H,TTN:NM_133378:exon299:c.G89909A:p.R29970H,TTN:NM_001256850:exon300:c.G92690A:p.R30897H,TTN:NM_001267550:exon350:c.G97613A:p.R32538H	0.1752	0.0704	0.1457	0.1692	0.4293	0.1514	0.1439	0.16	0.2528	56750	Tibial_muscular_dystrophy|Myopathy,_myofibrillar,_9,_with_early_respiratory_failure|Dilated_cardiomyopathy_1G|Limb-girdle_muscular_dystrophy,_type_2J|Myopathy,_early-onset,_with_fatal_cardiomyopathy|not_specified|Cardiovascular_phenotype|not_provided	MONDO:MONDO:0010870,MedGen:C1450052,OMIM:600334,Orphanet:ORPHA609|MONDO:MONDO:0011362,MedGen:C1863599,OMIM:603689,Orphanet:ORPHA178464|MONDO:MONDO:0011400,MedGen:C1858763,OMIM:604145|MONDO:MONDO:0012127,MedGen:C1837342,OMIM:608807,Orphanet:ORPHA140922|MONDO:MONDO:0012714,MedGen:C2673677,OMIM:611705,Orphanet:ORPHA289377|MedGen:CN169374|MedGen:CN230736|MedGen:CN517202	criteria_provided,_multiple_submitters,_no_conflicts	Benign/Likely_benign	rs3731749	ID=COSV59894639;OCCURENCE=1(stomach),4(haematopoietic_and_lymphoid_tissue),1(pancreas),1(lung)	COSV59894639
SAS	TTN	Top20mutatedGenes_TCGA_HNSCC_HPVneg	2	179414162	179414162	T	C	exonic	nonsynonymous SNV	TTN:NM_003319:exon167:c.A64996G:p.I21666V,TTN:NM_133432:exon168:c.A65371G:p.I21791V,TTN:NM_133437:exon168:c.A65572G:p.I21858V,TTN:NM_133378:exon288:c.A84487G:p.I28163V,TTN:NM_001256850:exon289:c.A87268G:p.I29090V,TTN:NM_001267550:exon339:c.A92191G:p.I30731V	0.038	0.0031	0.225	0.0009	0.0661	0.002	0.0017	0.033	0.0045	56685	Cardiomyopathy|Tibial_muscular_dystrophy|Myopathy,_myofibrillar,_9,_with_early_respiratory_failure|Dilated_cardiomyopathy_1G|Limb-girdle_muscular_dystrophy,_type_2J|Myopathy,_early-onset,_with_fatal_cardiomyopathy|not_specified|Cardiovascular_phenotype|not_provided	Human_Phenotype_Ontology:HP:0001638,MONDO:MONDO:0004994,MedGen:C0878544,Orphanet:ORPHA167848,SNOMED_CT:85898001|MONDO:MONDO:0010870,MedGen:C1450052,OMIM:600334,Orphanet:ORPHA609|MONDO:MONDO:0011362,MedGen:C1863599,OMIM:603689,Orphanet:ORPHA178464|MONDO:MONDO:0011400,MedGen:C1858763,OMIM:604145|MONDO:MONDO:0012127,MedGen:C1837342,OMIM:608807,Orphanet:ORPHA140922|MONDO:MONDO:0012714,MedGen:C2673677…	criteria_provided,_multiple_submitters,_no_conflicts	Benign/Likely_benign	rs16866391	ID=COSV59948225;OCCURENCE=1(lung),3(haematopoietic_and_lymphoid_tissue)	COSV59948225
SAS	TTN	Top20mutatedGenes_TCGA_HNSCC_HPVneg	2	179421694	179421694	A	G	exonic	nonsynonymous SNV	TTN:NM_003319:exon158:c.T60992C:p.I20331T,TTN:NM_133432:exon159:c.T61367C:p.I20456T,TTN:NM_133437:exon159:c.T61568C:p.I20523T,TTN:NM_133378:exon279:c.T80483C:p.I26828T,TTN:NM_001256850:exon280:c.T83264C:p.I27755T,TTN:NM_001267550:exon330:c.T88187C:p.I29396T	0.3504	0.5434	0.4259	0.2802	0.7028	0.2783	0.224	0.3075	0.5145	56639	Tibial_muscular_dystrophy|Myopathy,_myofibrillar,_9,_with_early_respiratory_failure|Dilated_cardiomyopathy_1G|Limb-girdle_muscular_dystrophy,_type_2J|Myopathy,_early-onset,_with_fatal_cardiomyopathy|not_specified|Cardiovascular_phenotype|not_provided	MONDO:MONDO:0010870,MedGen:C1450052,OMIM:600334,Orphanet:ORPHA609|MONDO:MONDO:0011362,MedGen:C1863599,OMIM:603689,Orphanet:ORPHA178464|MONDO:MONDO:0011400,MedGen:C1858763,OMIM:604145|MONDO:MONDO:0012127,MedGen:C1837342,OMIM:608807,Orphanet:ORPHA140922|MONDO:MONDO:0012714,MedGen:C2673677,OMIM:611705,Orphanet:ORPHA289377|MedGen:CN169374|MedGen:CN230736|MedGen:CN517202	criteria_provided,_multiple_submitters,_no_conflicts	Benign/Likely_benign	rs9808377	ID=COSV60092398;OCCURENCE=2(haematopoietic_and_lymphoid_tissue)	COSV60092398
SAS	TTN	Top20mutatedGenes_TCGA_HNSCC_HPVneg	2	179427536	179427536	T	C	exonic	nonsynonymous SNV	TTN:NM_003319:exon154:c.A56128G:p.I18710V,TTN:NM_133432:exon155:c.A56503G:p.I18835V,TTN:NM_133437:exon155:c.A56704G:p.I18902V,TTN:NM_133378:exon275:c.A75619G:p.I25207V,TTN:NM_001256850:exon276:c.A78400G:p.I26134V,TTN:NM_001267550:exon326:c.A83323G:p.I27775V	0.3519	0.5448	0.4277	0.2814	0.7027	0.2782	0.2261	0.3101	0.5153	56589	Tibial_muscular_dystrophy|Myopathy,_myofibrillar,_9,_with_early_respiratory_failure|Dilated_cardiomyopathy_1G|Limb-girdle_muscular_dystrophy,_type_2J|Myopathy,_early-onset,_with_fatal_cardiomyopathy|not_specified|Cardiovascular_phenotype|not_provided	MONDO:MONDO:0010870,MedGen:C1450052,OMIM:600334,Orphanet:ORPHA609|MONDO:MONDO:0011362,MedGen:C1863599,OMIM:603689,Orphanet:ORPHA178464|MONDO:MONDO:0011400,MedGen:C1858763,OMIM:604145|MONDO:MONDO:0012127,MedGen:C1837342,OMIM:608807,Orphanet:ORPHA140922|MONDO:MONDO:0012714,MedGen:C2673677,OMIM:611705,Orphanet:ORPHA289377|MedGen:CN169374|MedGen:CN230736|MedGen:CN517202	criteria_provided,_multiple_submitters,_no_conflicts	Benign/Likely_benign	rs3829746	ID=COSV60156917;OCCURENCE=1(large_intestine),1(haematopoietic_and_lymphoid_tissue)	COSV60156917
SAS	TTN	Top20mutatedGenes_TCGA_HNSCC_HPVneg	2	179430997	179430997	G	A	exonic	nonsynonymous SNV	TTN:NM_003319:exon154:c.C52667T:p.T17556M,TTN:NM_133432:exon155:c.C53042T:p.T17681M,TTN:NM_133437:exon155:c.C53243T:p.T17748M,TTN:NM_133378:exon275:c.C72158T:p.T24053M,TTN:NM_001256850:exon276:c.C74939T:p.T24980M,TTN:NM_001267550:exon326:c.C79862T:p.T26621M	0.2315	0.3361	0.1861	0.2291	0.6121	0.1718	0.1655	0.2071	0.3033	56547	Tibial_muscular_dystrophy|Myopathy,_myofibrillar,_9,_with_early_respiratory_failure|Dilated_cardiomyopathy_1G|Limb-girdle_muscular_dystrophy,_type_2J|Myopathy,_early-onset,_with_fatal_cardiomyopathy|not_specified|Cardiovascular_phenotype|not_provided	MONDO:MONDO:0010870,MedGen:C1450052,OMIM:600334,Orphanet:ORPHA609|MONDO:MONDO:0011362,MedGen:C1863599,OMIM:603689,Orphanet:ORPHA178464|MONDO:MONDO:0011400,MedGen:C1858763,OMIM:604145|MONDO:MONDO:0012127,MedGen:C1837342,OMIM:608807,Orphanet:ORPHA140922|MONDO:MONDO:0012714,MedGen:C2673677,OMIM:611705,Orphanet:ORPHA289377|MedGen:CN169374|MedGen:CN230736|MedGen:CN517202	criteria_provided,_multiple_submitters,_no_conflicts	Benign/Likely_benign	rs3731746	ID=COSV60115964;OCCURENCE=1(haematopoietic_and_lymphoid_tissue),2(large_intestine)	COSV60115964
SAS	TTN	Top20mutatedGenes_TCGA_HNSCC_HPVneg	2	179436020	179436020	G	A	exonic	nonsynonymous SNV	TTN:NM_003319:exon154:c.C47644T:p.R15882C,TTN:NM_133432:exon155:c.C48019T:p.R16007C,TTN:NM_133437:exon155:c.C48220T:p.R16074C,TTN:NM_133378:exon275:c.C67135T:p.R22379C,TTN:NM_001256850:exon276:c.C69916T:p.R23306C,TTN:NM_001267550:exon326:c.C74839T:p.R24947C	0.1748	0.0703	0.1457	0.1673	0.4282	0.1519	0.1436	0.1581	0.2517	56494	Tibial_muscular_dystrophy|Myopathy,_myofibrillar,_9,_with_early_respiratory_failure|Dilated_cardiomyopathy_1G|Limb-girdle_muscular_dystrophy,_type_2J|Myopathy,_early-onset,_with_fatal_cardiomyopathy|not_specified|Cardiovascular_phenotype|not_provided	MONDO:MONDO:0010870,MedGen:C1450052,OMIM:600334,Orphanet:ORPHA609|MONDO:MONDO:0011362,MedGen:C1863599,OMIM:603689,Orphanet:ORPHA178464|MONDO:MONDO:0011400,MedGen:C1858763,OMIM:604145|MONDO:MONDO:0012127,MedGen:C1837342,OMIM:608807,Orphanet:ORPHA140922|MONDO:MONDO:0012714,MedGen:C2673677,OMIM:611705,Orphanet:ORPHA289377|MedGen:CN169374|MedGen:CN230736|MedGen:CN517202	criteria_provided,_multiple_submitters,_no_conflicts	Benign/Likely_benign	rs744426	ID=COSV59894714;OCCURENCE=1(large_intestine),1(stomach),4(haematopoietic_and_lymphoid_tissue),1(lung)	COSV59894714
SAS	TTN	Top20mutatedGenes_TCGA_HNSCC_HPVneg	2	179444768	179444768	C	G	exonic	nonsynonymous SNV	TTN:NM_003319:exon146:c.G40051C:p.A13351P,TTN:NM_133432:exon147:c.G40426C:p.A13476P,TTN:NM_133437:exon147:c.G40627C:p.A13543P,TTN:NM_133378:exon267:c.G59542C:p.A19848P,TTN:NM_001256850:exon268:c.G62323C:p.A20775P,TTN:NM_001267550:exon318:c.G67246C:p.A22416P	0.9987	0.9849	0.9988	1	1	1	0.9997	0.9993	1	56415	Cardiomyopathy|Tibial_muscular_dystrophy|Myopathy,_myofibrillar,_9,_with_early_respiratory_failure|Dilated_cardiomyopathy_1G|Limb-girdle_muscular_dystrophy,_type_2J|Myopathy,_early-onset,_with_fatal_cardiomyopathy|not_specified|Cardiovascular_phenotype|not_provided	Human_Phenotype_Ontology:HP:0001638,MONDO:MONDO:0004994,MedGen:C0878544,Orphanet:ORPHA167848,SNOMED_CT:85898001|MONDO:MONDO:0010870,MedGen:C1450052,OMIM:600334,Orphanet:ORPHA609|MONDO:MONDO:0011362,MedGen:C1863599,OMIM:603689,Orphanet:ORPHA178464|MONDO:MONDO:0011400,MedGen:C1858763,OMIM:604145|MONDO:MONDO:0012127,MedGen:C1837342,OMIM:608807,Orphanet:ORPHA140922|MONDO:MONDO:0012714,MedGen:C2673677…	criteria_provided,_multiple_submitters,_no_conflicts	Benign	rs4145333	NA	NA
SAS	TTN	Top20mutatedGenes_TCGA_HNSCC_HPVneg	2	179444939	179444939	C	T	exonic	nonsynonymous SNV	TTN:NM_003319:exon146:c.G39880A:p.V13294I,TTN:NM_133432:exon147:c.G40255A:p.V13419I,TTN:NM_133437:exon147:c.G40456A:p.V13486I,TTN:NM_133378:exon267:c.G59371A:p.V19791I,TTN:NM_001256850:exon268:c.G62152A:p.V20718I,TTN:NM_001267550:exon318:c.G67075A:p.V22359I	0.2391	0.3339	0.1928	0.2367	0.6092	0.172	0.1739	0.2147	0.3263	56412	Tibial_muscular_dystrophy|Myopathy,_myofibrillar,_9,_with_early_respiratory_failure|Dilated_cardiomyopathy_1G|Limb-girdle_muscular_dystrophy,_type_2J|Myopathy,_early-onset,_with_fatal_cardiomyopathy|not_specified|Cardiovascular_phenotype|not_provided	MONDO:MONDO:0010870,MedGen:C1450052,OMIM:600334,Orphanet:ORPHA609|MONDO:MONDO:0011362,MedGen:C1863599,OMIM:603689,Orphanet:ORPHA178464|MONDO:MONDO:0011400,MedGen:C1858763,OMIM:604145|MONDO:MONDO:0012127,MedGen:C1837342,OMIM:608807,Orphanet:ORPHA140922|MONDO:MONDO:0012714,MedGen:C2673677,OMIM:611705,Orphanet:ORPHA289377|MedGen:CN169374|MedGen:CN230736|MedGen:CN517202	criteria_provided,_multiple_submitters,_no_conflicts	Benign/Likely_benign	rs2303838	ID=COSV60287542;OCCURENCE=1(haematopoietic_and_lymphoid_tissue),1(thyroid)	COSV60287542
SAS	TTN	Top20mutatedGenes_TCGA_HNSCC_HPVneg	2	179451420	179451420	G	A	exonic	nonsynonymous SNV	TTN:NM_003319:exon136:c.C37013T:p.T12338I,TTN:NM_133432:exon137:c.C37388T:p.T12463I,TTN:NM_133437:exon137:c.C37589T:p.T12530I,TTN:NM_133378:exon257:c.C56504T:p.T18835I,TTN:NM_001256850:exon258:c.C59285T:p.T19762I,TTN:NM_001267550:exon308:c.C64208T:p.T21403I	0.3508	0.5294	0.4281	0.2848	0.7073	0.2782	0.2241	0.3079	0.5185	56374	Tibial_muscular_dystrophy|Myopathy,_myofibrillar,_9,_with_early_respiratory_failure|Dilated_cardiomyopathy_1G|Limb-girdle_muscular_dystrophy,_type_2J|Myopathy,_early-onset,_with_fatal_cardiomyopathy|not_specified|Cardiovascular_phenotype|not_provided	MONDO:MONDO:0010870,MedGen:C1450052,OMIM:600334,Orphanet:ORPHA609|MONDO:MONDO:0011362,MedGen:C1863599,OMIM:603689,Orphanet:ORPHA178464|MONDO:MONDO:0011400,MedGen:C1858763,OMIM:604145|MONDO:MONDO:0012127,MedGen:C1837342,OMIM:608807,Orphanet:ORPHA140922|MONDO:MONDO:0012714,MedGen:C2673677,OMIM:611705,Orphanet:ORPHA289377|MedGen:CN169374|MedGen:CN230736|MedGen:CN517202	criteria_provided,_multiple_submitters,_no_conflicts	Benign/Likely_benign	rs2042996	ID=COSV60092466;OCCURENCE=2(haematopoietic_and_lymphoid_tissue)	COSV60092466
SAS	TTN	Top20mutatedGenes_TCGA_HNSCC_HPVneg	2	179457147	179457147	G	A	exonic	nonsynonymous SNV	TTN:NM_003319:exon129:c.C32390T:p.P10797L,TTN:NM_133432:exon130:c.C32765T:p.P10922L,TTN:NM_133437:exon130:c.C32966T:p.P10989L,TTN:NM_133378:exon250:c.C51881T:p.P17294L,TTN:NM_001256850:exon251:c.C54662T:p.P18221L,TTN:NM_001267550:exon301:c.C59585T:p.P19862L	0.1769	0.0705	0.1486	0.1737	0.4319	0.1518	0.1444	0.1607	0.2575	56317	Tibial_muscular_dystrophy|Myopathy,_myofibrillar,_9,_with_early_respiratory_failure|Dilated_cardiomyopathy_1G|Limb-girdle_muscular_dystrophy,_type_2J|Myopathy,_early-onset,_with_fatal_cardiomyopathy|not_specified|Cardiovascular_phenotype|not_provided	MONDO:MONDO:0010870,MedGen:C1450052,OMIM:600334,Orphanet:ORPHA609|MONDO:MONDO:0011362,MedGen:C1863599,OMIM:603689,Orphanet:ORPHA178464|MONDO:MONDO:0011400,MedGen:C1858763,OMIM:604145|MONDO:MONDO:0012127,MedGen:C1837342,OMIM:608807,Orphanet:ORPHA140922|MONDO:MONDO:0012714,MedGen:C2673677,OMIM:611705,Orphanet:ORPHA289377|MedGen:CN169374|MedGen:CN230736|MedGen:CN517202	criteria_provided,_multiple_submitters,_no_conflicts	Benign/Likely_benign	rs16866406	ID=COSV59894787;OCCURENCE=2(urinary_tract),1(large_intestine),1(stomach),4(haematopoietic_and_lymphoid_tissue)	COSV59894787
SAS	TTN	Top20mutatedGenes_TCGA_HNSCC_HPVneg	2	179458591	179458591	C	T	exonic	nonsynonymous SNV	TTN:NM_003319:exon126:c.G31241A:p.R10414H,TTN:NM_133432:exon127:c.G31616A:p.R10539H,TTN:NM_133437:exon127:c.G31817A:p.R10606H,TTN:NM_133378:exon247:c.G50732A:p.R16911H,TTN:NM_001256850:exon248:c.G53513A:p.R17838H,TTN:NM_001267550:exon298:c.G58436A:p.R19479H	0.1779	0.0706	0.1504	0.1736	0.4305	0.1517	0.1453	0.1625	0.2654	56301	Tibial_muscular_dystrophy|Myopathy,_myofibrillar,_9,_with_early_respiratory_failure|Dilated_cardiomyopathy_1G|Limb-girdle_muscular_dystrophy,_type_2J|Myopathy,_early-onset,_with_fatal_cardiomyopathy|not_specified|Cardiovascular_phenotype|not_provided	MONDO:MONDO:0010870,MedGen:C1450052,OMIM:600334,Orphanet:ORPHA609|MONDO:MONDO:0011362,MedGen:C1863599,OMIM:603689,Orphanet:ORPHA178464|MONDO:MONDO:0011400,MedGen:C1858763,OMIM:604145|MONDO:MONDO:0012127,MedGen:C1837342,OMIM:608807,Orphanet:ORPHA140922|MONDO:MONDO:0012714,MedGen:C2673677,OMIM:611705,Orphanet:ORPHA289377|MedGen:CN169374|MedGen:CN230736|MedGen:CN517202	criteria_provided,_multiple_submitters,_no_conflicts	Benign/Likely_benign	rs2288569	ID=COSV59894829;OCCURENCE=4(haematopoietic_and_lymphoid_tissue),1(stomach),1(urinary_tract),1(lung)	COSV59894829
SAS	TTN	Top20mutatedGenes_TCGA_HNSCC_HPVneg	2	179464527	179464527	T	C	exonic	nonsynonymous SNV	TTN:NM_003319:exon117:c.A28906G:p.N9636D,TTN:NM_133432:exon118:c.A29281G:p.N9761D,TTN:NM_133437:exon118:c.A29482G:p.N9828D,TTN:NM_133378:exon238:c.A48397G:p.N16133D,TTN:NM_001256850:exon239:c.A51178G:p.N17060D,TTN:NM_001267550:exon289:c.A56101G:p.N18701D	0.3549	0.5436	0.4338	0.2897	0.7114	0.2797	0.2276	0.3142	0.523	56275	Tibial_muscular_dystrophy|Myopathy,_myofibrillar,_9,_with_early_respiratory_failure|Dilated_cardiomyopathy_1G|Limb-girdle_muscular_dystrophy,_type_2J|Myopathy,_early-onset,_with_fatal_cardiomyopathy|not_specified|Cardiovascular_phenotype|not_provided	MONDO:MONDO:0010870,MedGen:C1450052,OMIM:600334,Orphanet:ORPHA609|MONDO:MONDO:0011362,MedGen:C1863599,OMIM:603689,Orphanet:ORPHA178464|MONDO:MONDO:0011400,MedGen:C1858763,OMIM:604145|MONDO:MONDO:0012127,MedGen:C1837342,OMIM:608807,Orphanet:ORPHA140922|MONDO:MONDO:0012714,MedGen:C2673677,OMIM:611705,Orphanet:ORPHA289377|MedGen:CN169374|MedGen:CN230736|MedGen:CN517202	criteria_provided,_multiple_submitters,_no_conflicts	Benign/Likely_benign	rs1001238	ID=COSV60287713;OCCURENCE=1(haematopoietic_and_lymphoid_tissue)	COSV60287713
SAS	TTN	Top20mutatedGenes_TCGA_HNSCC_HPVneg	2	179558366	179558366	T	C	exonic	nonsynonymous SNV	TTN:NM_133378:exon116:c.A27832G:p.I9278V,TTN:NM_001256850:exon117:c.A30613G:p.I10205V,TTN:NM_001267550:exon119:c.A31564G:p.I10522V	0.3362	0.5576	0.4319	0.2672	0.5716	0.253	0.2271	0.3001	0.4793	56017	Tibial_muscular_dystrophy|Myopathy,_myofibrillar,_9,_with_early_respiratory_failure|Dilated_cardiomyopathy_1G|Limb-girdle_muscular_dystrophy,_type_2J|Myopathy,_early-onset,_with_fatal_cardiomyopathy|not_specified|Cardiovascular_phenotype|not_provided	MONDO:MONDO:0010870,MedGen:C1450052,OMIM:600334,Orphanet:ORPHA609|MONDO:MONDO:0011362,MedGen:C1863599,OMIM:603689,Orphanet:ORPHA178464|MONDO:MONDO:0011400,MedGen:C1858763,OMIM:604145|MONDO:MONDO:0012127,MedGen:C1837342,OMIM:608807,Orphanet:ORPHA140922|MONDO:MONDO:0012714,MedGen:C2673677,OMIM:611705,Orphanet:ORPHA289377|MedGen:CN169374|MedGen:CN230736|MedGen:CN517202	criteria_provided,_multiple_submitters,_no_conflicts	Benign/Likely_benign	rs2042995	ID=COSV60092594;OCCURENCE=2(haematopoietic_and_lymphoid_tissue)	COSV60092594
SAS	TTN	Top20mutatedGenes_TCGA_HNSCC_HPVneg	2	179579093	179579093	T	C	exonic	nonsynonymous SNV	TTN:NM_133378:exon88:c.A22676G:p.N7559S,TTN:NM_001256850:exon89:c.A25457G:p.N8486S,TTN:NM_001267550:exon91:c.A26408G:p.N8803S	0.1789	0.1641	0.1766	0.1268	0.4294	0.095	0.1501	0.1645	0.2317	55942	Tibial_muscular_dystrophy|Myopathy,_myofibrillar,_9,_with_early_respiratory_failure|Dilated_cardiomyopathy_1G|Limb-girdle_muscular_dystrophy,_type_2J|Myopathy,_early-onset,_with_fatal_cardiomyopathy|not_specified|Cardiovascular_phenotype|not_provided	MONDO:MONDO:0010870,MedGen:C1450052,OMIM:600334,Orphanet:ORPHA609|MONDO:MONDO:0011362,MedGen:C1863599,OMIM:603689,Orphanet:ORPHA178464|MONDO:MONDO:0011400,MedGen:C1858763,OMIM:604145|MONDO:MONDO:0012127,MedGen:C1837342,OMIM:608807,Orphanet:ORPHA140922|MONDO:MONDO:0012714,MedGen:C2673677,OMIM:611705,Orphanet:ORPHA289377|MedGen:CN169374|MedGen:CN230736|MedGen:CN517202	criteria_provided,_multiple_submitters,_no_conflicts	Benign/Likely_benign	rs12693164	ID=COSV60101753;OCCURENCE=3(haematopoietic_and_lymphoid_tissue)	COSV60101753
SAS	TTN	Top20mutatedGenes_TCGA_HNSCC_HPVneg	2	179582327	179582327	C	T	exonic	nonsynonymous SNV	TTN:NM_133378:exon84:c.G21542A:p.S7181N,TTN:NM_001256850:exon85:c.G24323A:p.S8108N,TTN:NM_001267550:exon87:c.G25274A:p.S8425N	0.1767	0.1662	0.1739	0.122	0.4284	0.0946	0.1496	0.162	0.2218	55921	Tibial_muscular_dystrophy|Myopathy,_myofibrillar,_9,_with_early_respiratory_failure|Dilated_cardiomyopathy_1G|Limb-girdle_muscular_dystrophy,_type_2J|Myopathy,_early-onset,_with_fatal_cardiomyopathy|not_specified|Cardiovascular_phenotype|not_provided	MONDO:MONDO:0010870,MedGen:C1450052,OMIM:600334,Orphanet:ORPHA609|MONDO:MONDO:0011362,MedGen:C1863599,OMIM:603689,Orphanet:ORPHA178464|MONDO:MONDO:0011400,MedGen:C1858763,OMIM:604145|MONDO:MONDO:0012127,MedGen:C1837342,OMIM:608807,Orphanet:ORPHA140922|MONDO:MONDO:0012714,MedGen:C2673677,OMIM:611705,Orphanet:ORPHA289377|MedGen:CN169374|MedGen:CN230736|MedGen:CN517202	criteria_provided,_multiple_submitters,_no_conflicts	Benign/Likely_benign	rs13390491	ID=COSV60101773;OCCURENCE=2(haematopoietic_and_lymphoid_tissue)	COSV60101773
SAS	TTN	Top20mutatedGenes_TCGA_HNSCC_HPVneg	2	179582537	179582537	G	T	exonic	nonsynonymous SNV	TTN:NM_133378:exon84:c.C21332A:p.A7111E,TTN:NM_001256850:exon85:c.C24113A:p.A8038E,TTN:NM_001267550:exon87:c.C25064A:p.A8355E	0.3076	0.4232	0.4137	0.2015	0.6659	0.2022	0.2023	0.2657	0.4307	55915	Tibial_muscular_dystrophy|Myopathy,_myofibrillar,_9,_with_early_respiratory_failure|Dilated_cardiomyopathy_1G|Limb-girdle_muscular_dystrophy,_type_2J|Myopathy,_early-onset,_with_fatal_cardiomyopathy|not_specified|Cardiovascular_phenotype|not_provided	MONDO:MONDO:0010870,MedGen:C1450052,OMIM:600334,Orphanet:ORPHA609|MONDO:MONDO:0011362,MedGen:C1863599,OMIM:603689,Orphanet:ORPHA178464|MONDO:MONDO:0011400,MedGen:C1858763,OMIM:604145|MONDO:MONDO:0012127,MedGen:C1837342,OMIM:608807,Orphanet:ORPHA140922|MONDO:MONDO:0012714,MedGen:C2673677,OMIM:611705,Orphanet:ORPHA289377|MedGen:CN169374|MedGen:CN230736|MedGen:CN517202	criteria_provided,_multiple_submitters,_no_conflicts	Benign/Likely_benign	rs2627043	ID=COSV60101779;OCCURENCE=1(large_intestine),1(thyroid),1(haematopoietic_and_lymphoid_tissue)	COSV60101779
SAS	TTN	Top20mutatedGenes_TCGA_HNSCC_HPVneg	2	179583496	179583496	T	G	exonic	nonsynonymous SNV	TTN:NM_133378:exon81:c.A20699C:p.E6900A,TTN:NM_001256850:exon82:c.A23480C:p.E7827A,TTN:NM_001267550:exon84:c.A24431C:p.E8144A	0.1765	0.1532	0.1742	0.1228	0.4296	0.0951	0.1501	0.1616	0.2225	55896	Tibial_muscular_dystrophy|Myopathy,_myofibrillar,_9,_with_early_respiratory_failure|Dilated_cardiomyopathy_1G|Limb-girdle_muscular_dystrophy,_type_2J|Myopathy,_early-onset,_with_fatal_cardiomyopathy|not_specified|Cardiovascular_phenotype|not_provided	MONDO:MONDO:0010870,MedGen:C1450052,OMIM:600334,Orphanet:ORPHA609|MONDO:MONDO:0011362,MedGen:C1863599,OMIM:603689,Orphanet:ORPHA178464|MONDO:MONDO:0011400,MedGen:C1858763,OMIM:604145|MONDO:MONDO:0012127,MedGen:C1837342,OMIM:608807,Orphanet:ORPHA140922|MONDO:MONDO:0012714,MedGen:C2673677,OMIM:611705,Orphanet:ORPHA289377|MedGen:CN169374|MedGen:CN230736|MedGen:CN517202	criteria_provided,_multiple_submitters,_no_conflicts	Benign/Likely_benign	rs16866465	ID=COSV59921595;OCCURENCE=1(lung),1(large_intestine),1(urinary_tract),2(haematopoietic_and_lymphoid_tissue)	COSV59921595
SAS	TTN	Top20mutatedGenes_TCGA_HNSCC_HPVneg	2	179587130	179587130	C	G	exonic	nonsynonymous SNV	TTN:NM_133378:exon74:c.G18652C:p.D6218H,TTN:NM_001256850:exon75:c.G21433C:p.D7145H,TTN:NM_001267550:exon77:c.G22384C:p.D7462H	0.1777	0.1722	0.1748	0.123	0.4295	0.095	0.15	0.1615	0.2224	55863	Tibial_muscular_dystrophy|Myopathy,_myofibrillar,_9,_with_early_respiratory_failure|Dilated_cardiomyopathy_1G|Limb-girdle_muscular_dystrophy,_type_2J|Myopathy,_early-onset,_with_fatal_cardiomyopathy|not_specified|Cardiovascular_phenotype|not_provided	MONDO:MONDO:0010870,MedGen:C1450052,OMIM:600334,Orphanet:ORPHA609|MONDO:MONDO:0011362,MedGen:C1863599,OMIM:603689,Orphanet:ORPHA178464|MONDO:MONDO:0011400,MedGen:C1858763,OMIM:604145|MONDO:MONDO:0012127,MedGen:C1837342,OMIM:608807,Orphanet:ORPHA140922|MONDO:MONDO:0012714,MedGen:C2673677,OMIM:611705,Orphanet:ORPHA289377|MedGen:CN169374|MedGen:CN230736|MedGen:CN517202	criteria_provided,_multiple_submitters,_no_conflicts	Benign/Likely_benign	rs12693166	ID=COSV59895347;OCCURENCE=1(large_intestine),2(haematopoietic_and_lymphoid_tissue),1(urinary_tract)	COSV59895347
SAS	TTN	Top20mutatedGenes_TCGA_HNSCC_HPVneg	2	179620951	179620951	C	T	exonic	nonsynonymous SNV	TTN:NM_133437:exon44:c.G10739A:p.G3580D,TTN:NM_001267550:exon46:c.G11252A:p.G3751D	0.8387	0.8398	0.5677	0.9142	0.755	0.8901	0.9303	0.8625	0.7873	57016	not_specified|not_provided	MedGen:CN169374|MedGen:CN517202	criteria_provided,_multiple_submitters,_no_conflicts	Benign	rs7585334	NA	NA
SAS	TTN	Top20mutatedGenes_TCGA_HNSCC_HPVneg	2	179621477	179621477	C	T	exonic	nonsynonymous SNV	TTN:NM_133437:exon44:c.G10213A:p.A3405T,TTN:NM_001267550:exon46:c.G10726A:p.A3576T	0.9997	0.9963	0.9999	1	1	1	1	1	1	141535	not_specified|not_provided	MedGen:CN169374|MedGen:CN517202	criteria_provided,_multiple_submitters,_no_conflicts	Benign	rs6433728	NA	NA
SAS	TTN	Top20mutatedGenes_TCGA_HNSCC_HPVneg	2	179623758	179623758	C	T	exonic	nonsynonymous SNV	TTN:NM_003319:exon43:c.G10118A:p.S3373N,TTN:NM_133432:exon43:c.G10118A:p.S3373N,TTN:NM_133437:exon43:c.G10118A:p.S3373N,TTN:NM_001256850:exon44:c.G10256A:p.S3419N,TTN:NM_001267550:exon44:c.G10256A:p.S3419N,TTN:NM_133378:exon44:c.G10256A:p.S3419N,TTN:NM_133379:exon44:c.G10256A:p.S3419N	0.8412	0.8492	0.5692	0.9141	0.7668	0.891	0.9303	0.864	0.7893	55747	Tibial_muscular_dystrophy|Myopathy,_myofibrillar,_9,_with_early_respiratory_failure|Dilated_cardiomyopathy_1G|Limb-girdle_muscular_dystrophy,_type_2J|Myopathy,_early-onset,_with_fatal_cardiomyopathy|not_specified|Cardiovascular_phenotype|not_provided	MONDO:MONDO:0010870,MedGen:C1450052,OMIM:600334,Orphanet:ORPHA609|MONDO:MONDO:0011362,MedGen:C1863599,OMIM:603689,Orphanet:ORPHA178464|MONDO:MONDO:0011400,MedGen:C1858763,OMIM:604145|MONDO:MONDO:0012127,MedGen:C1837342,OMIM:608807,Orphanet:ORPHA140922|MONDO:MONDO:0012714,MedGen:C2673677,OMIM:611705,Orphanet:ORPHA289377|MedGen:CN169374|MedGen:CN230736|MedGen:CN517202	criteria_provided,_multiple_submitters,_no_conflicts	Benign	rs2291310	NA	NA
SAS	TTN	Top20mutatedGenes_TCGA_HNSCC_HPVneg	2	179629461	179629461	C	T	exonic	nonsynonymous SNV	TTN:NM_003319:exon41:c.G9643A:p.V3215M,TTN:NM_133432:exon41:c.G9643A:p.V3215M,TTN:NM_133437:exon41:c.G9643A:p.V3215M,TTN:NM_001256850:exon42:c.G9781A:p.V3261M,TTN:NM_001267550:exon42:c.G9781A:p.V3261M,TTN:NM_133378:exon42:c.G9781A:p.V3261M,TTN:NM_133379:exon42:c.G9781A:p.V3261M	0.8401	0.8333	0.5691	0.9144	0.7668	0.8909	0.9303	0.8638	0.7892	56856	Tibial_muscular_dystrophy|Myopathy,_myofibrillar,_9,_with_early_respiratory_failure|Dilated_cardiomyopathy_1G|Limb-girdle_muscular_dystrophy,_type_2J|Myopathy,_early-onset,_with_fatal_cardiomyopathy|not_specified|Cardiovascular_phenotype|not_provided	MONDO:MONDO:0010870,MedGen:C1450052,OMIM:600334,Orphanet:ORPHA609|MONDO:MONDO:0011362,MedGen:C1863599,OMIM:603689,Orphanet:ORPHA178464|MONDO:MONDO:0011400,MedGen:C1858763,OMIM:604145|MONDO:MONDO:0012127,MedGen:C1837342,OMIM:608807,Orphanet:ORPHA140922|MONDO:MONDO:0012714,MedGen:C2673677,OMIM:611705,Orphanet:ORPHA289377|MedGen:CN169374|MedGen:CN230736|MedGen:CN517202	criteria_provided,_multiple_submitters,_no_conflicts	Benign	rs2291311	ID=COSV59876288;OCCURENCE=1(large_intestine)	COSV59876288
SAS	TTN	Top20mutatedGenes_TCGA_HNSCC_HPVneg	2	179644035	179644035	G	A	exonic	nonsynonymous SNV	TTN:NM_003319:exon22:c.C3746T:p.S1249L,TTN:NM_133432:exon22:c.C3746T:p.S1249L,TTN:NM_133437:exon22:c.C3746T:p.S1249L,TTN:NM_001256850:exon23:c.C3884T:p.S1295L,TTN:NM_001267550:exon23:c.C3884T:p.S1295L,TTN:NM_133378:exon23:c.C3884T:p.S1295L,TTN:NM_133379:exon23:c.C3884T:p.S1295L	0.9623	0.8703	0.9394	0.992	0.88	0.9778	0.9898	0.9721	0.9573	56166	Tibial_muscular_dystrophy|Myopathy,_myofibrillar,_9,_with_early_respiratory_failure|Dilated_cardiomyopathy_1G|Limb-girdle_muscular_dystrophy,_type_2J|Myopathy,_early-onset,_with_fatal_cardiomyopathy|not_specified|Cardiovascular_phenotype|not_provided	MONDO:MONDO:0010870,MedGen:C1450052,OMIM:600334,Orphanet:ORPHA609|MONDO:MONDO:0011362,MedGen:C1863599,OMIM:603689,Orphanet:ORPHA178464|MONDO:MONDO:0011400,MedGen:C1858763,OMIM:604145|MONDO:MONDO:0012127,MedGen:C1837342,OMIM:608807,Orphanet:ORPHA140922|MONDO:MONDO:0012714,MedGen:C2673677,OMIM:611705,Orphanet:ORPHA289377|MedGen:CN169374|MedGen:CN230736|MedGen:CN517202	criteria_provided,_multiple_submitters,_no_conflicts	Benign	rs1552280	NA	NA
SAS	TTN	Top20mutatedGenes_TCGA_HNSCC_HPVneg	2	179659912	179659912	G	A	exonic	nonsynonymous SNV	TTN:NM_001256850:exon7:c.C982T:p.R328C,TTN:NM_001267550:exon7:c.C982T:p.R328C,TTN:NM_003319:exon7:c.C982T:p.R328C,TTN:NM_133378:exon7:c.C982T:p.R328C,TTN:NM_133379:exon7:c.C982T:p.R328C,TTN:NM_133432:exon7:c.C982T:p.R328C,TTN:NM_133437:exon7:c.C982T:p.R328C	0.1222	0.1704	0.1018	0.0662	0.5983	0.0488	0.0513	0.0816	0.1884	56867	Tibial_muscular_dystrophy|Myopathy,_myofibrillar,_9,_with_early_respiratory_failure|Dilated_cardiomyopathy_1G|Limb-girdle_muscular_dystrophy,_type_2J|Myopathy,_early-onset,_with_fatal_cardiomyopathy|not_specified|Cardiovascular_phenotype|not_provided	MONDO:MONDO:0010870,MedGen:C1450052,OMIM:600334,Orphanet:ORPHA609|MONDO:MONDO:0011362,MedGen:C1863599,OMIM:603689,Orphanet:ORPHA178464|MONDO:MONDO:0011400,MedGen:C1858763,OMIM:604145|MONDO:MONDO:0012127,MedGen:C1837342,OMIM:608807,Orphanet:ORPHA140922|MONDO:MONDO:0012714,MedGen:C2673677,OMIM:611705,Orphanet:ORPHA289377|MedGen:CN169374|MedGen:CN230736|MedGen:CN517202	criteria_provided,_multiple_submitters,_no_conflicts	Benign/Likely_benign	rs16866538	ID=COSV60072022;OCCURENCE=1(haematopoietic_and_lymphoid_tissue),1(lung)	COSV60072022
SAS	CASP8	Top20mutatedGenes_TCGA_HNSCC_HPVneg	2	202122995	202122995	A	G	exonic	nonsynonymous SNV	CASP8:NM_001080125:exon1:c.A41G:p.K14R	0.6601	0.5765	0.5388	0.5754	0.7091	0.648	0.7057	0.6466	0.6796	389468	not_specified	MedGen:CN169374	criteria_provided,_single_submitter	Benign	rs3769823	ID=COSV51848843;OCCURENCE=1(thyroid),1(large_intestine)	COSV51848843
SAS	CASP8	Top20mutatedGenes_TCGA_HNSCC_HPVneg	2	202149749	202149749	C	T	exonic	nonsynonymous SNV	CASP8:NM_033356:exon7:c.C968T:p.S323F,CASP8:NM_001080124:exon8:c.C968T:p.S323F,CASP8:NM_001080125:exon8:c.C1190T:p.S397F,CASP8:NM_001372051:exon8:c.C1013T:p.S338F,CASP8:NM_001228:exon9:c.C1064T:p.S355F,CASP8:NM_033355:exon9:c.C1013T:p.S338F	NA	NA	NA	NA	NA	NA	NA	NA	NA	NA	NA	NA	NA	NA	NA	ID=COSV51861829;OCCURENCE=1(breast),1(skin),1(upper_aerodigestive_tract)	COSV51861829
SAS	DNAH5	Top20mutatedGenes_TCGA_HNSCC_HPVneg	5	13717471	13717471	T	C	exonic	nonsynonymous SNV	DNAH5:NM_001369:exon73:c.A12658G:p.T4220A	0.1486	0.0203	0.3064	0.0702	0.3877	0.1383	0.0835	0.129	0.1792	173684	Primary_ciliary_dyskinesia|Ciliary_dyskinesia,_primary,_3|not_specified	Human_Phenotype_Ontology:HP:0012265,MONDO:MONDO:0016575,MedGen:C4551720,OMIM:PS244400,Orphanet:ORPHA244|MONDO:MONDO:0012085,MedGen:C1837618,OMIM:608644|MedGen:CN169374	criteria_provided,_multiple_submitters,_no_conflicts	Benign	rs2277046	ID=COSV54217551;OCCURENCE=1(biliary_tract),1(stomach),1(large_intestine)	COSV54217551
SAS	DNAH5	Top20mutatedGenes_TCGA_HNSCC_HPVneg	5	13811775	13811775	T	C	exonic	nonsynonymous SNV	DNAH5:NM_001369:exon44:c.A7388G:p.Q2463R	0.2134	0.203	0.1582	0.1444	0.5514	0.1943	0.2064	0.1896	0.1549	173692	Primary_ciliary_dyskinesia|Ciliary_dyskinesia,_primary,_3|not_specified	Human_Phenotype_Ontology:HP:0012265,MONDO:MONDO:0016575,MedGen:C4551720,OMIM:PS244400,Orphanet:ORPHA244|MONDO:MONDO:0012085,MedGen:C1837618,OMIM:608644|MedGen:CN169374	criteria_provided,_multiple_submitters,_no_conflicts	Benign	rs10078391	ID=COSV54215118;OCCURENCE=2(urinary_tract),1(stomach),1(haematopoietic_and_lymphoid_tissue)	COSV54215118
SAS	DNAH5	Top20mutatedGenes_TCGA_HNSCC_HPVneg	5	13817786	13817786	G	A	exonic	nonsynonymous SNV	DNAH5:NM_001369:exon42:c.C6859T:p.R2287W	0.0001	6.534e-05	0.001	0	0	0	0	0	3.25e-05	1043324	Primary_ciliary_dyskinesia	Human_Phenotype_Ontology:HP:0012265,MONDO:MONDO:0016575,MedGen:C4551720,OMIM:PS244400,Orphanet:ORPHA244	criteria_provided,_single_submitter	Uncertain_significance	rs747326567	ID=COSV54213059;OCCURENCE=5(skin)	COSV54213059
SAS	DNAH5	Top20mutatedGenes_TCGA_HNSCC_HPVneg	5	13894894	13894894	T	A	exonic	nonsynonymous SNV	DNAH5:NM_001369:exon16:c.A2296T:p.I766L	0.5013	0.5334	0.4975	0.5248	0.2403	0.4606	0.5093	0.51	0.6274	173565	Primary_ciliary_dyskinesia|Ciliary_dyskinesia,_primary,_3|not_specified	Human_Phenotype_Ontology:HP:0012265,MONDO:MONDO:0016575,MedGen:C4551720,OMIM:PS244400,Orphanet:ORPHA244|MONDO:MONDO:0012085,MedGen:C1837618,OMIM:608644|MedGen:CN169374	criteria_provided,_multiple_submitters,_no_conflicts	Benign	rs4701997	ID=COSV54204943;OCCURENCE=1(large_intestine),1(stomach),1(skin),5(prostate),13(soft_tissue),1(lung)	COSV54204943
SAS	DNAH5	Top20mutatedGenes_TCGA_HNSCC_HPVneg	5	13902220	13902220	T	C	exonic	nonsynonymous SNV	DNAH5:NM_001369:exon13:c.A1672G:p.T558A	0.397	0.1811	0.383	0.4301	0.7604	0.3684	0.4021	0.4006	0.3031	173704	Primary_ciliary_dyskinesia|Ciliary_dyskinesia,_primary,_3|not_specified	Human_Phenotype_Ontology:HP:0012265,MONDO:MONDO:0016575,MedGen:C4551720,OMIM:PS244400,Orphanet:ORPHA244|MONDO:MONDO:0012085,MedGen:C1837618,OMIM:608644|MedGen:CN169374	criteria_provided,_multiple_submitters,_no_conflicts	Benign	rs1530498	NA	NA
SAS	DNAH5	Top20mutatedGenes_TCGA_HNSCC_HPVneg	5	13931340	13931340	C	T	exonic	nonsynonymous SNV	DNAH5:NM_001369:exon2:c.G71A:p.G24E	0.3655	0.5781	0.4226	0.3313	0.696	0.2712	0.2932	0.3325	0.3595	173570	Primary_ciliary_dyskinesia|Ciliary_dyskinesia,_primary,_3|not_specified	Human_Phenotype_Ontology:HP:0012265,MONDO:MONDO:0016575,MedGen:C4551720,OMIM:PS244400,Orphanet:ORPHA244|MONDO:MONDO:0012085,MedGen:C1837618,OMIM:608644|MedGen:CN169374	criteria_provided,_multiple_submitters,_no_conflicts	Benign	rs1530496	ID=COSV54209173;OCCURENCE=1(pancreas),1(haematopoietic_and_lymphoid_tissue),1(large_intestine)	COSV54209173
SAS	DNAH5	Top20mutatedGenes_TCGA_HNSCC_HPVneg	5	13944512	13944512	A	C	exonic	nonsynonymous SNV	DNAH5:NM_001369:exon1:c.T36G:p.H12Q	0.9365	0.8845	0.9561	0.9522	0.8812	0.9776	0.9423	0.9324	0.9176	173571	Primary_ciliary_dyskinesia|Ciliary_dyskinesia,_primary,_3|not_specified	Human_Phenotype_Ontology:HP:0012265,MONDO:MONDO:0016575,MedGen:C4551720,OMIM:PS244400,Orphanet:ORPHA244|MONDO:MONDO:0012085,MedGen:C1837618,OMIM:608644|MedGen:CN169374	criteria_provided,_multiple_submitters,_no_conflicts	Benign	rs339445	ID=COSV54244960;OCCURENCE=1(thyroid)	COSV54244960
SAS	SYNE1	Top20mutatedGenes_TCGA_HNSCC_HPVneg	6	152489294	152489294	T	C	exonic	nonsynonymous SNV	SYNE1:NM_001347702:exon1:c.A46G:p.S16G	0.8271	0.9369	0.8448	0.7782	0.8779	0.7359	0.809	0.8154	0.8628	NA	NA	NA	NA	NA	rs998147	ID=COSV54923987;OCCURENCE=1(upper_aerodigestive_tract)	COSV54923987
SAS	SYNE1	Top20mutatedGenes_TCGA_HNSCC_HPVneg	6	152540278	152540278	A	C	exonic	nonsynonymous SNV	SYNE1:NM_033071:exon119:c.T21691G:p.F7231V,SYNE1:NM_182961:exon120:c.T21904G:p.F7302V	0.9918	0.9979	0.9944	0.9934	1	0.9878	0.9878	0.9914	0.9985	135865	Spinocerebellar_ataxia,_autosomal_recessive_8|Emery-Dreifuss_muscular_dystrophy_4,_autosomal_dominant|not_specified|not_provided	MONDO:MONDO:0012549,MedGen:C1853116,OMIM:610743,Orphanet:ORPHA88644|MONDO:MONDO:0013071,MedGen:C2751807,OMIM:612998|MedGen:CN169374|MedGen:CN517202	criteria_provided,_multiple_submitters,_no_conflicts	Benign/Likely_benign	rs2147377	NA	NA
SAS	SYNE1	Top20mutatedGenes_TCGA_HNSCC_HPVneg	6	152640110	152640110	G	A	exonic	nonsynonymous SNV	SYNE1:NM_033071:exon84:c.C16064T:p.T5355M,SYNE1:NM_182961:exon85:c.C16277T:p.T5426M	0.0406	0.005	0.0503	0.0153	0.1651	0.04	0.0292	0.0381	0.0283	135857	Spinocerebellar_ataxia,_autosomal_recessive_8|Emery-Dreifuss_muscular_dystrophy_4,_autosomal_dominant|not_specified	MONDO:MONDO:0012549,MedGen:C1853116,OMIM:610743,Orphanet:ORPHA88644|MONDO:MONDO:0013071,MedGen:C2751807,OMIM:612998|MedGen:CN169374	criteria_provided,_multiple_submitters,_no_conflicts	Benign/Likely_benign	rs2306914	ID=COSV54935615;OCCURENCE=1(lung),1(breast),2(haematopoietic_and_lymphoid_tissue),4(large_intestine),1(stomach)	COSV54935615
SAS	SYNE1	Top20mutatedGenes_TCGA_HNSCC_HPVneg	6	152647681	152647681	A	T	exonic	nonsynonymous SNV	SYNE1:NM_033071:exon78:c.T14830A:p.L4944M,SYNE1:NM_182961:exon79:c.T15043A:p.L5015M	0.7825	0.9362	0.8716	0.713	0.8406	0.8501	0.7562	0.7694	0.6471	135855	Spinocerebellar_ataxia,_autosomal_recessive_8|Emery-Dreifuss_muscular_dystrophy_4,_autosomal_dominant|not_specified|not_provided	MONDO:MONDO:0012549,MedGen:C1853116,OMIM:610743,Orphanet:ORPHA88644|MONDO:MONDO:0013071,MedGen:C2751807,OMIM:612998|MedGen:CN169374|MedGen:CN517202	criteria_provided,_multiple_submitters,_no_conflicts	Benign	rs2306916	ID=COSV54950581;OCCURENCE=1(large_intestine)	COSV54950581
SAS	SYNE1	Top20mutatedGenes_TCGA_HNSCC_HPVneg	6	152652034	152652034	A	T	exonic	nonsynonymous SNV	SYNE1:NM_033071:exon77:c.T13573A:p.S4525T,SYNE1:NM_182961:exon78:c.T13786A:p.S4596T	0.7798	0.8914	0.8691	0.7118	0.8473	0.8501	0.7561	0.7672	0.6479	135851	Spinocerebellar_ataxia,_autosomal_recessive_8|Emery-Dreifuss_muscular_dystrophy_4,_autosomal_dominant|not_specified|not_provided	MONDO:MONDO:0012549,MedGen:C1853116,OMIM:610743,Orphanet:ORPHA88644|MONDO:MONDO:0013071,MedGen:C2751807,OMIM:612998|MedGen:CN169374|MedGen:CN517202	criteria_provided,_multiple_submitters,_no_conflicts	Benign	rs6911096	ID=COSV54944634;OCCURENCE=1(large_intestine),1(urinary_tract)	COSV54944634
SAS	SYNE1	Top20mutatedGenes_TCGA_HNSCC_HPVneg	6	152652184	152652184	C	T	exonic	nonsynonymous SNV	SYNE1:NM_033071:exon77:c.G13423A:p.V4475I,SYNE1:NM_182961:exon78:c.G13636A:p.V4546I	0.0045	6.534e-05	0.0283	0	0.007	0	5.371e-05	0.0033	6.497e-05	268925	Spinocerebellar_ataxia,_autosomal_recessive_8|Emery-Dreifuss_muscular_dystrophy_4,_autosomal_dominant|not_specified|not_provided	MONDO:MONDO:0012549,MedGen:C1853116,OMIM:610743,Orphanet:ORPHA88644|MONDO:MONDO:0013071,MedGen:C2751807,OMIM:612998|MedGen:CN169374|MedGen:CN517202	criteria_provided,_multiple_submitters,_no_conflicts	Benign/Likely_benign	rs4870093	NA	NA
SAS	SYNE1	Top20mutatedGenes_TCGA_HNSCC_HPVneg	6	152658142	152658142	T	C	exonic	nonsynonymous SNV	SYNE1:NM_033071:exon75:c.A12149G:p.K4050R,SYNE1:NM_182961:exon76:c.A12362G:p.K4121R	0.7493	0.933	0.6978	0.6986	0.8558	0.836	0.7459	0.7448	0.6213	135846	Spinocerebellar_ataxia,_autosomal_recessive_8|Emery-Dreifuss_muscular_dystrophy_4,_autosomal_dominant|not_specified|not_provided	MONDO:MONDO:0012549,MedGen:C1853116,OMIM:610743,Orphanet:ORPHA88644|MONDO:MONDO:0013071,MedGen:C2751807,OMIM:612998|MedGen:CN169374|MedGen:CN517202	criteria_provided,_multiple_submitters,_no_conflicts	Benign	rs9479297	ID=COSV54950715;OCCURENCE=1(large_intestine)	COSV54950715
SAS	SYNE1	Top20mutatedGenes_TCGA_HNSCC_HPVneg	6	152708310	152708310	G	A	exonic	nonsynonymous SNV	SYNE1:NM_033071:exon54:c.C8405T:p.A2802V,SYNE1:NM_182961:exon54:c.C8384T:p.A2795V	0.235	0.1467	0.1884	0.2014	0.4212	0.1849	0.2241	0.2231	0.3137	135898	Spinocerebellar_ataxia,_autosomal_recessive_8|Emery-Dreifuss_muscular_dystrophy_4,_autosomal_dominant|not_specified|not_provided	MONDO:MONDO:0012549,MedGen:C1853116,OMIM:610743,Orphanet:ORPHA88644|MONDO:MONDO:0013071,MedGen:C2751807,OMIM:612998|MedGen:CN169374|MedGen:CN517202	criteria_provided,_multiple_submitters,_no_conflicts	Benign	rs214950	ID=COSV54924746;OCCURENCE=1(stomach),4(large_intestine),1(breast),1(haematopoietic_and_lymphoid_tissue)	COSV54924746
SAS	PCLO	Top20mutatedGenes_TCGA_HNSCC_HPVneg	7	82453708	82453708	A	C	exonic	nonsynonymous SNV	PCLO:NM_014510:exon19:c.T14440G:p.S4814A,PCLO:NM_033026:exon19:c.T14440G:p.S4814A	0.4521	0.0905	0.4548	0.4147	0.7026	0.4742	0.4263	0.4332	0.5815	NA	NA	NA	NA	NA	rs2522833	ID=COSV61620784;OCCURENCE=1(urinary_tract),1(large_intestine)	COSV61620784
SAS	PCLO	Top20mutatedGenes_TCGA_HNSCC_HPVneg	7	82581859	82581859	C	T	exonic	nonsynonymous SNV	PCLO:NM_014510:exon5:c.G8410A:p.A2804T,PCLO:NM_033026:exon5:c.G8410A:p.A2804T	0.3695	0.1299	0.4132	0.3739	0.4938	0.391	0.3596	0.3672	0.391	NA	NA	NA	NA	NA	rs976714	ID=COSV61613903;OCCURENCE=4(large_intestine),1(pancreas),1(urinary_tract)	COSV61613903
SAS	PCLO	Top20mutatedGenes_TCGA_HNSCC_HPVneg	7	82582846	82582846	C	T	exonic	nonsynonymous SNV	PCLO:NM_014510:exon5:c.G7423A:p.V2475I,PCLO:NM_033026:exon5:c.G7423A:p.V2475I	0.3694	0.1289	0.4128	0.3727	0.4963	0.3912	0.3593	0.3675	0.3909	NA	NA	NA	NA	NA	rs10954696	ID=COSV61620809;OCCURENCE=1(lung),1(kidney),2(large_intestine),1(haematopoietic_and_lymphoid_tissue)	COSV61620809
SAS	PCLO	Top20mutatedGenes_TCGA_HNSCC_HPVneg	7	82595652	82595652	G	A	exonic	nonsynonymous SNV	PCLO:NM_014510:exon4:c.C3452T:p.P1151L,PCLO:NM_033026:exon4:c.C3452T:p.P1151L	1.626e-05	6.545e-05	0	0	0.0001	0	8.97e-06	0	0	NA	NA	NA	NA	NA	rs377695922	NA	NA
SAS	PCLO	Top20mutatedGenes_TCGA_HNSCC_HPVneg	7	82764425	82764425	C	G	exonic	nonsynonymous SNV	PCLO:NM_014510:exon3:c.G2441C:p.S814T,PCLO:NM_033026:exon3:c.G2441C:p.S814T	0.7552	0.7091	0.8395	0.5804	0.9934	0.705	0.6886	0.7229	0.8927	NA	NA	NA	NA	NA	rs2877	ID=COSV105215329;OCCURENCE=1(large_intestine)	COSV105215329
SAS	PKHD1L1	Top20mutatedGenes_TCGA_HNSCC_HPVneg	8	110413762	110413762	T	C	exonic	nonsynonymous SNV	PKHD1L1:NM_177531:exon14:c.T1318C:p.Y440H	0.3379	0.1822	0.5385	0.2052	0.4131	0.3107	0.3141	0.3168	0.3091	NA	NA	NA	NA	NA	rs964307	NA	NA
SAS	PKHD1L1	Top20mutatedGenes_TCGA_HNSCC_HPVneg	8	110437384	110437384	A	G	exonic	nonsynonymous SNV	PKHD1L1:NM_177531:exon24:c.A2768G:p.H923R	0.5697	0.7363	0.6834	0.4251	0.4113	0.5128	0.5348	0.5408	0.6779	NA	NA	NA	NA	NA	rs4735133	ID=COSV65738750;OCCURENCE=1(large_intestine),1(lung),2(pancreas)	COSV65738750
SAS	PKHD1L1	Top20mutatedGenes_TCGA_HNSCC_HPVneg	8	110455321	110455321	C	A	exonic	nonsynonymous SNV	PKHD1L1:NM_177531:exon36:c.C4540A:p.R1514S	0.5552	0.5552	0.6714	0.4246	0.4154	0.5062	0.5279	0.5325	0.6873	NA	NA	NA	NA	NA	rs1673408	ID=COSV65737967;OCCURENCE=1(urinary_tract),2(breast),1(liver),2(large_intestine)	COSV65737967
SAS	PKHD1L1	Top20mutatedGenes_TCGA_HNSCC_HPVneg	8	110460488	110460488	G	T	exonic	nonsynonymous SNV	PKHD1L1:NM_177531:exon39:c.G5893T:p.V1965L	0.5676	0.7373	0.6807	0.4241	0.4144	0.5054	0.5274	0.5388	0.6874	NA	NA	NA	NA	NA	rs1673407	ID=COSV65739320;OCCURENCE=2(large_intestine),1(lung)	COSV65739320
SAS	PKHD1L1	Top20mutatedGenes_TCGA_HNSCC_HPVneg	8	110491840	110491840	C	G	exonic	nonsynonymous SNV	PKHD1L1:NM_177531:exon54:c.C9150G:p.H3050Q	0.3966	0.3788	0.5346	0.2864	0.3096	0.3807	0.3426	0.3759	0.5532	NA	NA	NA	NA	NA	rs1783147	ID=COSV65746278;OCCURENCE=2(large_intestine)	COSV65746278
SAS	PKHD1L1	Top20mutatedGenes_TCGA_HNSCC_HPVneg	8	110539186	110539186	G	A	exonic	nonsynonymous SNV	PKHD1L1:NM_177531:exon77:c.G12658A:p.V4220I	0.2262	0.3492	0.4484	0.0928	0.3242	0.1987	0.1572	0.2007	0.181	NA	NA	NA	NA	NA	rs1783174	NA	NA
SAS	CSMD3	Top20mutatedGenes_TCGA_HNSCC_HPVneg	8	113241088	113241088	T	G	exonic	nonsynonymous SNV	CSMD3:NM_001363185:exon66:c.A10261C:p.N3421H,CSMD3:NM_052900:exon68:c.A10354C:p.N3452H,CSMD3:NM_198123:exon70:c.A10861C:p.N3621H,CSMD3:NM_198124:exon71:c.A10741C:p.N3581H	0.6095	0.9008	0.6085	0.6827	0.7531	0.5409	0.5586	0.6115	0.5952	NA	NA	NA	NA	NA	rs1592624	ID=COSV52174720;OCCURENCE=1(haematopoietic_and_lymphoid_tissue),1(thyroid),1(ovary),3(large_intestine)	COSV52174720
SAS	CSMD3	Top20mutatedGenes_TCGA_HNSCC_HPVneg	8	114186003	114186003	T	C	exonic	nonsynonymous SNV	CSMD3:NM_001363185:exon4:c.A657G:p.I219M,CSMD3:NM_052900:exon4:c.A657G:p.I219M,CSMD3:NM_198123:exon4:c.A657G:p.I219M,CSMD3:NM_198124:exon5:c.A537G:p.I179M	0.3798	0.418	0.6738	0.2933	0.6895	0.3017	0.2636	0.3496	0.3772	NA	NA	NA	NA	NA	rs2219898	ID=COSV52131657;OCCURENCE=1(haematopoietic_and_lymphoid_tissue),1(pancreas),1(biliary_tract),1(breast)	COSV52131657
SAS	NOTCH1	Top20mutatedGenes_TCGA_HNSCC_HPVneg	9	139412601	139412601	C	T	exonic	nonsynonymous SNV	NOTCH1:NM_017617:exon7:c.G1243A:p.E415K	NA	NA	NA	NA	NA	NA	NA	NA	NA	NA	NA	NA	NA	NA	NA	NA	NA
SAS	TP53	Top20mutatedGenes_TCGA_HNSCC_HPVneg	17	7579472	7579472	G	C	exonic	nonsynonymous SNV	TP53:NM_001126118:exon3:c.C98G:p.P33R,TP53:NM_000546:exon4:c.C215G:p.P72R,TP53:NM_001126112:exon4:c.C215G:p.P72R,TP53:NM_001126113:exon4:c.C215G:p.P72R,TP53:NM_001126114:exon4:c.C215G:p.P72R,TP53:NM_001276695:exon4:c.C98G:p.P33R,TP53:NM_001276696:exon4:c.C98G:p.P33R,TP53:NM_001276760:exon4:c.C98G:p.P33R,TP53:NM_001276761:exon4:c.C98G:p.P33R	0.6686	0.3788	0.714	0.7163	0.5709	0.7303	0.7378	0.7029	0.5004	27390	CODON_72_POLYMORPHISM|Li-Fraumeni_syndrome_1|Hereditary_cancer-predisposing_syndrome|Li-Fraumeni_syndrome|Lip_and_oral_cavity_carcinoma|not_specified|none_provided|antineoplastic_agents_response_-_Efficacy,_Toxicity/ADR|cisplatin_response_-_Efficacy,_Toxicity/ADR|cyclophosphamide_response_-_Efficacy,_Toxicity/ADR|fluorouracil_response_-_Efficacy,_Toxicity/ADR|paclitaxel_response_-_Efficacy,_Toxic…	.|Gene:553989,MONDO:MONDO:0007903,MedGen:C1835398,OMIM:151623|MONDO:MONDO:0015356,MedGen:C0027672,Orphanet:ORPHA140162,SNOMED_CT:699346009|MONDO:MONDO:0018875,MedGen:C0085390,OMIM:PS151623,Orphanet:ORPHA524,SNOMED_CT:428850001|MONDO:MONDO:0023644,MedGen:C0220641|MedGen:CN169374|MedGen:CN235283|MedGen:CN236462|MedGen:CN236501|MedGen:CN236518|MedGen:CN236554|MedGen:CN236572|MedGen:CN517202	reviewed_by_expert_panel	drug_response	rs1042522	ID=COSV52666208;OCCURENCE=1(endometrium),1(pleura),1(small_intestine),21(soft_tissue),5(lung),7(prostate),1(urinary_tract),2(biliary_tract),2(thyroid),10(skin),2(central_nervous_system),10(pancreas),54(upper_aerodigestive_tract),15(bone),18(meninges),38(large_intestine),5(penis),1(stomach),4(liver)	COSV52666208
SAS	MUC16	Top20mutatedGenes_TCGA_HNSCC_HPVneg	19	8961981	8961981	C	G	exonic	nonsynonymous SNV	MUC16:NM_024690:exon83:c.G43396C:p.V14466L	0.9185	0.9036	0.8538	0.9586	0.9053	0.9218	0.9305	0.9207	0.9449	NA	NA	NA	NA	NA	rs1035442	NA	NA
SAS	MUC16	Top20mutatedGenes_TCGA_HNSCC_HPVneg	19	8982271	8982271	G	A	exonic	nonsynonymous SNV	MUC16:NM_024690:exon70:c.C42004T:p.L14002F	0.0224	0.0013	0.0659	0.0058	0.0966	4.518e-05	0.0006	0.0143	0.047	NA	NA	NA	NA	NA	rs3752141	ID=COSV66689691;OCCURENCE=2(lung),1(breast),1(biliary_tract)	COSV66689691
SAS	MUC16	Top20mutatedGenes_TCGA_HNSCC_HPVneg	19	8987218	8987218	G	T	exonic	nonsynonymous SNV	MUC16:NM_024690:exon68:c.C41869A:p.Q13957K	0.3312	0.5478	0.2592	0.304	0.3991	0.2804	0.2858	0.3102	0.4781	NA	NA	NA	NA	NA	rs3764556	ID=COSV66689693;OCCURENCE=1(haematopoietic_and_lymphoid_tissue),1(urinary_tract),1(stomach),1(breast),2(lung)	COSV66689693
SAS	MUC16	Top20mutatedGenes_TCGA_HNSCC_HPVneg	19	9019605	9019605	C	G	exonic	nonsynonymous SNV	MUC16:NM_024690:exon22:c.G37541C:p.S12514T	0.7122	0.6336	0.6001	0.8257	0.4757	0.7303	0.7607	0.7444	0.7753	NA	NA	NA	NA	NA	rs12981679	ID=COSV67482222;OCCURENCE=1(large_intestine),1(liver)	COSV67482222
SAS	MUC16	Top20mutatedGenes_TCGA_HNSCC_HPVneg	19	9046876	9046876	G	T	exonic	nonsynonymous SNV	MUC16:NM_024690:exon5:c.C34755A:p.S11585R	0.1966	0.0866	0.3079	0.172	0.3099	0.2119	0.1776	0.1911	0.1328	NA	NA	NA	NA	NA	rs4804378	NA	NA
SAS	MUC16	Top20mutatedGenes_TCGA_HNSCC_HPVneg	19	9048320	9048320	C	T	exonic	nonsynonymous SNV	MUC16:NM_024690:exon5:c.G33311A:p.S11104N	0.1966	0.0867	0.3084	0.172	0.3097	0.2118	0.1776	0.191	0.1328	NA	NA	NA	NA	NA	rs56334501	ID=COSV67443436;OCCURENCE=2(kidney),1(haematopoietic_and_lymphoid_tissue),1(biliary_tract),1(liver),1(lung)	COSV67443436
SAS	MUC16	Top20mutatedGenes_TCGA_HNSCC_HPVneg	19	9049910	9049910	C	T	exonic	nonsynonymous SNV	MUC16:NM_024690:exon5:c.G31721A:p.R10574H	0.1967	0.0878	0.3086	0.172	0.3098	0.2117	0.1775	0.1912	0.1329	NA	NA	NA	NA	NA	rs56307190	ID=COSV67446246;OCCURENCE=1(liver),1(peritoneum),1(haematopoietic_and_lymphoid_tissue),1(bone)	COSV67446246
SAS	MUC16	Top20mutatedGenes_TCGA_HNSCC_HPVneg	19	9056989	9056989	C	G	exonic	nonsynonymous SNV	MUC16:NM_024690:exon3:c.G30457C:p.E10153Q	0.1967	0.0895	0.3086	0.1722	0.3081	0.2116	0.1777	0.1904	0.133	NA	NA	NA	NA	NA	rs4804381	ID=COSV67446253;OCCURENCE=1(oesophagus),1(bone),1(pancreas)	COSV67446253
SAS	MUC16	Top20mutatedGenes_TCGA_HNSCC_HPVneg	19	9057408	9057408	A	G	exonic	nonsynonymous SNV	MUC16:NM_024690:exon3:c.T30038C:p.L10013P	0.9034	0.9863	0.9199	0.9111	0.8407	0.8521	0.9118	0.8948	0.8855	NA	NA	NA	NA	NA	rs1423051	ID=COSV67483529;OCCURENCE=1(oesophagus)	COSV67483529
SAS	MUC16	Top20mutatedGenes_TCGA_HNSCC_HPVneg	19	9057687	9057687	A	G	exonic	nonsynonymous SNV	MUC16:NM_024690:exon3:c.T29759C:p.I9920T	0.8734	0.8383	0.8989	0.8984	0.8407	0.8133	0.8872	0.8611	0.8694	NA	NA	NA	NA	NA	rs1895364	ID=COSV67479800;OCCURENCE=1(oesophagus),1(urinary_tract)	COSV67479800
SAS	MUC16	Top20mutatedGenes_TCGA_HNSCC_HPVneg	19	9057721	9057721	C	T	exonic	nonsynonymous SNV	MUC16:NM_024690:exon3:c.G29725A:p.V9909I	0.462	0.3036	0.5225	0.3432	0.562	0.4512	0.4647	0.4389	0.4592	NA	NA	NA	NA	NA	rs2216662	ID=COSV67479803;OCCURENCE=1(large_intestine),1(urinary_tract),1(stomach)	COSV67479803
SAS	MUC16	Top20mutatedGenes_TCGA_HNSCC_HPVneg	19	9058624	9058624	G	A	exonic	nonsynonymous SNV	MUC16:NM_024690:exon3:c.C28822T:p.P9608S	0.198	0.1126	0.3102	0.1721	0.3065	0.2116	0.1774	0.1912	0.1317	NA	NA	NA	NA	NA	rs11878666	ID=COSV67484672;OCCURENCE=1(haematopoietic_and_lymphoid_tissue),1(central_nervous_system)	COSV67484672
SAS	MUC16	Top20mutatedGenes_TCGA_HNSCC_HPVneg	19	9058942	9058942	C	T	exonic	nonsynonymous SNV	MUC16:NM_024690:exon3:c.G28504A:p.A9502T	0.462	0.3078	0.5239	0.3433	0.5581	0.4514	0.4647	0.4391	0.4573	NA	NA	NA	NA	NA	rs1833778	ID=COSV67488530;OCCURENCE=1(large_intestine),1(stomach)	COSV67488530
SAS	MUC16	Top20mutatedGenes_TCGA_HNSCC_HPVneg	19	9059808	9059808	A	G	exonic	nonsynonymous SNV	MUC16:NM_024690:exon3:c.T27638C:p.I9213T	0.8743	0.8349	0.9008	0.8984	0.8387	0.8133	0.8895	0.8619	0.8683	NA	NA	NA	NA	NA	rs7508222	NA	NA
SAS	MUC16	Top20mutatedGenes_TCGA_HNSCC_HPVneg	19	9060085	9060085	C	T	exonic	nonsynonymous SNV	MUC16:NM_024690:exon3:c.G27361A:p.A9121T	0.2039	0.1146	0.311	0.1722	0.3039	0.2114	0.1776	0.1942	0.177	NA	NA	NA	NA	NA	rs4804382	ID=COSV67484677;OCCURENCE=1(haematopoietic_and_lymphoid_tissue)	COSV67484677
SAS	MUC16	Top20mutatedGenes_TCGA_HNSCC_HPVneg	19	9062415	9062415	T	G	exonic	nonsynonymous SNV	MUC16:NM_024690:exon3:c.A25031C:p.D8344A	0.6069	0.5551	0.6807	0.7242	0.5683	0.5732	0.5992	0.6077	0.5886	NA	NA	NA	NA	NA	rs12978757	NA	NA
SAS	MUC16	Top20mutatedGenes_TCGA_HNSCC_HPVneg	19	9062544	9062544	T	G	exonic	nonsynonymous SNV	MUC16:NM_024690:exon3:c.A24902C:p.N8301T	0.8778	0.8822	0.9038	0.8984	0.8381	0.8131	0.8897	0.8642	0.8691	NA	NA	NA	NA	NA	rs2547063	NA	NA
SAS	MUC16	Top20mutatedGenes_TCGA_HNSCC_HPVneg	19	9066874	9066874	G	T	exonic	nonsynonymous SNV	MUC16:NM_024690:exon3:c.C20572A:p.P6858T	0.2035	0.1154	0.3108	0.1719	0.3041	0.2112	0.1772	0.1935	0.1752	NA	NA	NA	NA	NA	rs12609150	ID=COSV67484690;OCCURENCE=1(haematopoietic_and_lymphoid_tissue)	COSV67484690
SAS	MUC16	Top20mutatedGenes_TCGA_HNSCC_HPVneg	19	9069792	9069792	G	A	exonic	nonsynonymous SNV	MUC16:NM_024690:exon3:c.C17654T:p.S5885F	0.2036	0.1148	0.3113	0.1721	0.304	0.2115	0.1774	0.1935	0.1752	NA	NA	NA	NA	NA	rs1862458	NA	NA
SAS	MUC16	Top20mutatedGenes_TCGA_HNSCC_HPVneg	19	9069892	9069892	A	C	exonic	nonsynonymous SNV	MUC16:NM_024690:exon3:c.T17554G:p.F5852V	0.2158	0.2842	0.32	0.172	0.3041	0.2114	0.1781	0.2014	0.1755	NA	NA	NA	NA	NA	rs1862460	ID=COSV67446259;OCCURENCE=1(bone)	COSV67446259
SAS	MUC16	Top20mutatedGenes_TCGA_HNSCC_HPVneg	19	9070194	9070194	A	G	exonic	nonsynonymous SNV	MUC16:NM_024690:exon3:c.T17252C:p.I5751T	0.931	0.9903	0.9729	0.9391	0.8611	0.8537	0.9335	0.9284	0.9396	NA	NA	NA	NA	NA	rs1344572	NA	NA
SAS	MUC16	Top20mutatedGenes_TCGA_HNSCC_HPVneg	19	9070225	9070225	G	C	exonic	nonsynonymous SNV	MUC16:NM_024690:exon3:c.C17221G:p.H5741D	0.8324	0.7459	0.8753	0.8504	0.8382	0.776	0.8375	0.8209	0.8442	NA	NA	NA	NA	NA	rs1559172	ID=COSV67488535;OCCURENCE=1(large_intestine)	COSV67488535
SAS	MUC16	Top20mutatedGenes_TCGA_HNSCC_HPVneg	19	9070837	9070837	G	A	exonic	nonsynonymous SNV	MUC16:NM_024690:exon3:c.C16609T:p.P5537S	0.8337	0.7615	0.876	0.8507	0.838	0.776	0.8378	0.8213	0.845	NA	NA	NA	NA	NA	rs2547067	NA	NA
SAS	MUC16	Top20mutatedGenes_TCGA_HNSCC_HPVneg	19	9071763	9071763	T	A	exonic	nonsynonymous SNV	MUC16:NM_024690:exon3:c.A15683T:p.N5228I	0.8336	0.7616	0.876	0.8505	0.8381	0.7761	0.8376	0.8211	0.8451	NA	NA	NA	NA	NA	rs10422567	NA	NA
SAS	MUC16	Top20mutatedGenes_TCGA_HNSCC_HPVneg	19	9072975	9072975	G	A	exonic	nonsynonymous SNV	MUC16:NM_024690:exon3:c.C14471T:p.T4824M	0.1736	0.1066	0.2896	0.136	0.3035	0.1862	0.1332	0.1589	0.1595	NA	NA	NA	NA	NA	rs17000816	ID=COSV67455438;OCCURENCE=1(haematopoietic_and_lymphoid_tissue),2(large_intestine),1(liver),1(oesophagus),1(urinary_tract)	COSV67455438
SAS	MUC16	Top20mutatedGenes_TCGA_HNSCC_HPVneg	19	9074073	9074073	G	A	exonic	nonsynonymous SNV	MUC16:NM_024690:exon3:c.C13373T:p.P4458L	0.1737	0.1069	0.2899	0.136	0.3042	0.1861	0.1332	0.1594	0.1594	NA	NA	NA	NA	NA	rs72486387	ID=COSV67484719;OCCURENCE=1(haematopoietic_and_lymphoid_tissue)	COSV67484719
SAS	MUC16	Top20mutatedGenes_TCGA_HNSCC_HPVneg	19	9077581	9077581	G	T	exonic	nonsynonymous SNV	MUC16:NM_024690:exon3:c.C9865A:p.P3289T	0.1737	0.1083	0.2899	0.1357	0.3036	0.186	0.1331	0.1601	0.1593	NA	NA	NA	NA	NA	rs73011014	ID=COSV67466444;OCCURENCE=1(haematopoietic_and_lymphoid_tissue),1(large_intestine)	COSV67466444
SAS	MUC16	Top20mutatedGenes_TCGA_HNSCC_HPVneg	19	9080462	9080462	C	G	exonic	nonsynonymous SNV	MUC16:NM_024690:exon2:c.G9569C:p.S3190T	0.6054	0.4472	0.6575	0.5402	0.816	0.5626	0.5952	0.5632	0.6022	NA	NA	NA	NA	NA	rs2547065	NA	NA
SAS	MUC16	Top20mutatedGenes_TCGA_HNSCC_HPVneg	19	9083457	9083457	C	T	exonic	nonsynonymous SNV	MUC16:NM_024690:exon1:c.G8358A:p.M2786I	0.2012	0.0792	0.3069	0.1633	0.2984	0.2256	0.1753	0.1926	0.1826	NA	NA	NA	NA	NA	rs17000886	ID=COSV67483545;OCCURENCE=1(oesophagus),1(haematopoietic_and_lymphoid_tissue)	COSV67483545
SAS	MUC16	Top20mutatedGenes_TCGA_HNSCC_HPVneg	19	9084299	9084299	T	C	exonic	nonsynonymous SNV	MUC16:NM_024690:exon1:c.A7516G:p.T2506A	0.4929	0.3471	0.5612	0.6039	0.3244	0.5036	0.5066	0.5163	0.4882	NA	NA	NA	NA	NA	rs1609458	ID=COSV67461626;OCCURENCE=2(pancreas),1(haematopoietic_and_lymphoid_tissue),1(lung),1(urinary_tract)	COSV67461626
SAS	MUC16	Top20mutatedGenes_TCGA_HNSCC_HPVneg	19	9085004	9085004	T	C	exonic	nonsynonymous SNV	MUC16:NM_024690:exon1:c.A6811G:p.T2271A	0.2014	0.0784	0.3079	0.1634	0.2981	0.2256	0.1756	0.1923	0.1828	NA	NA	NA	NA	NA	rs11085805	ID=COSV67484740;OCCURENCE=1(urinary_tract),1(haematopoietic_and_lymphoid_tissue)	COSV67484740
SAS	MUC16	Top20mutatedGenes_TCGA_HNSCC_HPVneg	19	9085643	9085643	A	G	exonic	nonsynonymous SNV	MUC16:NM_024690:exon1:c.T6172C:p.S2058P	0.2016	0.0783	0.3086	0.1634	0.2984	0.2256	0.1757	0.1923	0.1827	NA	NA	NA	NA	NA	rs1574479	ID=COSV67450302;OCCURENCE=1(haematopoietic_and_lymphoid_tissue),1(pancreas)	COSV67450302
SAS	MUC16	Top20mutatedGenes_TCGA_HNSCC_HPVneg	19	9086318	9086318	G	A	exonic	nonsynonymous SNV	MUC16:NM_024690:exon1:c.C5497T:p.L1833F	0.2017	0.0782	0.3086	0.1634	0.2983	0.2257	0.1757	0.1923	0.1827	NA	NA	NA	NA	NA	rs4520945	ID=COSV67484748;OCCURENCE=1(haematopoietic_and_lymphoid_tissue)	COSV67484748
SAS	MUC16	Top20mutatedGenes_TCGA_HNSCC_HPVneg	19	9087615	9087615	T	A	exonic	nonsynonymous SNV	MUC16:NM_024690:exon1:c.A4200T:p.K1400N	0.9991	0.9995	0.9999	1	0.9878	1	1	0.9993	0.9998	NA	NA	NA	NA	NA	rs1596798	NA	NA
SAS	MUC16	Top20mutatedGenes_TCGA_HNSCC_HPVneg	19	9087758	9087758	G	A	exonic	nonsynonymous SNV	MUC16:NM_024690:exon1:c.C4057T:p.H1353Y	0.2016	0.0783	0.3085	0.1633	0.2983	0.2258	0.1757	0.1922	0.1827	NA	NA	NA	NA	NA	rs12611293	ID=COSV67446267;OCCURENCE=1(liver),2(pancreas),1(bone),1(haematopoietic_and_lymphoid_tissue)	COSV67446267
SAS	MUC16	Top20mutatedGenes_TCGA_HNSCC_HPVneg	19	9088017	9088017	T	G	exonic	nonsynonymous SNV	MUC16:NM_024690:exon1:c.A3798C:p.K1266N	0.7437	0.9252	0.7962	0.8026	0.7143	0.7842	0.6912	0.7509	0.754	NA	NA	NA	NA	NA	rs1596797	ID=COSV67441930;OCCURENCE=1(bone),1(liver)	COSV67441930
SAS	MUC16	Top20mutatedGenes_TCGA_HNSCC_HPVneg	19	9088330	9088330	G	A	exonic	nonsynonymous SNV	MUC16:NM_024690:exon1:c.C3485T:p.T1162I	0.2017	0.0782	0.3086	0.1635	0.2984	0.2257	0.1758	0.1923	0.1827	NA	NA	NA	NA	NA	rs17000947	ID=COSV67484762;OCCURENCE=1(haematopoietic_and_lymphoid_tissue)	COSV67484762
SAS	MUC16	Top20mutatedGenes_TCGA_HNSCC_HPVneg	19	9088772	9088772	T	C	exonic	nonsynonymous SNV	MUC16:NM_024690:exon1:c.A3043G:p.R1015G	0.2019	0.0795	0.3087	0.1635	0.2984	0.2259	0.1759	0.1927	0.1828	NA	NA	NA	NA	NA	rs17000950	ID=COSV67484767;OCCURENCE=1(haematopoietic_and_lymphoid_tissue)	COSV67484767
SAS	DMD	Top20mutatedGenes_TCGA_HNSCC_HPVneg	NA	31496350	31496350	C	T	exonic	nonsynonymous SNV	DMD:NM_004014:exon5:c.G623A:p.R208Q,DMD:NM_004013:exon16:c.G1430A:p.R477Q,DMD:NM_004020:exon16:c.G1430A:p.R477Q,DMD:NM_004021:exon16:c.G1430A:p.R477Q,DMD:NM_004022:exon16:c.G1430A:p.R477Q,DMD:NM_004023:exon16:c.G1430A:p.R477Q,DMD:NM_004011:exon31:c.G4787A:p.R1596Q,DMD:NM_004012:exon31:c.G4778A:p.R1593Q,DMD:NM_000109:exon59:c.G8786A:p.R2929Q,DMD:NM_004006:exon59:c.G8810A:p.R2937Q,DMD:NM_004009:exo…	0.897	0.99	0.7949	0.9789	0.9222	0.9416	0.9407	0.9166	0.7056	177478	Duchenne_muscular_dystrophy|not_specified|none_provided	MONDO:MONDO:0010679,MedGen:C0013264,OMIM:310200,Orphanet:ORPHA98896,SNOMED_CT:76670001|MedGen:CN169374|MedGen:CN235283	criteria_provided,_multiple_submitters,_no_conflicts	Benign	rs1800280	ID=COSV58911902;OCCURENCE=1(pancreas),1(lung)	COSV58911902
SAS	DMD	Top20mutatedGenes_TCGA_HNSCC_HPVneg	NA	32380996	32380996	C	T	exonic	nonsynonymous SNV	DMD:NM_004011:exon9:c.G1211A:p.R404H,DMD:NM_004012:exon9:c.G1202A:p.R401H,DMD:NM_000109:exon37:c.G5210A:p.R1737H,DMD:NM_004006:exon37:c.G5234A:p.R1745H,DMD:NM_004009:exon37:c.G5222A:p.R1741H,DMD:NM_004010:exon37:c.G4865A:p.R1622H	0.5294	0.0713	0.7287	0.4467	0.734	0.5289	0.4775	0.5219	0.6587	100557	Dilated_cardiomyopathy_3B|Duchenne_muscular_dystrophy|not_specified|Cardiovascular_phenotype|none_provided|not_provided	MONDO:MONDO:0010542,MedGen:C3668940,OMIM:302045|MONDO:MONDO:0010679,MedGen:C0013264,OMIM:310200,Orphanet:ORPHA98896,SNOMED_CT:76670001|MedGen:CN169374|MedGen:CN230736|MedGen:CN235283|MedGen:CN517202	criteria_provided,_multiple_submitters,_no_conflicts	Benign	rs1801187	ID=COSV63739824;OCCURENCE=1(urinary_tract),1(large_intestine),1(lung),1(pancreas)	COSV63739824
SAS	DMD	Top20mutatedGenes_TCGA_HNSCC_HPVneg	NA	32503194	32503194	T	C	exonic	nonsynonymous SNV	DMD:NM_000109:exon21:c.A2621G:p.D874G,DMD:NM_004006:exon21:c.A2645G:p.D882G,DMD:NM_004009:exon21:c.A2633G:p.D878G,DMD:NM_004010:exon21:c.A2276G:p.D759G	0.7295	0.6262	0.8538	0.611	0.8862	0.8121	0.6613	0.7125	0.7806	177575	not_specified|none_provided	MedGen:CN169374|MedGen:CN235283	criteria_provided,_multiple_submitters,_no_conflicts	Benign	rs228406	ID=COSV63760235;OCCURENCE=1(urinary_tract),1(large_intestine),1(thyroid),1(pancreas)	COSV63760235
SAS	TP53	Top20mutatedGenes_TCGA_HNSCC_HPVneg	17	7574021	7574021	C	A	exonic	stopgain	TP53:NM_001126115:exon6:c.G610T:p.E204X,TP53:NM_001276697:exon6:c.G529T:p.E177X,TP53:NM_001126118:exon9:c.G889T:p.E297X,TP53:NM_000546:exon10:c.G1006T:p.E336X,TP53:NM_001126112:exon10:c.G1006T:p.E336X,TP53:NM_001276760:exon10:c.G889T:p.E297X,TP53:NM_001276761:exon10:c.G889T:p.E297X	NA	NA	NA	NA	NA	NA	NA	NA	NA	NA	NA	NA	NA	NA	NA	ID=COSV52746809;OCCURENCE=1(large_intestine),1(stomach),1(pancreas),1(ovary),2(central_nervous_system),3(skin),1(thyroid),2(NS),6(upper_aerodigestive_tract),7(breast),5(lung),1(biliary_tract),7(urinary_tract),4(oesophagus),2(kidney)	COSV52746809
SAS	DMD	Top20mutatedGenes_TCGA_HNSCC_HPVneg	NA	32404490	32404490	-	T	exonic	frameshift insertion	DMD:NM_004011:exon5:c.587dupA:p.N196Kfs*6,DMD:NM_004012:exon5:c.578dupA:p.N193Kfs*6,DMD:NM_000109:exon33:c.4586dupA:p.N1529Kfs*6,DMD:NM_004006:exon33:c.4610dupA:p.N1537Kfs*6,DMD:NM_004009:exon33:c.4598dupA:p.N1533Kfs*6,DMD:NM_004010:exon33:c.4241dupA:p.N1414Kfs*6	NA	NA	NA	NA	NA	NA	NA	NA	NA	649985	Duchenne_muscular_dystrophy	MONDO:MONDO:0010679,MedGen:C0013264,OMIM:310200,Orphanet:ORPHA98896,SNOMED_CT:76670001	criteria_provided,_single_submitter	Pathogenic	NA	NA	NA
UT-SCC 15	FLG	Top20mutatedGenes_TCGA_HNSCC_HPVneg	1	152281621	152281621	T	C	exonic	nonsynonymous SNV	FLG:NM_002016:exon3:c.A5741G:p.Q1914R	0.0679	0.0153	0.0428	0.0523	0.0003	0.1071	0.0953	0.0706	0.0356	NA	NA	NA	NA	NA	rs34806697	ID=COSV64251459;OCCURENCE=1(pancreas),1(haematopoietic_and_lymphoid_tissue)	COSV64251459
UT-SCC 15	FLG	Top20mutatedGenes_TCGA_HNSCC_HPVneg	1	152282684	152282684	G	A	exonic	nonsynonymous SNV	FLG:NM_002016:exon3:c.C4678T:p.R1560C	0.0313	0.0065	0.0154	0.0581	0.0001	0.0526	0.0431	0.031	0.0119	389322	not_specified	MedGen:CN169374	criteria_provided,_single_submitter	Benign	rs151103850	ID=COSV64241918;OCCURENCE=1(large_intestine)	COSV64241918
UT-SCC 15	USH2A	Top20mutatedGenes_TCGA_HNSCC_HPVneg	1	216052344	216052344	C	T	exonic	nonsynonymous SNV	USH2A:NM_206933:exon42:c.G8320A:p.A2774T	0.0005	0.0001	5.958e-05	0	0	0.0013	0.0007	0.0018	0.0005	57759	Retinal_dystrophy|Usher_syndrome,_type_2A|Retinitis_pigmentosa_39|Usher_syndrome|not_specified|not_provided	Human_Phenotype_Ontology:HP:0000556,Human_Phenotype_Ontology:HP:0007736,Human_Phenotype_Ontology:HP:0007910,Human_Phenotype_Ontology:HP:0007974,Human_Phenotype_Ontology:HP:0007982,MONDO:MONDO:0019118,MeSH:D058499,MedGen:C0854723,Orphanet:ORPHA71862,SNOMED_CT:314407005|MONDO:MONDO:0010169,MedGen:C1848634,OMIM:276901|MONDO:MONDO:0013436,MedGen:C3151138,OMIM:613809|MONDO:MONDO:0019501,MeSH:D052245,M…	reviewed_by_expert_panel	Likely_benign	rs111033533	ID=COSV56338896;OCCURENCE=1(large_intestine),1(skin)	COSV56338896
UT-SCC 15	USH2A	Top20mutatedGenes_TCGA_HNSCC_HPVneg	1	216172380	216172380	A	G	exonic	nonsynonymous SNV	USH2A:NM_206933:exon34:c.T6506C:p.I2169T	0.5625	0.4323	0.6702	0.4907	0.8396	0.5748	0.4995	0.5546	0.5976	57724	Usher_syndrome,_type_2A|not_specified|none_provided	MONDO:MONDO:0010169,MedGen:C1848634,OMIM:276901|MedGen:CN169374|MedGen:CN235283	criteria_provided,_multiple_submitters,_no_conflicts	Benign	rs10864219	ID=COSV56370398;OCCURENCE=1(large_intestine),1(pancreas),1(haematopoietic_and_lymphoid_tissue)	COSV56370398
UT-SCC 15	USH2A	Top20mutatedGenes_TCGA_HNSCC_HPVneg	1	216219781	216219781	A	G	exonic	nonsynonymous SNV	USH2A:NM_206933:exon32:c.T6317C:p.I2106T	0.594	0.7711	0.3509	0.6798	0.4395	0.6481	0.6711	0.6152	0.5076	172908	Usher_syndrome,_type_2A|not_specified|none_provided	MONDO:MONDO:0010169,MedGen:C1848634,OMIM:276901|MedGen:CN169374|MedGen:CN235283	criteria_provided,_multiple_submitters,_no_conflicts	Benign	rs6657250	ID=COSV56342913;OCCURENCE=1(haematopoietic_and_lymphoid_tissue),2(stomach),1(large_intestine)	COSV56342913
UT-SCC 15	USH2A	Top20mutatedGenes_TCGA_HNSCC_HPVneg	1	216348764	216348764	C	T	exonic	nonsynonymous SNV	USH2A:NM_007123:exon21:c.G4457A:p.R1486K,USH2A:NM_206933:exon21:c.G4457A:p.R1486K	0.6608	0.58	0.7184	0.5779	0.7802	0.7196	0.6226	0.6308	0.6987	172529	not_specified|none_provided	MedGen:CN169374|MedGen:CN235283	criteria_provided,_multiple_submitters,_no_conflicts	Benign	rs1805049	ID=COSV56346078;OCCURENCE=1(large_intestine),1(liver),1(lung)	COSV56346078
UT-SCC 15	USH2A	Top20mutatedGenes_TCGA_HNSCC_HPVneg	1	216496932	216496932	C	G	exonic	nonsynonymous SNV	USH2A:NM_007123:exon8:c.G1434C:p.E478D,USH2A:NM_206933:exon8:c.G1434C:p.E478D	0.0121	0.0031	0.008	0.0186	0	0.0164	0.0178	0.015	0.0019	57599	Retinitis_pigmentosa|Usher_syndrome,_type_2A|not_specified|not_provided	Human_Phenotype_Ontology:HP:0000547,MONDO:MONDO:0019200,MeSH:D012174,MedGen:C0035334,OMIM:268000,OMIM:PS268000,Orphanet:ORPHA791,SNOMED_CT:28835009|MONDO:MONDO:0010169,MedGen:C1848634,OMIM:276901|MedGen:CN169374|MedGen:CN517202	criteria_provided,_conflicting_interpretations	Conflicting_interpretations_of_pathogenicity	rs35730265	ID=COSV99048308;OCCURENCE=2(lung)	COSV99048308
UT-SCC 15	USH2A	Top20mutatedGenes_TCGA_HNSCC_HPVneg	1	216595306	216595306	C	T	exonic	nonsynonymous SNV	USH2A:NM_007123:exon2:c.G373A:p.A125T,USH2A:NM_206933:exon2:c.G373A:p.A125T	0.7286	0.7556	0.7318	0.6581	0.8374	0.7738	0.7052	0.6908	0.7319	57669	Retinitis_pigmentosa|Usher_syndrome,_type_2A|not_specified|none_provided	Human_Phenotype_Ontology:HP:0000547,MONDO:MONDO:0019200,MeSH:D012174,MedGen:C0035334,OMIM:268000,OMIM:PS268000,Orphanet:ORPHA791,SNOMED_CT:28835009|MONDO:MONDO:0010169,MedGen:C1848634,OMIM:276901|MedGen:CN169374|MedGen:CN235283	criteria_provided,_multiple_submitters,_no_conflicts	Benign	rs10779261	NA	NA
UT-SCC 15	TTN	Top20mutatedGenes_TCGA_HNSCC_HPVneg	2	179397561	179397561	C	T	exonic	nonsynonymous SNV	TTN:NM_003319:exon186:c.G76586A:p.R25529H,TTN:NM_133432:exon187:c.G76961A:p.R25654H,TTN:NM_133437:exon187:c.G77162A:p.R25721H,TTN:NM_133378:exon307:c.G96077A:p.R32026H,TTN:NM_001256850:exon308:c.G98858A:p.R32953H,TTN:NM_001267550:exon358:c.G103781A:p.R34594H	0.1754	0.0701	0.1459	0.169	0.4298	0.1523	0.1441	0.1591	0.2526	56827	Tibial_muscular_dystrophy|Myopathy,_myofibrillar,_9,_with_early_respiratory_failure|Dilated_cardiomyopathy_1G|Limb-girdle_muscular_dystrophy,_type_2J|Myopathy,_early-onset,_with_fatal_cardiomyopathy|not_specified|Cardiovascular_phenotype|not_provided	MONDO:MONDO:0010870,MedGen:C1450052,OMIM:600334,Orphanet:ORPHA609|MONDO:MONDO:0011362,MedGen:C1863599,OMIM:603689,Orphanet:ORPHA178464|MONDO:MONDO:0011400,MedGen:C1858763,OMIM:604145|MONDO:MONDO:0012127,MedGen:C1837342,OMIM:608807,Orphanet:ORPHA140922|MONDO:MONDO:0012714,MedGen:C2673677,OMIM:611705,Orphanet:ORPHA289377|MedGen:CN169374|MedGen:CN230736|MedGen:CN517202	criteria_provided,_multiple_submitters,_no_conflicts	Benign/Likely_benign	rs3829747	ID=COSV59894523;OCCURENCE=1(large_intestine),1(stomach),1(pancreas),3(haematopoietic_and_lymphoid_tissue)	COSV59894523
UT-SCC 15	TTN	Top20mutatedGenes_TCGA_HNSCC_HPVneg	2	179421694	179421694	A	G	exonic	nonsynonymous SNV	TTN:NM_003319:exon158:c.T60992C:p.I20331T,TTN:NM_133432:exon159:c.T61367C:p.I20456T,TTN:NM_133437:exon159:c.T61568C:p.I20523T,TTN:NM_133378:exon279:c.T80483C:p.I26828T,TTN:NM_001256850:exon280:c.T83264C:p.I27755T,TTN:NM_001267550:exon330:c.T88187C:p.I29396T	0.3504	0.5434	0.4259	0.2802	0.7028	0.2783	0.224	0.3075	0.5145	56639	Tibial_muscular_dystrophy|Myopathy,_myofibrillar,_9,_with_early_respiratory_failure|Dilated_cardiomyopathy_1G|Limb-girdle_muscular_dystrophy,_type_2J|Myopathy,_early-onset,_with_fatal_cardiomyopathy|not_specified|Cardiovascular_phenotype|not_provided	MONDO:MONDO:0010870,MedGen:C1450052,OMIM:600334,Orphanet:ORPHA609|MONDO:MONDO:0011362,MedGen:C1863599,OMIM:603689,Orphanet:ORPHA178464|MONDO:MONDO:0011400,MedGen:C1858763,OMIM:604145|MONDO:MONDO:0012127,MedGen:C1837342,OMIM:608807,Orphanet:ORPHA140922|MONDO:MONDO:0012714,MedGen:C2673677,OMIM:611705,Orphanet:ORPHA289377|MedGen:CN169374|MedGen:CN230736|MedGen:CN517202	criteria_provided,_multiple_submitters,_no_conflicts	Benign/Likely_benign	rs9808377	ID=COSV60092398;OCCURENCE=2(haematopoietic_and_lymphoid_tissue)	COSV60092398
UT-SCC 15	TTN	Top20mutatedGenes_TCGA_HNSCC_HPVneg	2	179427536	179427536	T	C	exonic	nonsynonymous SNV	TTN:NM_003319:exon154:c.A56128G:p.I18710V,TTN:NM_133432:exon155:c.A56503G:p.I18835V,TTN:NM_133437:exon155:c.A56704G:p.I18902V,TTN:NM_133378:exon275:c.A75619G:p.I25207V,TTN:NM_001256850:exon276:c.A78400G:p.I26134V,TTN:NM_001267550:exon326:c.A83323G:p.I27775V	0.3519	0.5448	0.4277	0.2814	0.7027	0.2782	0.2261	0.3101	0.5153	56589	Tibial_muscular_dystrophy|Myopathy,_myofibrillar,_9,_with_early_respiratory_failure|Dilated_cardiomyopathy_1G|Limb-girdle_muscular_dystrophy,_type_2J|Myopathy,_early-onset,_with_fatal_cardiomyopathy|not_specified|Cardiovascular_phenotype|not_provided	MONDO:MONDO:0010870,MedGen:C1450052,OMIM:600334,Orphanet:ORPHA609|MONDO:MONDO:0011362,MedGen:C1863599,OMIM:603689,Orphanet:ORPHA178464|MONDO:MONDO:0011400,MedGen:C1858763,OMIM:604145|MONDO:MONDO:0012127,MedGen:C1837342,OMIM:608807,Orphanet:ORPHA140922|MONDO:MONDO:0012714,MedGen:C2673677,OMIM:611705,Orphanet:ORPHA289377|MedGen:CN169374|MedGen:CN230736|MedGen:CN517202	criteria_provided,_multiple_submitters,_no_conflicts	Benign/Likely_benign	rs3829746	ID=COSV60156917;OCCURENCE=1(large_intestine),1(haematopoietic_and_lymphoid_tissue)	COSV60156917
UT-SCC 15	TTN	Top20mutatedGenes_TCGA_HNSCC_HPVneg	2	179430997	179430997	G	A	exonic	nonsynonymous SNV	TTN:NM_003319:exon154:c.C52667T:p.T17556M,TTN:NM_133432:exon155:c.C53042T:p.T17681M,TTN:NM_133437:exon155:c.C53243T:p.T17748M,TTN:NM_133378:exon275:c.C72158T:p.T24053M,TTN:NM_001256850:exon276:c.C74939T:p.T24980M,TTN:NM_001267550:exon326:c.C79862T:p.T26621M	0.2315	0.3361	0.1861	0.2291	0.6121	0.1718	0.1655	0.2071	0.3033	56547	Tibial_muscular_dystrophy|Myopathy,_myofibrillar,_9,_with_early_respiratory_failure|Dilated_cardiomyopathy_1G|Limb-girdle_muscular_dystrophy,_type_2J|Myopathy,_early-onset,_with_fatal_cardiomyopathy|not_specified|Cardiovascular_phenotype|not_provided	MONDO:MONDO:0010870,MedGen:C1450052,OMIM:600334,Orphanet:ORPHA609|MONDO:MONDO:0011362,MedGen:C1863599,OMIM:603689,Orphanet:ORPHA178464|MONDO:MONDO:0011400,MedGen:C1858763,OMIM:604145|MONDO:MONDO:0012127,MedGen:C1837342,OMIM:608807,Orphanet:ORPHA140922|MONDO:MONDO:0012714,MedGen:C2673677,OMIM:611705,Orphanet:ORPHA289377|MedGen:CN169374|MedGen:CN230736|MedGen:CN517202	criteria_provided,_multiple_submitters,_no_conflicts	Benign/Likely_benign	rs3731746	ID=COSV60115964;OCCURENCE=1(haematopoietic_and_lymphoid_tissue),2(large_intestine)	COSV60115964
UT-SCC 15	TTN	Top20mutatedGenes_TCGA_HNSCC_HPVneg	2	179436020	179436020	G	A	exonic	nonsynonymous SNV	TTN:NM_003319:exon154:c.C47644T:p.R15882C,TTN:NM_133432:exon155:c.C48019T:p.R16007C,TTN:NM_133437:exon155:c.C48220T:p.R16074C,TTN:NM_133378:exon275:c.C67135T:p.R22379C,TTN:NM_001256850:exon276:c.C69916T:p.R23306C,TTN:NM_001267550:exon326:c.C74839T:p.R24947C	0.1748	0.0703	0.1457	0.1673	0.4282	0.1519	0.1436	0.1581	0.2517	56494	Tibial_muscular_dystrophy|Myopathy,_myofibrillar,_9,_with_early_respiratory_failure|Dilated_cardiomyopathy_1G|Limb-girdle_muscular_dystrophy,_type_2J|Myopathy,_early-onset,_with_fatal_cardiomyopathy|not_specified|Cardiovascular_phenotype|not_provided	MONDO:MONDO:0010870,MedGen:C1450052,OMIM:600334,Orphanet:ORPHA609|MONDO:MONDO:0011362,MedGen:C1863599,OMIM:603689,Orphanet:ORPHA178464|MONDO:MONDO:0011400,MedGen:C1858763,OMIM:604145|MONDO:MONDO:0012127,MedGen:C1837342,OMIM:608807,Orphanet:ORPHA140922|MONDO:MONDO:0012714,MedGen:C2673677,OMIM:611705,Orphanet:ORPHA289377|MedGen:CN169374|MedGen:CN230736|MedGen:CN517202	criteria_provided,_multiple_submitters,_no_conflicts	Benign/Likely_benign	rs744426	ID=COSV59894714;OCCURENCE=1(large_intestine),1(stomach),4(haematopoietic_and_lymphoid_tissue),1(lung)	COSV59894714
UT-SCC 15	TTN	Top20mutatedGenes_TCGA_HNSCC_HPVneg	2	179444768	179444768	C	G	exonic	nonsynonymous SNV	TTN:NM_003319:exon146:c.G40051C:p.A13351P,TTN:NM_133432:exon147:c.G40426C:p.A13476P,TTN:NM_133437:exon147:c.G40627C:p.A13543P,TTN:NM_133378:exon267:c.G59542C:p.A19848P,TTN:NM_001256850:exon268:c.G62323C:p.A20775P,TTN:NM_001267550:exon318:c.G67246C:p.A22416P	0.9987	0.9849	0.9988	1	1	1	0.9997	0.9993	1	56415	Cardiomyopathy|Tibial_muscular_dystrophy|Myopathy,_myofibrillar,_9,_with_early_respiratory_failure|Dilated_cardiomyopathy_1G|Limb-girdle_muscular_dystrophy,_type_2J|Myopathy,_early-onset,_with_fatal_cardiomyopathy|not_specified|Cardiovascular_phenotype|not_provided	Human_Phenotype_Ontology:HP:0001638,MONDO:MONDO:0004994,MedGen:C0878544,Orphanet:ORPHA167848,SNOMED_CT:85898001|MONDO:MONDO:0010870,MedGen:C1450052,OMIM:600334,Orphanet:ORPHA609|MONDO:MONDO:0011362,MedGen:C1863599,OMIM:603689,Orphanet:ORPHA178464|MONDO:MONDO:0011400,MedGen:C1858763,OMIM:604145|MONDO:MONDO:0012127,MedGen:C1837342,OMIM:608807,Orphanet:ORPHA140922|MONDO:MONDO:0012714,MedGen:C2673677…	criteria_provided,_multiple_submitters,_no_conflicts	Benign	rs4145333	NA	NA
UT-SCC 15	TTN	Top20mutatedGenes_TCGA_HNSCC_HPVneg	2	179444939	179444939	C	T	exonic	nonsynonymous SNV	TTN:NM_003319:exon146:c.G39880A:p.V13294I,TTN:NM_133432:exon147:c.G40255A:p.V13419I,TTN:NM_133437:exon147:c.G40456A:p.V13486I,TTN:NM_133378:exon267:c.G59371A:p.V19791I,TTN:NM_001256850:exon268:c.G62152A:p.V20718I,TTN:NM_001267550:exon318:c.G67075A:p.V22359I	0.2391	0.3339	0.1928	0.2367	0.6092	0.172	0.1739	0.2147	0.3263	56412	Tibial_muscular_dystrophy|Myopathy,_myofibrillar,_9,_with_early_respiratory_failure|Dilated_cardiomyopathy_1G|Limb-girdle_muscular_dystrophy,_type_2J|Myopathy,_early-onset,_with_fatal_cardiomyopathy|not_specified|Cardiovascular_phenotype|not_provided	MONDO:MONDO:0010870,MedGen:C1450052,OMIM:600334,Orphanet:ORPHA609|MONDO:MONDO:0011362,MedGen:C1863599,OMIM:603689,Orphanet:ORPHA178464|MONDO:MONDO:0011400,MedGen:C1858763,OMIM:604145|MONDO:MONDO:0012127,MedGen:C1837342,OMIM:608807,Orphanet:ORPHA140922|MONDO:MONDO:0012714,MedGen:C2673677,OMIM:611705,Orphanet:ORPHA289377|MedGen:CN169374|MedGen:CN230736|MedGen:CN517202	criteria_provided,_multiple_submitters,_no_conflicts	Benign/Likely_benign	rs2303838	ID=COSV60287542;OCCURENCE=1(haematopoietic_and_lymphoid_tissue),1(thyroid)	COSV60287542
UT-SCC 15	TTN	Top20mutatedGenes_TCGA_HNSCC_HPVneg	2	179449530	179449530	G	A	exonic	nonsynonymous SNV	TTN:NM_003319:exon138:c.C37643T:p.S12548L,TTN:NM_133432:exon139:c.C38018T:p.S12673L,TTN:NM_133437:exon139:c.C38219T:p.S12740L,TTN:NM_133378:exon259:c.C57134T:p.S19045L,TTN:NM_001256850:exon260:c.C59915T:p.S19972L,TTN:NM_001267550:exon310:c.C64838T:p.S21613L	NA	NA	NA	NA	NA	NA	NA	NA	NA	NA	NA	NA	NA	NA	NA	NA	NA
UT-SCC 15	TTN	Top20mutatedGenes_TCGA_HNSCC_HPVneg	2	179451420	179451420	G	A	exonic	nonsynonymous SNV	TTN:NM_003319:exon136:c.C37013T:p.T12338I,TTN:NM_133432:exon137:c.C37388T:p.T12463I,TTN:NM_133437:exon137:c.C37589T:p.T12530I,TTN:NM_133378:exon257:c.C56504T:p.T18835I,TTN:NM_001256850:exon258:c.C59285T:p.T19762I,TTN:NM_001267550:exon308:c.C64208T:p.T21403I	0.3508	0.5294	0.4281	0.2848	0.7073	0.2782	0.2241	0.3079	0.5185	56374	Tibial_muscular_dystrophy|Myopathy,_myofibrillar,_9,_with_early_respiratory_failure|Dilated_cardiomyopathy_1G|Limb-girdle_muscular_dystrophy,_type_2J|Myopathy,_early-onset,_with_fatal_cardiomyopathy|not_specified|Cardiovascular_phenotype|not_provided	MONDO:MONDO:0010870,MedGen:C1450052,OMIM:600334,Orphanet:ORPHA609|MONDO:MONDO:0011362,MedGen:C1863599,OMIM:603689,Orphanet:ORPHA178464|MONDO:MONDO:0011400,MedGen:C1858763,OMIM:604145|MONDO:MONDO:0012127,MedGen:C1837342,OMIM:608807,Orphanet:ORPHA140922|MONDO:MONDO:0012714,MedGen:C2673677,OMIM:611705,Orphanet:ORPHA289377|MedGen:CN169374|MedGen:CN230736|MedGen:CN517202	criteria_provided,_multiple_submitters,_no_conflicts	Benign/Likely_benign	rs2042996	ID=COSV60092466;OCCURENCE=2(haematopoietic_and_lymphoid_tissue)	COSV60092466
UT-SCC 15	TTN	Top20mutatedGenes_TCGA_HNSCC_HPVneg	2	179457147	179457147	G	A	exonic	nonsynonymous SNV	TTN:NM_003319:exon129:c.C32390T:p.P10797L,TTN:NM_133432:exon130:c.C32765T:p.P10922L,TTN:NM_133437:exon130:c.C32966T:p.P10989L,TTN:NM_133378:exon250:c.C51881T:p.P17294L,TTN:NM_001256850:exon251:c.C54662T:p.P18221L,TTN:NM_001267550:exon301:c.C59585T:p.P19862L	0.1769	0.0705	0.1486	0.1737	0.4319	0.1518	0.1444	0.1607	0.2575	56317	Tibial_muscular_dystrophy|Myopathy,_myofibrillar,_9,_with_early_respiratory_failure|Dilated_cardiomyopathy_1G|Limb-girdle_muscular_dystrophy,_type_2J|Myopathy,_early-onset,_with_fatal_cardiomyopathy|not_specified|Cardiovascular_phenotype|not_provided	MONDO:MONDO:0010870,MedGen:C1450052,OMIM:600334,Orphanet:ORPHA609|MONDO:MONDO:0011362,MedGen:C1863599,OMIM:603689,Orphanet:ORPHA178464|MONDO:MONDO:0011400,MedGen:C1858763,OMIM:604145|MONDO:MONDO:0012127,MedGen:C1837342,OMIM:608807,Orphanet:ORPHA140922|MONDO:MONDO:0012714,MedGen:C2673677,OMIM:611705,Orphanet:ORPHA289377|MedGen:CN169374|MedGen:CN230736|MedGen:CN517202	criteria_provided,_multiple_submitters,_no_conflicts	Benign/Likely_benign	rs16866406	ID=COSV59894787;OCCURENCE=2(urinary_tract),1(large_intestine),1(stomach),4(haematopoietic_and_lymphoid_tissue)	COSV59894787
UT-SCC 15	TTN	Top20mutatedGenes_TCGA_HNSCC_HPVneg	2	179458591	179458591	C	T	exonic	nonsynonymous SNV	TTN:NM_003319:exon126:c.G31241A:p.R10414H,TTN:NM_133432:exon127:c.G31616A:p.R10539H,TTN:NM_133437:exon127:c.G31817A:p.R10606H,TTN:NM_133378:exon247:c.G50732A:p.R16911H,TTN:NM_001256850:exon248:c.G53513A:p.R17838H,TTN:NM_001267550:exon298:c.G58436A:p.R19479H	0.1779	0.0706	0.1504	0.1736	0.4305	0.1517	0.1453	0.1625	0.2654	56301	Tibial_muscular_dystrophy|Myopathy,_myofibrillar,_9,_with_early_respiratory_failure|Dilated_cardiomyopathy_1G|Limb-girdle_muscular_dystrophy,_type_2J|Myopathy,_early-onset,_with_fatal_cardiomyopathy|not_specified|Cardiovascular_phenotype|not_provided	MONDO:MONDO:0010870,MedGen:C1450052,OMIM:600334,Orphanet:ORPHA609|MONDO:MONDO:0011362,MedGen:C1863599,OMIM:603689,Orphanet:ORPHA178464|MONDO:MONDO:0011400,MedGen:C1858763,OMIM:604145|MONDO:MONDO:0012127,MedGen:C1837342,OMIM:608807,Orphanet:ORPHA140922|MONDO:MONDO:0012714,MedGen:C2673677,OMIM:611705,Orphanet:ORPHA289377|MedGen:CN169374|MedGen:CN230736|MedGen:CN517202	criteria_provided,_multiple_submitters,_no_conflicts	Benign/Likely_benign	rs2288569	ID=COSV59894829;OCCURENCE=4(haematopoietic_and_lymphoid_tissue),1(stomach),1(urinary_tract),1(lung)	COSV59894829
UT-SCC 15	TTN	Top20mutatedGenes_TCGA_HNSCC_HPVneg	2	179464527	179464527	T	C	exonic	nonsynonymous SNV	TTN:NM_003319:exon117:c.A28906G:p.N9636D,TTN:NM_133432:exon118:c.A29281G:p.N9761D,TTN:NM_133437:exon118:c.A29482G:p.N9828D,TTN:NM_133378:exon238:c.A48397G:p.N16133D,TTN:NM_001256850:exon239:c.A51178G:p.N17060D,TTN:NM_001267550:exon289:c.A56101G:p.N18701D	0.3549	0.5436	0.4338	0.2897	0.7114	0.2797	0.2276	0.3142	0.523	56275	Tibial_muscular_dystrophy|Myopathy,_myofibrillar,_9,_with_early_respiratory_failure|Dilated_cardiomyopathy_1G|Limb-girdle_muscular_dystrophy,_type_2J|Myopathy,_early-onset,_with_fatal_cardiomyopathy|not_specified|Cardiovascular_phenotype|not_provided	MONDO:MONDO:0010870,MedGen:C1450052,OMIM:600334,Orphanet:ORPHA609|MONDO:MONDO:0011362,MedGen:C1863599,OMIM:603689,Orphanet:ORPHA178464|MONDO:MONDO:0011400,MedGen:C1858763,OMIM:604145|MONDO:MONDO:0012127,MedGen:C1837342,OMIM:608807,Orphanet:ORPHA140922|MONDO:MONDO:0012714,MedGen:C2673677,OMIM:611705,Orphanet:ORPHA289377|MedGen:CN169374|MedGen:CN230736|MedGen:CN517202	criteria_provided,_multiple_submitters,_no_conflicts	Benign/Likely_benign	rs1001238	ID=COSV60287713;OCCURENCE=1(haematopoietic_and_lymphoid_tissue)	COSV60287713
UT-SCC 15	TTN	Top20mutatedGenes_TCGA_HNSCC_HPVneg	2	179472223	179472223	A	G	exonic	nonsynonymous SNV	TTN:NM_003319:exon105:c.T25997C:p.I8666T,TTN:NM_133432:exon106:c.T26372C:p.I8791T,TTN:NM_133437:exon106:c.T26573C:p.I8858T,TTN:NM_133378:exon226:c.T45488C:p.I15163T,TTN:NM_001256850:exon227:c.T48269C:p.I16090T,TTN:NM_001267550:exon277:c.T53192C:p.I17731T	0.0138	0.0024	0.0066	0.03	5.801e-05	0.0415	0.0139	0.0159	0.0093	56239	Tibial_muscular_dystrophy|Myopathy,_myofibrillar,_9,_with_early_respiratory_failure|Dilated_cardiomyopathy_1G|Limb-girdle_muscular_dystrophy,_type_2J|Myopathy,_early-onset,_with_fatal_cardiomyopathy|not_specified|Cardiovascular_phenotype|none_provided	MONDO:MONDO:0010870,MedGen:C1450052,OMIM:600334,Orphanet:ORPHA609|MONDO:MONDO:0011362,MedGen:C1863599,OMIM:603689,Orphanet:ORPHA178464|MONDO:MONDO:0011400,MedGen:C1858763,OMIM:604145|MONDO:MONDO:0012127,MedGen:C1837342,OMIM:608807,Orphanet:ORPHA140922|MONDO:MONDO:0012714,MedGen:C2673677,OMIM:611705,Orphanet:ORPHA289377|MedGen:CN169374|MedGen:CN230736|MedGen:CN235283	criteria_provided,_multiple_submitters,_no_conflicts	Benign/Likely_benign	rs72646809	ID=COSV99045884;OCCURENCE=2(lung)	COSV99045884
UT-SCC 15	TTN	Top20mutatedGenes_TCGA_HNSCC_HPVneg	2	179558366	179558366	T	C	exonic	nonsynonymous SNV	TTN:NM_133378:exon116:c.A27832G:p.I9278V,TTN:NM_001256850:exon117:c.A30613G:p.I10205V,TTN:NM_001267550:exon119:c.A31564G:p.I10522V	0.3362	0.5576	0.4319	0.2672	0.5716	0.253	0.2271	0.3001	0.4793	56017	Tibial_muscular_dystrophy|Myopathy,_myofibrillar,_9,_with_early_respiratory_failure|Dilated_cardiomyopathy_1G|Limb-girdle_muscular_dystrophy,_type_2J|Myopathy,_early-onset,_with_fatal_cardiomyopathy|not_specified|Cardiovascular_phenotype|not_provided	MONDO:MONDO:0010870,MedGen:C1450052,OMIM:600334,Orphanet:ORPHA609|MONDO:MONDO:0011362,MedGen:C1863599,OMIM:603689,Orphanet:ORPHA178464|MONDO:MONDO:0011400,MedGen:C1858763,OMIM:604145|MONDO:MONDO:0012127,MedGen:C1837342,OMIM:608807,Orphanet:ORPHA140922|MONDO:MONDO:0012714,MedGen:C2673677,OMIM:611705,Orphanet:ORPHA289377|MedGen:CN169374|MedGen:CN230736|MedGen:CN517202	criteria_provided,_multiple_submitters,_no_conflicts	Benign/Likely_benign	rs2042995	ID=COSV60092594;OCCURENCE=2(haematopoietic_and_lymphoid_tissue)	COSV60092594
UT-SCC 15	TTN	Top20mutatedGenes_TCGA_HNSCC_HPVneg	2	179593503	179593503	G	T	exonic	nonsynonymous SNV	TTN:NM_133378:exon63:c.C15418A:p.P5140T,TTN:NM_001256850:exon64:c.C18199A:p.P6067T,TTN:NM_001267550:exon66:c.C19150A:p.P6384T	0.0031	0.0003	0.0004	0	0.0078	0.0106	0.0029	0.0026	0.001	55818	Cardiomyopathy|Tibial_muscular_dystrophy|Myopathy,_myofibrillar,_9,_with_early_respiratory_failure|Dilated_cardiomyopathy_1G|Limb-girdle_muscular_dystrophy,_type_2J|Myopathy,_early-onset,_with_fatal_cardiomyopathy|not_specified|none_provided|not_provided	Human_Phenotype_Ontology:HP:0001638,MONDO:MONDO:0004994,MedGen:C0878544,Orphanet:ORPHA167848,SNOMED_CT:85898001|MONDO:MONDO:0010870,MedGen:C1450052,OMIM:600334,Orphanet:ORPHA609|MONDO:MONDO:0011362,MedGen:C1863599,OMIM:603689,Orphanet:ORPHA178464|MONDO:MONDO:0011400,MedGen:C1858763,OMIM:604145|MONDO:MONDO:0012127,MedGen:C1837342,OMIM:608807,Orphanet:ORPHA140922|MONDO:MONDO:0012714,MedGen:C2673677…	criteria_provided,_conflicting_interpretations	Conflicting_interpretations_of_pathogenicity	rs72648953	ID=COSV60063043;OCCURENCE=1(large_intestine)	COSV60063043
UT-SCC 15	TTN	Top20mutatedGenes_TCGA_HNSCC_HPVneg	2	179620951	179620951	C	T	exonic	nonsynonymous SNV	TTN:NM_133437:exon44:c.G10739A:p.G3580D,TTN:NM_001267550:exon46:c.G11252A:p.G3751D	0.8387	0.8398	0.5677	0.9142	0.755	0.8901	0.9303	0.8625	0.7873	57016	not_specified|not_provided	MedGen:CN169374|MedGen:CN517202	criteria_provided,_multiple_submitters,_no_conflicts	Benign	rs7585334	NA	NA
UT-SCC 15	TTN	Top20mutatedGenes_TCGA_HNSCC_HPVneg	2	179621477	179621477	C	T	exonic	nonsynonymous SNV	TTN:NM_133437:exon44:c.G10213A:p.A3405T,TTN:NM_001267550:exon46:c.G10726A:p.A3576T	0.9997	0.9963	0.9999	1	1	1	1	1	1	141535	not_specified|not_provided	MedGen:CN169374|MedGen:CN517202	criteria_provided,_multiple_submitters,_no_conflicts	Benign	rs6433728	NA	NA
UT-SCC 15	TTN	Top20mutatedGenes_TCGA_HNSCC_HPVneg	2	179623758	179623758	C	T	exonic	nonsynonymous SNV	TTN:NM_003319:exon43:c.G10118A:p.S3373N,TTN:NM_133432:exon43:c.G10118A:p.S3373N,TTN:NM_133437:exon43:c.G10118A:p.S3373N,TTN:NM_001256850:exon44:c.G10256A:p.S3419N,TTN:NM_001267550:exon44:c.G10256A:p.S3419N,TTN:NM_133378:exon44:c.G10256A:p.S3419N,TTN:NM_133379:exon44:c.G10256A:p.S3419N	0.8412	0.8492	0.5692	0.9141	0.7668	0.891	0.9303	0.864	0.7893	55747	Tibial_muscular_dystrophy|Myopathy,_myofibrillar,_9,_with_early_respiratory_failure|Dilated_cardiomyopathy_1G|Limb-girdle_muscular_dystrophy,_type_2J|Myopathy,_early-onset,_with_fatal_cardiomyopathy|not_specified|Cardiovascular_phenotype|not_provided	MONDO:MONDO:0010870,MedGen:C1450052,OMIM:600334,Orphanet:ORPHA609|MONDO:MONDO:0011362,MedGen:C1863599,OMIM:603689,Orphanet:ORPHA178464|MONDO:MONDO:0011400,MedGen:C1858763,OMIM:604145|MONDO:MONDO:0012127,MedGen:C1837342,OMIM:608807,Orphanet:ORPHA140922|MONDO:MONDO:0012714,MedGen:C2673677,OMIM:611705,Orphanet:ORPHA289377|MedGen:CN169374|MedGen:CN230736|MedGen:CN517202	criteria_provided,_multiple_submitters,_no_conflicts	Benign	rs2291310	NA	NA
UT-SCC 15	TTN	Top20mutatedGenes_TCGA_HNSCC_HPVneg	2	179629461	179629461	C	T	exonic	nonsynonymous SNV	TTN:NM_003319:exon41:c.G9643A:p.V3215M,TTN:NM_133432:exon41:c.G9643A:p.V3215M,TTN:NM_133437:exon41:c.G9643A:p.V3215M,TTN:NM_001256850:exon42:c.G9781A:p.V3261M,TTN:NM_001267550:exon42:c.G9781A:p.V3261M,TTN:NM_133378:exon42:c.G9781A:p.V3261M,TTN:NM_133379:exon42:c.G9781A:p.V3261M	0.8401	0.8333	0.5691	0.9144	0.7668	0.8909	0.9303	0.8638	0.7892	56856	Tibial_muscular_dystrophy|Myopathy,_myofibrillar,_9,_with_early_respiratory_failure|Dilated_cardiomyopathy_1G|Limb-girdle_muscular_dystrophy,_type_2J|Myopathy,_early-onset,_with_fatal_cardiomyopathy|not_specified|Cardiovascular_phenotype|not_provided	MONDO:MONDO:0010870,MedGen:C1450052,OMIM:600334,Orphanet:ORPHA609|MONDO:MONDO:0011362,MedGen:C1863599,OMIM:603689,Orphanet:ORPHA178464|MONDO:MONDO:0011400,MedGen:C1858763,OMIM:604145|MONDO:MONDO:0012127,MedGen:C1837342,OMIM:608807,Orphanet:ORPHA140922|MONDO:MONDO:0012714,MedGen:C2673677,OMIM:611705,Orphanet:ORPHA289377|MedGen:CN169374|MedGen:CN230736|MedGen:CN517202	criteria_provided,_multiple_submitters,_no_conflicts	Benign	rs2291311	ID=COSV59876288;OCCURENCE=1(large_intestine)	COSV59876288
UT-SCC 15	TTN	Top20mutatedGenes_TCGA_HNSCC_HPVneg	2	179640550	179640550	G	A	exonic	nonsynonymous SNV	TTN:NM_003319:exon27:c.C5903T:p.T1968I,TTN:NM_133432:exon27:c.C5903T:p.T1968I,TTN:NM_133437:exon27:c.C5903T:p.T1968I,TTN:NM_001256850:exon28:c.C6041T:p.T2014I,TTN:NM_001267550:exon28:c.C6041T:p.T2014I,TTN:NM_133378:exon28:c.C6041T:p.T2014I,TTN:NM_133379:exon28:c.C6041T:p.T2014I	0.001	0	0	0	0	0.0097	0.0002	0.0011	0	199714	Dilated_cardiomyopathy_1G|Limb-girdle_muscular_dystrophy,_type_2J|not_provided	MONDO:MONDO:0011400,MedGen:C1858763,OMIM:604145|MONDO:MONDO:0012127,MedGen:C1837342,OMIM:608807,Orphanet:ORPHA140922|MedGen:CN517202	criteria_provided,_single_submitter	Benign	rs189149543	ID=COSV104645573;OCCURENCE=1(large_intestine)	COSV104645573
UT-SCC 15	TTN	Top20mutatedGenes_TCGA_HNSCC_HPVneg	2	179644035	179644035	G	A	exonic	nonsynonymous SNV	TTN:NM_003319:exon22:c.C3746T:p.S1249L,TTN:NM_133432:exon22:c.C3746T:p.S1249L,TTN:NM_133437:exon22:c.C3746T:p.S1249L,TTN:NM_001256850:exon23:c.C3884T:p.S1295L,TTN:NM_001267550:exon23:c.C3884T:p.S1295L,TTN:NM_133378:exon23:c.C3884T:p.S1295L,TTN:NM_133379:exon23:c.C3884T:p.S1295L	0.9623	0.8703	0.9394	0.992	0.88	0.9778	0.9898	0.9721	0.9573	56166	Tibial_muscular_dystrophy|Myopathy,_myofibrillar,_9,_with_early_respiratory_failure|Dilated_cardiomyopathy_1G|Limb-girdle_muscular_dystrophy,_type_2J|Myopathy,_early-onset,_with_fatal_cardiomyopathy|not_specified|Cardiovascular_phenotype|not_provided	MONDO:MONDO:0010870,MedGen:C1450052,OMIM:600334,Orphanet:ORPHA609|MONDO:MONDO:0011362,MedGen:C1863599,OMIM:603689,Orphanet:ORPHA178464|MONDO:MONDO:0011400,MedGen:C1858763,OMIM:604145|MONDO:MONDO:0012127,MedGen:C1837342,OMIM:608807,Orphanet:ORPHA140922|MONDO:MONDO:0012714,MedGen:C2673677,OMIM:611705,Orphanet:ORPHA289377|MedGen:CN169374|MedGen:CN230736|MedGen:CN517202	criteria_provided,_multiple_submitters,_no_conflicts	Benign	rs1552280	NA	NA
UT-SCC 15	TTN	Top20mutatedGenes_TCGA_HNSCC_HPVneg	2	179644855	179644855	T	C	exonic	nonsynonymous SNV	TTN:NM_003319:exon21:c.A3463G:p.K1155E,TTN:NM_133432:exon21:c.A3463G:p.K1155E,TTN:NM_133437:exon21:c.A3463G:p.K1155E,TTN:NM_001256850:exon22:c.A3601G:p.K1201E,TTN:NM_001267550:exon22:c.A3601G:p.K1201E,TTN:NM_133378:exon22:c.A3601G:p.K1201E,TTN:NM_133379:exon22:c.A3601G:p.K1201E	0.6885	0.4591	0.4009	0.8474	0.2017	0.8198	0.8685	0.7572	0.5793	56138	Tibial_muscular_dystrophy|Myopathy,_myofibrillar,_9,_with_early_respiratory_failure|Dilated_cardiomyopathy_1G|Limb-girdle_muscular_dystrophy,_type_2J|Myopathy,_early-onset,_with_fatal_cardiomyopathy|not_specified|Cardiovascular_phenotype|not_provided	MONDO:MONDO:0010870,MedGen:C1450052,OMIM:600334,Orphanet:ORPHA609|MONDO:MONDO:0011362,MedGen:C1863599,OMIM:603689,Orphanet:ORPHA178464|MONDO:MONDO:0011400,MedGen:C1858763,OMIM:604145|MONDO:MONDO:0012127,MedGen:C1837342,OMIM:608807,Orphanet:ORPHA140922|MONDO:MONDO:0012714,MedGen:C2673677,OMIM:611705,Orphanet:ORPHA289377|MedGen:CN169374|MedGen:CN230736|MedGen:CN517202	criteria_provided,_multiple_submitters,_no_conflicts	Benign	rs10497520	ID=COSV59895018;OCCURENCE=1(lung),1(breast),4(haematopoietic_and_lymphoid_tissue)	COSV59895018
UT-SCC 15	CASP8	Top20mutatedGenes_TCGA_HNSCC_HPVneg	2	202122995	202122995	A	G	exonic	nonsynonymous SNV	CASP8:NM_001080125:exon1:c.A41G:p.K14R	0.6601	0.5765	0.5388	0.5754	0.7091	0.648	0.7057	0.6466	0.6796	389468	not_specified	MedGen:CN169374	criteria_provided,_single_submitter	Benign	rs3769823	ID=COSV51848843;OCCURENCE=1(thyroid),1(large_intestine)	COSV51848843
UT-SCC 15	FAT1	Top20mutatedGenes_TCGA_HNSCC_HPVneg	4	187519206	187519206	C	G	exonic	nonsynonymous SNV	FAT1:NM_005245:exon23:c.G12177C:p.K4059N	0.9953	0.9993	0.9976	0.9964	1	0.9957	0.9934	0.9949	0.9949	NA	NA	NA	NA	NA	rs1280097	NA	NA
UT-SCC 15	FAT1	Top20mutatedGenes_TCGA_HNSCC_HPVneg	4	187525020	187525020	A	C	exonic	nonsynonymous SNV	FAT1:NM_005245:exon19:c.T10660G:p.S3554A	0.4306	0.7413	0.5936	0.4545	0.6254	0.3846	0.3644	0.4149	0.2579	NA	NA	NA	NA	NA	rs2637777	ID=COSV71673371;OCCURENCE=14(soft_tissue),1(breast),2(pancreas),1(haematopoietic_and_lymphoid_tissue)	COSV71673371
UT-SCC 15	FAT1	Top20mutatedGenes_TCGA_HNSCC_HPVneg	4	187540635	187540635	T	G	exonic	nonsynonymous SNV	FAT1:NM_005245:exon10:c.A7105C:p.T2369P	0.0714	0.0084	0.2419	0.0089	0.1818	0.0872	0.0302	0.0609	0.0148	NA	NA	NA	NA	NA	rs77834784	ID=COSV71672939;OCCURENCE=3(haematopoietic_and_lymphoid_tissue),4(meninges)	COSV71672939
UT-SCC 15	FAT1	Top20mutatedGenes_TCGA_HNSCC_HPVneg	4	187540918	187540918	G	C	exonic	nonsynonymous SNV	FAT1:NM_005245:exon10:c.C6822G:p.D2274E	0.0714	0.0084	0.2419	0.0089	0.1815	0.0873	0.0302	0.0608	0.0148	NA	NA	NA	NA	NA	rs3796648	ID=COSV71672942;OCCURENCE=4(haematopoietic_and_lymphoid_tissue),4(meninges),1(lung)	COSV71672942
UT-SCC 15	FAT1	Top20mutatedGenes_TCGA_HNSCC_HPVneg	4	187549428	187549428	C	T	exonic	nonsynonymous SNV	FAT1:NM_005245:exon9:c.G4690A:p.A1564T	0.071	0.0085	0.2386	0.009	0.1831	0.0872	0.0301	0.0604	0.0149	NA	NA	NA	NA	NA	rs2304867	ID=COSV71672951;OCCURENCE=1(lung),4(meninges),4(haematopoietic_and_lymphoid_tissue)	COSV71672951
UT-SCC 15	FAT1	Top20mutatedGenes_TCGA_HNSCC_HPVneg	4	187557893	187557893	T	C	exonic	nonsynonymous SNV	FAT1:NM_005245:exon5:c.A3818G:p.H1273R	0.5885	0.8211	0.6832	0.6271	0.6763	0.5706	0.5497	0.5936	0.4612	NA	NA	NA	NA	NA	rs328418	ID=COSV71672989;OCCURENCE=1(haematopoietic_and_lymphoid_tissue),1(lung),1(urinary_tract),1(kidney)	COSV71672989
UT-SCC 15	DNAH5	Top20mutatedGenes_TCGA_HNSCC_HPVneg	5	13717471	13717471	T	C	exonic	nonsynonymous SNV	DNAH5:NM_001369:exon73:c.A12658G:p.T4220A	0.1486	0.0203	0.3064	0.0702	0.3877	0.1383	0.0835	0.129	0.1792	173684	Primary_ciliary_dyskinesia|Ciliary_dyskinesia,_primary,_3|not_specified	Human_Phenotype_Ontology:HP:0012265,MONDO:MONDO:0016575,MedGen:C4551720,OMIM:PS244400,Orphanet:ORPHA244|MONDO:MONDO:0012085,MedGen:C1837618,OMIM:608644|MedGen:CN169374	criteria_provided,_multiple_submitters,_no_conflicts	Benign	rs2277046	ID=COSV54217551;OCCURENCE=1(biliary_tract),1(stomach),1(large_intestine)	COSV54217551
UT-SCC 15	DNAH5	Top20mutatedGenes_TCGA_HNSCC_HPVneg	5	13719089	13719089	G	A	exonic	nonsynonymous SNV	DNAH5:NM_001369:exon72:c.C12401T:p.A4134V	0.4249	0.5371	0.4507	0.4226	0.4104	0.3262	0.4158	0.4253	0.4544	173685	Primary_ciliary_dyskinesia|Ciliary_dyskinesia,_primary,_3|not_specified	Human_Phenotype_Ontology:HP:0012265,MONDO:MONDO:0016575,MedGen:C4551720,OMIM:PS244400,Orphanet:ORPHA244|MONDO:MONDO:0012085,MedGen:C1837618,OMIM:608644|MedGen:CN169374	criteria_provided,_multiple_submitters,_no_conflicts	Benign	rs30168	ID=COSV54227221;OCCURENCE=1(skin),2(lung),1(breast)	COSV54227221
UT-SCC 15	DNAH5	Top20mutatedGenes_TCGA_HNSCC_HPVneg	5	13931340	13931340	C	T	exonic	nonsynonymous SNV	DNAH5:NM_001369:exon2:c.G71A:p.G24E	0.3655	0.5781	0.4226	0.3313	0.696	0.2712	0.2932	0.3325	0.3595	173570	Primary_ciliary_dyskinesia|Ciliary_dyskinesia,_primary,_3|not_specified	Human_Phenotype_Ontology:HP:0012265,MONDO:MONDO:0016575,MedGen:C4551720,OMIM:PS244400,Orphanet:ORPHA244|MONDO:MONDO:0012085,MedGen:C1837618,OMIM:608644|MedGen:CN169374	criteria_provided,_multiple_submitters,_no_conflicts	Benign	rs1530496	ID=COSV54209173;OCCURENCE=1(pancreas),1(haematopoietic_and_lymphoid_tissue),1(large_intestine)	COSV54209173
UT-SCC 15	DNAH5	Top20mutatedGenes_TCGA_HNSCC_HPVneg	5	13944512	13944512	A	C	exonic	nonsynonymous SNV	DNAH5:NM_001369:exon1:c.T36G:p.H12Q	0.9365	0.8845	0.9561	0.9522	0.8812	0.9776	0.9423	0.9324	0.9176	173571	Primary_ciliary_dyskinesia|Ciliary_dyskinesia,_primary,_3|not_specified	Human_Phenotype_Ontology:HP:0012265,MONDO:MONDO:0016575,MedGen:C4551720,OMIM:PS244400,Orphanet:ORPHA244|MONDO:MONDO:0012085,MedGen:C1837618,OMIM:608644|MedGen:CN169374	criteria_provided,_multiple_submitters,_no_conflicts	Benign	rs339445	ID=COSV54244960;OCCURENCE=1(thyroid)	COSV54244960
UT-SCC 15	NSD1	Top20mutatedGenes_TCGA_HNSCC_HPVneg	5	176637240	176637240	G	T	exonic	nonsynonymous SNV	NSD1:NM_022455:exon5:c.G1840T:p.V614L,NSD1:NM_001365684:exon6:c.G1033T:p.V345L,NSD1:NM_172349:exon6:c.G1033T:p.V345L	0.178	0.0755	0.2347	0.1126	0.5166	0.185	0.1181	0.1575	0.2148	101936	History_of_neurodevelopmental_disorder|not_specified	MedGen:C2711754|MedGen:CN169374	criteria_provided,_multiple_submitters,_no_conflicts	Benign	rs3733875	ID=COSV61771212;OCCURENCE=1(skin),1(oesophagus),1(breast),2(lung),7(soft_tissue)	COSV61771212
UT-SCC 15	NSD1	Top20mutatedGenes_TCGA_HNSCC_HPVneg	5	176637576	176637576	T	C	exonic	nonsynonymous SNV	NSD1:NM_022455:exon5:c.T2176C:p.S726P,NSD1:NM_001365684:exon6:c.T1369C:p.S457P,NSD1:NM_172349:exon6:c.T1369C:p.S457P	0.2019	0.1056	0.2446	0.127	0.5175	0.2155	0.1452	0.1805	0.2504	101937	History_of_neurodevelopmental_disorder|not_specified	MedGen:C2711754|MedGen:CN169374	criteria_provided,_multiple_submitters,_no_conflicts	Benign	rs28932178	ID=COSV61770821;OCCURENCE=1(lung),9(soft_tissue),1(breast),1(haematopoietic_and_lymphoid_tissue)	COSV61770821
UT-SCC 15	SYNE1	Top20mutatedGenes_TCGA_HNSCC_HPVneg	6	152453291	152453291	G	A	exonic	nonsynonymous SNV	SYNE1:NM_001347702:exon16:c.C2594T:p.T865I,SYNE1:NM_001347701:exon17:c.C2666T:p.T889I,SYNE1:NM_033071:exon144:c.C25916T:p.T8639I,SYNE1:NM_182961:exon144:c.C26060T:p.T8687I	0.051	0.0125	0.0334	0.0454	0.0002	0.0582	0.0769	0.0499	0.0207	135879	Spinocerebellar_ataxia,_autosomal_recessive_8|Emery-Dreifuss_muscular_dystrophy_4,_autosomal_dominant|not_specified	MONDO:MONDO:0012549,MedGen:C1853116,OMIM:610743,Orphanet:ORPHA88644|MONDO:MONDO:0013071,MedGen:C2751807,OMIM:612998|MedGen:CN169374	criteria_provided,_multiple_submitters,_no_conflicts	Benign	rs35591210	NA	NA
UT-SCC 15	SYNE1	Top20mutatedGenes_TCGA_HNSCC_HPVneg	6	152469290	152469290	T	C	exonic	nonsynonymous SNV	SYNE1:NM_001347702:exon8:c.A1331G:p.Y444C,SYNE1:NM_001347701:exon10:c.A1472G:p.Y491C,SYNE1:NM_033071:exon136:c.A24653G:p.Y8218C,SYNE1:NM_182961:exon137:c.A24866G:p.Y8289C	0.0002	0.0001	0	0	0	0.0018	2.689e-05	0	0	588530	not_provided	MedGen:CN517202	criteria_provided,_single_submitter	Uncertain_significance	rs200346917	NA	NA
UT-SCC 15	SYNE1	Top20mutatedGenes_TCGA_HNSCC_HPVneg	6	152489294	152489294	T	C	exonic	nonsynonymous SNV	SYNE1:NM_001347702:exon1:c.A46G:p.S16G	0.8271	0.9369	0.8448	0.7782	0.8779	0.7359	0.809	0.8154	0.8628	NA	NA	NA	NA	NA	rs998147	ID=COSV54923987;OCCURENCE=1(upper_aerodigestive_tract)	COSV54923987
UT-SCC 15	SYNE1	Top20mutatedGenes_TCGA_HNSCC_HPVneg	6	152540278	152540278	A	C	exonic	nonsynonymous SNV	SYNE1:NM_033071:exon119:c.T21691G:p.F7231V,SYNE1:NM_182961:exon120:c.T21904G:p.F7302V	0.9918	0.9979	0.9944	0.9934	1	0.9878	0.9878	0.9914	0.9985	135865	Spinocerebellar_ataxia,_autosomal_recessive_8|Emery-Dreifuss_muscular_dystrophy_4,_autosomal_dominant|not_specified|not_provided	MONDO:MONDO:0012549,MedGen:C1853116,OMIM:610743,Orphanet:ORPHA88644|MONDO:MONDO:0013071,MedGen:C2751807,OMIM:612998|MedGen:CN169374|MedGen:CN517202	criteria_provided,_multiple_submitters,_no_conflicts	Benign/Likely_benign	rs2147377	NA	NA
UT-SCC 15	SYNE1	Top20mutatedGenes_TCGA_HNSCC_HPVneg	6	152647681	152647681	A	T	exonic	nonsynonymous SNV	SYNE1:NM_033071:exon78:c.T14830A:p.L4944M,SYNE1:NM_182961:exon79:c.T15043A:p.L5015M	0.7825	0.9362	0.8716	0.713	0.8406	0.8501	0.7562	0.7694	0.6471	135855	Spinocerebellar_ataxia,_autosomal_recessive_8|Emery-Dreifuss_muscular_dystrophy_4,_autosomal_dominant|not_specified|not_provided	MONDO:MONDO:0012549,MedGen:C1853116,OMIM:610743,Orphanet:ORPHA88644|MONDO:MONDO:0013071,MedGen:C2751807,OMIM:612998|MedGen:CN169374|MedGen:CN517202	criteria_provided,_multiple_submitters,_no_conflicts	Benign	rs2306916	ID=COSV54950581;OCCURENCE=1(large_intestine)	COSV54950581
UT-SCC 15	SYNE1	Top20mutatedGenes_TCGA_HNSCC_HPVneg	6	152652034	152652034	A	T	exonic	nonsynonymous SNV	SYNE1:NM_033071:exon77:c.T13573A:p.S4525T,SYNE1:NM_182961:exon78:c.T13786A:p.S4596T	0.7798	0.8914	0.8691	0.7118	0.8473	0.8501	0.7561	0.7672	0.6479	135851	Spinocerebellar_ataxia,_autosomal_recessive_8|Emery-Dreifuss_muscular_dystrophy_4,_autosomal_dominant|not_specified|not_provided	MONDO:MONDO:0012549,MedGen:C1853116,OMIM:610743,Orphanet:ORPHA88644|MONDO:MONDO:0013071,MedGen:C2751807,OMIM:612998|MedGen:CN169374|MedGen:CN517202	criteria_provided,_multiple_submitters,_no_conflicts	Benign	rs6911096	ID=COSV54944634;OCCURENCE=1(large_intestine),1(urinary_tract)	COSV54944634
UT-SCC 15	SYNE1	Top20mutatedGenes_TCGA_HNSCC_HPVneg	6	152665261	152665261	C	A	exonic	nonsynonymous SNV	SYNE1:NM_033071:exon73:c.G11967T:p.E3989D,SYNE1:NM_182961:exon74:c.G12180T:p.E4060D	0.5829	0.441	0.6001	0.6528	0.6416	0.5473	0.6078	0.5857	0.5142	135844	Spinocerebellar_ataxia,_autosomal_recessive_8|Emery-Dreifuss_muscular_dystrophy_4,_autosomal_dominant|not_specified|not_provided	MONDO:MONDO:0012549,MedGen:C1853116,OMIM:610743,Orphanet:ORPHA88644|MONDO:MONDO:0013071,MedGen:C2751807,OMIM:612998|MedGen:CN169374|MedGen:CN517202	criteria_provided,_multiple_submitters,_no_conflicts	Benign	rs4645434	ID=COSV54944935;OCCURENCE=2(large_intestine),1(haematopoietic_and_lymphoid_tissue),48(upper_aerodigestive_tract),1(skin),1(central_nervous_system),1(urinary_tract)	COSV54944935
UT-SCC 15	SYNE1	Top20mutatedGenes_TCGA_HNSCC_HPVneg	6	152772264	152772264	A	G	exonic	nonsynonymous SNV	SYNE1:NM_033071:exon26:c.T3125C:p.V1042A,SYNE1:NM_182961:exon26:c.T3104C:p.V1035A	0.4674	0.7529	0.3251	0.4872	0.7634	0.3989	0.4232	0.4484	0.5217	135884	Spinocerebellar_ataxia,_autosomal_recessive_8|Emery-Dreifuss_muscular_dystrophy_4,_autosomal_dominant|not_specified|not_provided	MONDO:MONDO:0012549,MedGen:C1853116,OMIM:610743,Orphanet:ORPHA88644|MONDO:MONDO:0013071,MedGen:C2751807,OMIM:612998|MedGen:CN169374|MedGen:CN517202	criteria_provided,_multiple_submitters,_no_conflicts	Benign	rs214976	ID=COSV55011953;OCCURENCE=1(urinary_tract),1(pancreas),1(large_intestine)	COSV55011953
UT-SCC 15	SYNE1	Top20mutatedGenes_TCGA_HNSCC_HPVneg	6	152804345	152804345	C	T	exonic	nonsynonymous SNV	SYNE1:NM_033071:exon14:c.G1246A:p.A416T,SYNE1:NM_182961:exon14:c.G1225A:p.A409T	NA	NA	NA	NA	NA	NA	NA	NA	NA	NA	NA	NA	NA	NA	NA	NA	NA
UT-SCC 15	PCLO	Top20mutatedGenes_TCGA_HNSCC_HPVneg	7	82764425	82764425	C	G	exonic	nonsynonymous SNV	PCLO:NM_014510:exon3:c.G2441C:p.S814T,PCLO:NM_033026:exon3:c.G2441C:p.S814T	0.7552	0.7091	0.8395	0.5804	0.9934	0.705	0.6886	0.7229	0.8927	NA	NA	NA	NA	NA	rs2877	ID=COSV105215329;OCCURENCE=1(large_intestine)	COSV105215329
UT-SCC 15	PKHD1L1	Top20mutatedGenes_TCGA_HNSCC_HPVneg	8	110413762	110413762	T	C	exonic	nonsynonymous SNV	PKHD1L1:NM_177531:exon14:c.T1318C:p.Y440H	0.3379	0.1822	0.5385	0.2052	0.4131	0.3107	0.3141	0.3168	0.3091	NA	NA	NA	NA	NA	rs964307	NA	NA
UT-SCC 15	PKHD1L1	Top20mutatedGenes_TCGA_HNSCC_HPVneg	8	110437384	110437384	A	G	exonic	nonsynonymous SNV	PKHD1L1:NM_177531:exon24:c.A2768G:p.H923R	0.5697	0.7363	0.6834	0.4251	0.4113	0.5128	0.5348	0.5408	0.6779	NA	NA	NA	NA	NA	rs4735133	ID=COSV65738750;OCCURENCE=1(large_intestine),1(lung),2(pancreas)	COSV65738750
UT-SCC 15	PKHD1L1	Top20mutatedGenes_TCGA_HNSCC_HPVneg	8	110455321	110455321	C	A	exonic	nonsynonymous SNV	PKHD1L1:NM_177531:exon36:c.C4540A:p.R1514S	0.5552	0.5552	0.6714	0.4246	0.4154	0.5062	0.5279	0.5325	0.6873	NA	NA	NA	NA	NA	rs1673408	ID=COSV65737967;OCCURENCE=1(urinary_tract),2(breast),1(liver),2(large_intestine)	COSV65737967
UT-SCC 15	PKHD1L1	Top20mutatedGenes_TCGA_HNSCC_HPVneg	8	110460488	110460488	G	T	exonic	nonsynonymous SNV	PKHD1L1:NM_177531:exon39:c.G5893T:p.V1965L	0.5676	0.7373	0.6807	0.4241	0.4144	0.5054	0.5274	0.5388	0.6874	NA	NA	NA	NA	NA	rs1673407	ID=COSV65739320;OCCURENCE=2(large_intestine),1(lung)	COSV65739320
UT-SCC 15	PKHD1L1	Top20mutatedGenes_TCGA_HNSCC_HPVneg	8	110492279	110492279	G	A	exonic	nonsynonymous SNV	PKHD1L1:NM_177531:exon55:c.G9238A:p.V3080I	0.0239	0.1381	0.021	0.0128	0.0017	0.0132	0.0104	0.0172	0.0466	NA	NA	NA	NA	NA	rs10441509	NA	NA
UT-SCC 15	PKHD1L1	Top20mutatedGenes_TCGA_HNSCC_HPVneg	8	110504218	110504218	A	G	exonic	nonsynonymous SNV	PKHD1L1:NM_177531:exon62:c.A10231G:p.I3411V	0.0266	0.1457	0.0238	0.0141	0.0015	0.0138	0.0115	0.0187	0.0503	NA	NA	NA	NA	NA	rs16879659	NA	NA
UT-SCC 15	PKHD1L1	Top20mutatedGenes_TCGA_HNSCC_HPVneg	8	110527429	110527429	C	T	exonic	nonsynonymous SNV	PKHD1L1:NM_177531:exon72:c.C11584T:p.L3862F	0.0137	0.0734	0.0085	0.0111	0	0.0133	0.0097	0.0117	0.0136	NA	NA	NA	NA	NA	rs16879693	NA	NA
UT-SCC 15	PKHD1L1	Top20mutatedGenes_TCGA_HNSCC_HPVneg	8	110539186	110539186	G	A	exonic	nonsynonymous SNV	PKHD1L1:NM_177531:exon77:c.G12658A:p.V4220I	0.2262	0.3492	0.4484	0.0928	0.3242	0.1987	0.1572	0.2007	0.181	NA	NA	NA	NA	NA	rs1783174	NA	NA
UT-SCC 15	CSMD3	Top20mutatedGenes_TCGA_HNSCC_HPVneg	8	113241088	113241088	T	G	exonic	nonsynonymous SNV	CSMD3:NM_001363185:exon66:c.A10261C:p.N3421H,CSMD3:NM_052900:exon68:c.A10354C:p.N3452H,CSMD3:NM_198123:exon70:c.A10861C:p.N3621H,CSMD3:NM_198124:exon71:c.A10741C:p.N3581H	0.6095	0.9008	0.6085	0.6827	0.7531	0.5409	0.5586	0.6115	0.5952	NA	NA	NA	NA	NA	rs1592624	ID=COSV52174720;OCCURENCE=1(haematopoietic_and_lymphoid_tissue),1(thyroid),1(ovary),3(large_intestine)	COSV52174720
UT-SCC 15	CSMD3	Top20mutatedGenes_TCGA_HNSCC_HPVneg	8	114186003	114186003	T	C	exonic	nonsynonymous SNV	CSMD3:NM_001363185:exon4:c.A657G:p.I219M,CSMD3:NM_052900:exon4:c.A657G:p.I219M,CSMD3:NM_198123:exon4:c.A657G:p.I219M,CSMD3:NM_198124:exon5:c.A537G:p.I179M	0.3798	0.418	0.6738	0.2933	0.6895	0.3017	0.2636	0.3496	0.3772	NA	NA	NA	NA	NA	rs2219898	ID=COSV52131657;OCCURENCE=1(haematopoietic_and_lymphoid_tissue),1(pancreas),1(biliary_tract),1(breast)	COSV52131657
UT-SCC 15	KMT2D	Top20mutatedGenes_TCGA_HNSCC_HPVneg	12	49445028	49445028	G	A	exonic	nonsynonymous SNV	KMT2D:NM_003482:exon10:c.C2438T:p.P813L	0.0424	0.0083	0.0196	0.0194	0.0002	0.0959	0.0576	0.0463	0.0115	100102	Kabuki_syndrome|not_specified|not_provided	MONDO:MONDO:0016512,MedGen:C0796004,OMIM:PS147920,Orphanet:ORPHA2322,SNOMED_CT:313426007|MedGen:CN169374|MedGen:CN517202	criteria_provided,_multiple_submitters,_no_conflicts	Benign	rs75226229	ID=COSV56410262;OCCURENCE=1(large_intestine),2(meninges),1(lung),2(soft_tissue)	COSV56410262
UT-SCC 15	TP53	Top20mutatedGenes_TCGA_HNSCC_HPVneg	17	7579472	7579472	G	C	exonic	nonsynonymous SNV	TP53:NM_001126118:exon3:c.C98G:p.P33R,TP53:NM_000546:exon4:c.C215G:p.P72R,TP53:NM_001126112:exon4:c.C215G:p.P72R,TP53:NM_001126113:exon4:c.C215G:p.P72R,TP53:NM_001126114:exon4:c.C215G:p.P72R,TP53:NM_001276695:exon4:c.C98G:p.P33R,TP53:NM_001276696:exon4:c.C98G:p.P33R,TP53:NM_001276760:exon4:c.C98G:p.P33R,TP53:NM_001276761:exon4:c.C98G:p.P33R	0.6686	0.3788	0.714	0.7163	0.5709	0.7303	0.7378	0.7029	0.5004	27390	CODON_72_POLYMORPHISM|Li-Fraumeni_syndrome_1|Hereditary_cancer-predisposing_syndrome|Li-Fraumeni_syndrome|Lip_and_oral_cavity_carcinoma|not_specified|none_provided|antineoplastic_agents_response_-_Efficacy,_Toxicity/ADR|cisplatin_response_-_Efficacy,_Toxicity/ADR|cyclophosphamide_response_-_Efficacy,_Toxicity/ADR|fluorouracil_response_-_Efficacy,_Toxicity/ADR|paclitaxel_response_-_Efficacy,_Toxic…	.|Gene:553989,MONDO:MONDO:0007903,MedGen:C1835398,OMIM:151623|MONDO:MONDO:0015356,MedGen:C0027672,Orphanet:ORPHA140162,SNOMED_CT:699346009|MONDO:MONDO:0018875,MedGen:C0085390,OMIM:PS151623,Orphanet:ORPHA524,SNOMED_CT:428850001|MONDO:MONDO:0023644,MedGen:C0220641|MedGen:CN169374|MedGen:CN235283|MedGen:CN236462|MedGen:CN236501|MedGen:CN236518|MedGen:CN236554|MedGen:CN236572|MedGen:CN517202	reviewed_by_expert_panel	drug_response	rs1042522	ID=COSV52666208;OCCURENCE=1(endometrium),1(pleura),1(small_intestine),21(soft_tissue),5(lung),7(prostate),1(urinary_tract),2(biliary_tract),2(thyroid),10(skin),2(central_nervous_system),10(pancreas),54(upper_aerodigestive_tract),15(bone),18(meninges),38(large_intestine),5(penis),1(stomach),4(liver)	COSV52666208
UT-SCC 15	MUC16	Top20mutatedGenes_TCGA_HNSCC_HPVneg	19	8961981	8961981	C	G	exonic	nonsynonymous SNV	MUC16:NM_024690:exon83:c.G43396C:p.V14466L	0.9185	0.9036	0.8538	0.9586	0.9053	0.9218	0.9305	0.9207	0.9449	NA	NA	NA	NA	NA	rs1035442	NA	NA
UT-SCC 15	MUC16	Top20mutatedGenes_TCGA_HNSCC_HPVneg	19	9006749	9006749	C	T	exonic	nonsynonymous SNV	MUC16:NM_024690:exon44:c.G39499A:p.V13167M	0.1919	0.2609	0.102	0.2573	0.1281	0.1983	0.203	0.2082	0.2217	NA	NA	NA	NA	NA	rs75444444	ID=COSV66692038;OCCURENCE=1(urinary_tract),1(stomach),1(large_intestine)	COSV66692038
UT-SCC 15	MUC16	Top20mutatedGenes_TCGA_HNSCC_HPVneg	19	9019605	9019605	C	G	exonic	nonsynonymous SNV	MUC16:NM_024690:exon22:c.G37541C:p.S12514T	0.7122	0.6336	0.6001	0.8257	0.4757	0.7303	0.7607	0.7444	0.7753	NA	NA	NA	NA	NA	rs12981679	ID=COSV67482222;OCCURENCE=1(large_intestine),1(liver)	COSV67482222
UT-SCC 15	MUC16	Top20mutatedGenes_TCGA_HNSCC_HPVneg	19	9024871	9024871	C	T	exonic	nonsynonymous SNV	MUC16:NM_024690:exon16:c.G36991A:p.E12331K	0.0668	0.1781	0.0857	0.0531	0.1725	0.0421	0.0426	0.0632	0.042	NA	NA	NA	NA	NA	rs62118272	NA	NA
UT-SCC 15	MUC16	Top20mutatedGenes_TCGA_HNSCC_HPVneg	19	9047267	9047267	C	T	exonic	nonsynonymous SNV	MUC16:NM_024690:exon5:c.G34364A:p.G11455D	0.2542	0.194	0.1543	0.3947	0.02	0.2647	0.309	0.2841	0.2678	NA	NA	NA	NA	NA	rs10410169	ID=COSV67462204;OCCURENCE=1(lung)	COSV67462204
UT-SCC 15	MUC16	Top20mutatedGenes_TCGA_HNSCC_HPVneg	19	9048035	9048035	G	C	exonic	nonsynonymous SNV	MUC16:NM_024690:exon5:c.C33596G:p.A11199G	0.2536	0.1938	0.154	0.3944	0.0198	0.2644	0.3081	0.2834	0.2676	NA	NA	NA	NA	NA	rs10417358	ID=COSV67492817;OCCURENCE=1(pancreas)	COSV67492817
UT-SCC 15	MUC16	Top20mutatedGenes_TCGA_HNSCC_HPVneg	19	9048170	9048170	G	A	exonic	nonsynonymous SNV	MUC16:NM_024690:exon5:c.C33461T:p.S11154F	0.254	0.1941	0.1544	0.3945	0.02	0.2648	0.3086	0.2837	0.2678	NA	NA	NA	NA	NA	rs10417600	ID=COSV67446235;OCCURENCE=1(bone),1(pancreas)	COSV67446235
UT-SCC 15	MUC16	Top20mutatedGenes_TCGA_HNSCC_HPVneg	19	9048342	9048342	C	T	exonic	nonsynonymous SNV	MUC16:NM_024690:exon5:c.G33289A:p.V11097M	0.412	0.4088	0.426	0.332	0.5223	0.3364	0.3998	0.3774	0.4671	NA	NA	NA	NA	NA	rs10854118	ID=COSV67450866;OCCURENCE=1(stomach),1(large_intestine)	COSV67450866
UT-SCC 15	MUC16	Top20mutatedGenes_TCGA_HNSCC_HPVneg	19	9049149	9049149	G	A	exonic	nonsynonymous SNV	MUC16:NM_024690:exon5:c.C32482T:p.P10828S	0.264	0.1951	0.2246	0.3946	0.0199	0.2648	0.3088	0.2931	0.2678	NA	NA	NA	NA	NA	rs12461007	NA	NA
UT-SCC 15	MUC16	Top20mutatedGenes_TCGA_HNSCC_HPVneg	19	9057408	9057408	A	G	exonic	nonsynonymous SNV	MUC16:NM_024690:exon3:c.T30038C:p.L10013P	0.9034	0.9863	0.9199	0.9111	0.8407	0.8521	0.9118	0.8948	0.8855	NA	NA	NA	NA	NA	rs1423051	ID=COSV67483529;OCCURENCE=1(oesophagus)	COSV67483529
UT-SCC 15	MUC16	Top20mutatedGenes_TCGA_HNSCC_HPVneg	19	9057896	9057896	G	C	exonic	nonsynonymous SNV	MUC16:NM_024690:exon3:c.C29550G:p.D9850E	0.2811	0.2366	0.1697	0.4495	0.0201	0.2903	0.3448	0.3188	0.273	NA	NA	NA	NA	NA	rs12984471	NA	NA
UT-SCC 15	MUC16	Top20mutatedGenes_TCGA_HNSCC_HPVneg	19	9058907	9058907	G	C	exonic	nonsynonymous SNV	MUC16:NM_024690:exon3:c.C28539G:p.H9513Q	0.3866	0.3762	0.4159	0.2775	0.5136	0.3112	0.3646	0.349	0.4641	NA	NA	NA	NA	NA	rs1833777	ID=COSV67450888;OCCURENCE=1(large_intestine),1(urinary_tract),1(lung)	COSV67450888
UT-SCC 15	MUC16	Top20mutatedGenes_TCGA_HNSCC_HPVneg	19	9058942	9058942	C	T	exonic	nonsynonymous SNV	MUC16:NM_024690:exon3:c.G28504A:p.A9502T	0.462	0.3078	0.5239	0.3433	0.5581	0.4514	0.4647	0.4391	0.4573	NA	NA	NA	NA	NA	rs1833778	ID=COSV67488530;OCCURENCE=1(large_intestine),1(stomach)	COSV67488530
UT-SCC 15	MUC16	Top20mutatedGenes_TCGA_HNSCC_HPVneg	19	9059232	9059232	T	C	exonic	nonsynonymous SNV	MUC16:NM_024690:exon3:c.A28214G:p.Q9405R	0.2745	0.1609	0.1645	0.4495	0.0048	0.2903	0.345	0.3138	0.2724	NA	NA	NA	NA	NA	rs12710265	ID=COSV67480725;OCCURENCE=1(thyroid)	COSV67480725
UT-SCC 15	MUC16	Top20mutatedGenes_TCGA_HNSCC_HPVneg	19	9059808	9059808	A	G	exonic	nonsynonymous SNV	MUC16:NM_024690:exon3:c.T27638C:p.I9213T	0.8743	0.8349	0.9008	0.8984	0.8387	0.8133	0.8895	0.8619	0.8683	NA	NA	NA	NA	NA	rs7508222	NA	NA
UT-SCC 15	MUC16	Top20mutatedGenes_TCGA_HNSCC_HPVneg	19	9060059	9060059	A	C	exonic	nonsynonymous SNV	MUC16:NM_024690:exon3:c.T27387G:p.D9129E	0.2734	0.1547	0.1641	0.4462	0.0045	0.29	0.3443	0.3126	0.2717	NA	NA	NA	NA	NA	rs12977368	NA	NA
UT-SCC 15	MUC16	Top20mutatedGenes_TCGA_HNSCC_HPVneg	19	9062415	9062415	T	G	exonic	nonsynonymous SNV	MUC16:NM_024690:exon3:c.A25031C:p.D8344A	0.6069	0.5551	0.6807	0.7242	0.5683	0.5732	0.5992	0.6077	0.5886	NA	NA	NA	NA	NA	rs12978757	NA	NA
UT-SCC 15	MUC16	Top20mutatedGenes_TCGA_HNSCC_HPVneg	19	9062544	9062544	T	G	exonic	nonsynonymous SNV	MUC16:NM_024690:exon3:c.A24902C:p.N8301T	0.8778	0.8822	0.9038	0.8984	0.8381	0.8131	0.8897	0.8642	0.8691	NA	NA	NA	NA	NA	rs2547063	NA	NA
UT-SCC 15	MUC16	Top20mutatedGenes_TCGA_HNSCC_HPVneg	19	9063678	9063678	T	G	exonic	nonsynonymous SNV	MUC16:NM_024690:exon3:c.A23768C:p.D7923A	0.254	0.0899	0.2099	0.1744	0.2698	0.2398	0.29	0.2465	0.2816	NA	NA	NA	NA	NA	rs2547064	ID=COSV67452517;OCCURENCE=1(haematopoietic_and_lymphoid_tissue),1(large_intestine),2(stomach),9(prostate)	COSV67452517
UT-SCC 15	MUC16	Top20mutatedGenes_TCGA_HNSCC_HPVneg	19	9065632	9065632	T	C	exonic	nonsynonymous SNV	MUC16:NM_024690:exon3:c.A21814G:p.I7272V	0.2545	0.1041	0.2105	0.1742	0.27	0.2396	0.2894	0.2469	0.2805	NA	NA	NA	NA	NA	rs1867691	ID=COSV67453678;OCCURENCE=2(haematopoietic_and_lymphoid_tissue),1(stomach)	COSV67453678
UT-SCC 15	MUC16	Top20mutatedGenes_TCGA_HNSCC_HPVneg	19	9070194	9070194	A	G	exonic	nonsynonymous SNV	MUC16:NM_024690:exon3:c.T17252C:p.I5751T	0.931	0.9903	0.9729	0.9391	0.8611	0.8537	0.9335	0.9284	0.9396	NA	NA	NA	NA	NA	rs1344572	NA	NA
UT-SCC 15	MUC16	Top20mutatedGenes_TCGA_HNSCC_HPVneg	19	9070225	9070225	G	C	exonic	nonsynonymous SNV	MUC16:NM_024690:exon3:c.C17221G:p.H5741D	0.8324	0.7459	0.8753	0.8504	0.8382	0.776	0.8375	0.8209	0.8442	NA	NA	NA	NA	NA	rs1559172	ID=COSV67488535;OCCURENCE=1(large_intestine)	COSV67488535
UT-SCC 15	MUC16	Top20mutatedGenes_TCGA_HNSCC_HPVneg	19	9070837	9070837	G	A	exonic	nonsynonymous SNV	MUC16:NM_024690:exon3:c.C16609T:p.P5537S	0.8337	0.7615	0.876	0.8507	0.838	0.776	0.8378	0.8213	0.845	NA	NA	NA	NA	NA	rs2547067	NA	NA
UT-SCC 15	MUC16	Top20mutatedGenes_TCGA_HNSCC_HPVneg	19	9071763	9071763	T	A	exonic	nonsynonymous SNV	MUC16:NM_024690:exon3:c.A15683T:p.N5228I	0.8336	0.7616	0.876	0.8505	0.8381	0.7761	0.8376	0.8211	0.8451	NA	NA	NA	NA	NA	rs10422567	NA	NA
UT-SCC 15	MUC16	Top20mutatedGenes_TCGA_HNSCC_HPVneg	19	9072313	9072313	A	G	exonic	nonsynonymous SNV	MUC16:NM_024690:exon3:c.T15133C:p.S5045P	0.2543	0.0899	0.2101	0.1748	0.2694	0.2404	0.2903	0.2465	0.2824	NA	NA	NA	NA	NA	rs2121133	ID=COSV67453684;OCCURENCE=1(stomach),2(haematopoietic_and_lymphoid_tissue)	COSV67453684
UT-SCC 15	MUC16	Top20mutatedGenes_TCGA_HNSCC_HPVneg	19	9072742	9072742	T	C	exonic	nonsynonymous SNV	MUC16:NM_024690:exon3:c.A14704G:p.I4902V	0.2541	0.0898	0.2102	0.1745	0.2695	0.2399	0.29	0.2466	0.2823	NA	NA	NA	NA	NA	rs2591590	ID=COSV67452521;OCCURENCE=2(stomach),2(haematopoietic_and_lymphoid_tissue),9(prostate),2(lung),1(urinary_tract)	COSV67452521
UT-SCC 15	MUC16	Top20mutatedGenes_TCGA_HNSCC_HPVneg	19	9074950	9074950	G	T	exonic	nonsynonymous SNV	MUC16:NM_024690:exon3:c.C12496A:p.H4166N	0.2605	0.1743	0.216	0.1746	0.2693	0.24	0.2904	0.2519	0.2824	NA	NA	NA	NA	NA	rs2591591	ID=COSV67469893;OCCURENCE=1(breast),1(stomach),1(haematopoietic_and_lymphoid_tissue)	COSV67469893
UT-SCC 15	MUC16	Top20mutatedGenes_TCGA_HNSCC_HPVneg	19	9075217	9075217	T	A	exonic	nonsynonymous SNV	MUC16:NM_024690:exon3:c.A12229T:p.T4077S	0.262	0.1962	0.2166	0.1747	0.2695	0.2401	0.2904	0.2527	0.2825	NA	NA	NA	NA	NA	rs2547068	ID=COSV67453685;OCCURENCE=1(haematopoietic_and_lymphoid_tissue),1(large_intestine),1(stomach)	COSV67453685
UT-SCC 15	MUC16	Top20mutatedGenes_TCGA_HNSCC_HPVneg	19	9075346	9075346	T	A	exonic	nonsynonymous SNV	MUC16:NM_024690:exon3:c.A12100T:p.I4034F	0.5147	0.4097	0.4331	0.5732	0.2744	0.4933	0.5832	0.5386	0.5347	NA	NA	NA	NA	NA	rs2591592	ID=COSV67453691;OCCURENCE=2(haematopoietic_and_lymphoid_tissue),1(stomach),1(lung),1(urinary_tract)	COSV67453691
UT-SCC 15	MUC16	Top20mutatedGenes_TCGA_HNSCC_HPVneg	19	9075969	9075969	C	T	exonic	nonsynonymous SNV	MUC16:NM_024690:exon3:c.G11477A:p.G3826E	0.2624	0.2075	0.2169	0.174	0.2695	0.2398	0.2901	0.2523	0.2817	NA	NA	NA	NA	NA	rs2591593	ID=COSV67452526;OCCURENCE=1(haematopoietic_and_lymphoid_tissue),2(stomach),2(lung),5(prostate),1(urinary_tract),1(biliary_tract)	COSV67452526
UT-SCC 15	MUC16	Top20mutatedGenes_TCGA_HNSCC_HPVneg	19	9076083	9076083	G	A	exonic	nonsynonymous SNV	MUC16:NM_024690:exon3:c.C11363T:p.T3788I	0.2625	0.2075	0.2171	0.1743	0.2693	0.24	0.2901	0.2526	0.2822	NA	NA	NA	NA	NA	rs2547072	ID=COSV67452476;OCCURENCE=2(haematopoietic_and_lymphoid_tissue),1(stomach),1(large_intestine),1(kidney),1(biliary_tract),1(urinary_tract)	COSV67452476
UT-SCC 15	MUC16	Top20mutatedGenes_TCGA_HNSCC_HPVneg	19	9076278	9076278	G	A	exonic	nonsynonymous SNV	MUC16:NM_024690:exon3:c.C11168T:p.T3723M	0.2802	0.2098	0.2252	0.2019	0.2733	0.2767	0.3126	0.2816	0.2888	NA	NA	NA	NA	NA	rs953551	ID=COSV67452479;OCCURENCE=2(large_intestine),1(stomach),2(haematopoietic_and_lymphoid_tissue)	COSV67452479
UT-SCC 15	MUC16	Top20mutatedGenes_TCGA_HNSCC_HPVneg	19	9076728	9076728	C	T	exonic	nonsynonymous SNV	MUC16:NM_024690:exon3:c.G10718A:p.R3573H	0.263	0.2076	0.2172	0.1746	0.2705	0.2402	0.2906	0.253	0.2824	NA	NA	NA	NA	NA	rs2591594	ID=COSV67451961;OCCURENCE=1(stomach),2(lung)	COSV67451961
UT-SCC 15	MUC16	Top20mutatedGenes_TCGA_HNSCC_HPVneg	19	9077436	9077436	G	A	exonic	nonsynonymous SNV	MUC16:NM_024690:exon3:c.C10010T:p.S3337L	0.2628	0.2074	0.2172	0.1747	0.2689	0.24	0.2904	0.2522	0.2834	NA	NA	NA	NA	NA	rs1862462	ID=COSV67453716;OCCURENCE=1(lung),1(stomach),1(haematopoietic_and_lymphoid_tissue),1(kidney)	COSV67453716
UT-SCC 15	MUC16	Top20mutatedGenes_TCGA_HNSCC_HPVneg	19	9077803	9077803	T	C	exonic	nonsynonymous SNV	MUC16:NM_024690:exon3:c.A9643G:p.S3215G	0.2628	0.2074	0.2171	0.1746	0.269	0.24	0.2904	0.2523	0.2834	NA	NA	NA	NA	NA	rs2591597	ID=COSV67469977;OCCURENCE=1(stomach),1(haematopoietic_and_lymphoid_tissue)	COSV67469977
UT-SCC 15	MUC16	Top20mutatedGenes_TCGA_HNSCC_HPVneg	19	9080462	9080462	C	G	exonic	nonsynonymous SNV	MUC16:NM_024690:exon2:c.G9569C:p.S3190T	0.6054	0.4472	0.6575	0.5402	0.816	0.5626	0.5952	0.5632	0.6022	NA	NA	NA	NA	NA	rs2547065	NA	NA
UT-SCC 15	MUC16	Top20mutatedGenes_TCGA_HNSCC_HPVneg	19	9082904	9082904	C	A	exonic	nonsynonymous SNV	MUC16:NM_024690:exon1:c.G8911T:p.A2971S	0.0007	0	0	0	0	0.0069	0.0001	0.0009	0	NA	NA	NA	NA	NA	rs200843103	NA	NA
UT-SCC 15	MUC16	Top20mutatedGenes_TCGA_HNSCC_HPVneg	19	9086123	9086123	A	C	exonic	nonsynonymous SNV	MUC16:NM_024690:exon1:c.T5692G:p.Y1898D	0.2909	0.268	0.253	0.4406	0.0258	0.2773	0.3305	0.3232	0.3054	NA	NA	NA	NA	NA	rs10402812	ID=COSV67463688;OCCURENCE=3(lung)	COSV67463688
UT-SCC 15	MUC16	Top20mutatedGenes_TCGA_HNSCC_HPVneg	19	9087615	9087615	T	A	exonic	nonsynonymous SNV	MUC16:NM_024690:exon1:c.A4200T:p.K1400N	0.9991	0.9995	0.9999	1	0.9878	1	1	0.9993	0.9998	NA	NA	NA	NA	NA	rs1596798	NA	NA
UT-SCC 15	MUC16	Top20mutatedGenes_TCGA_HNSCC_HPVneg	19	9088017	9088017	T	G	exonic	nonsynonymous SNV	MUC16:NM_024690:exon1:c.A3798C:p.K1266N	0.7437	0.9252	0.7962	0.8026	0.7143	0.7842	0.6912	0.7509	0.754	NA	NA	NA	NA	NA	rs1596797	ID=COSV67441930;OCCURENCE=1(bone),1(liver)	COSV67441930
UT-SCC 15	DMD	Top20mutatedGenes_TCGA_HNSCC_HPVneg	NA	31496350	31496350	C	T	exonic	nonsynonymous SNV	DMD:NM_004014:exon5:c.G623A:p.R208Q,DMD:NM_004013:exon16:c.G1430A:p.R477Q,DMD:NM_004020:exon16:c.G1430A:p.R477Q,DMD:NM_004021:exon16:c.G1430A:p.R477Q,DMD:NM_004022:exon16:c.G1430A:p.R477Q,DMD:NM_004023:exon16:c.G1430A:p.R477Q,DMD:NM_004011:exon31:c.G4787A:p.R1596Q,DMD:NM_004012:exon31:c.G4778A:p.R1593Q,DMD:NM_000109:exon59:c.G8786A:p.R2929Q,DMD:NM_004006:exon59:c.G8810A:p.R2937Q,DMD:NM_004009:exo…	0.897	0.99	0.7949	0.9789	0.9222	0.9416	0.9407	0.9166	0.7056	177478	Duchenne_muscular_dystrophy|not_specified|none_provided	MONDO:MONDO:0010679,MedGen:C0013264,OMIM:310200,Orphanet:ORPHA98896,SNOMED_CT:76670001|MedGen:CN169374|MedGen:CN235283	criteria_provided,_multiple_submitters,_no_conflicts	Benign	rs1800280	ID=COSV58911902;OCCURENCE=1(pancreas),1(lung)	COSV58911902
UT-SCC 15	DMD	Top20mutatedGenes_TCGA_HNSCC_HPVneg	NA	32380996	32380996	C	T	exonic	nonsynonymous SNV	DMD:NM_004011:exon9:c.G1211A:p.R404H,DMD:NM_004012:exon9:c.G1202A:p.R401H,DMD:NM_000109:exon37:c.G5210A:p.R1737H,DMD:NM_004006:exon37:c.G5234A:p.R1745H,DMD:NM_004009:exon37:c.G5222A:p.R1741H,DMD:NM_004010:exon37:c.G4865A:p.R1622H	0.5294	0.0713	0.7287	0.4467	0.734	0.5289	0.4775	0.5219	0.6587	100557	Dilated_cardiomyopathy_3B|Duchenne_muscular_dystrophy|not_specified|Cardiovascular_phenotype|none_provided|not_provided	MONDO:MONDO:0010542,MedGen:C3668940,OMIM:302045|MONDO:MONDO:0010679,MedGen:C0013264,OMIM:310200,Orphanet:ORPHA98896,SNOMED_CT:76670001|MedGen:CN169374|MedGen:CN230736|MedGen:CN235283|MedGen:CN517202	criteria_provided,_multiple_submitters,_no_conflicts	Benign	rs1801187	ID=COSV63739824;OCCURENCE=1(urinary_tract),1(large_intestine),1(lung),1(pancreas)	COSV63739824
UT-SCC 15	DMD	Top20mutatedGenes_TCGA_HNSCC_HPVneg	NA	32503194	32503194	T	C	exonic	nonsynonymous SNV	DMD:NM_000109:exon21:c.A2621G:p.D874G,DMD:NM_004006:exon21:c.A2645G:p.D882G,DMD:NM_004009:exon21:c.A2633G:p.D878G,DMD:NM_004010:exon21:c.A2276G:p.D759G	0.7295	0.6262	0.8538	0.611	0.8862	0.8121	0.6613	0.7125	0.7806	177575	not_specified|none_provided	MedGen:CN169374|MedGen:CN235283	criteria_provided,_multiple_submitters,_no_conflicts	Benign	rs228406	ID=COSV63760235;OCCURENCE=1(urinary_tract),1(large_intestine),1(thyroid),1(pancreas)	COSV63760235
UT-SCC 5	FLG	Top20mutatedGenes_TCGA_HNSCC_HPVneg	1	152279406	152279406	T	G	exonic	nonsynonymous SNV	FLG:NM_002016:exon3:c.A7956C:p.E2652D	0.2737	0.079	0.176	0.2732	0.268	0.263	0.3635	0.2785	0.182	NA	NA	NA	NA	NA	rs192116923	ID=COSV64239848;OCCURENCE=2(stomach),1(thyroid),2(haematopoietic_and_lymphoid_tissue)	COSV64239848
UT-SCC 5	FLG	Top20mutatedGenes_TCGA_HNSCC_HPVneg	1	152279561	152279561	C	T	exonic	nonsynonymous SNV	FLG:NM_002016:exon3:c.G7801A:p.D2601N	0.001	0.0003	0.0006	0	0	0.0003	0.0018	0.0009	0	438932	Dermatitis,_atopic,_2|Ichthyosis_vulgaris|not_provided	MONDO:MONDO:0011596,MedGen:C1853965,OMIM:605803|MONDO:MONDO:0024304,MedGen:C0079584,OMIM:146700|MedGen:CN517202	criteria_provided,_conflicting_interpretations	Conflicting_interpretations_of_pathogenicity	rs146849256	NA	NA
UT-SCC 5	USH2A	Top20mutatedGenes_TCGA_HNSCC_HPVneg	1	216172380	216172380	A	G	exonic	nonsynonymous SNV	USH2A:NM_206933:exon34:c.T6506C:p.I2169T	0.5625	0.4323	0.6702	0.4907	0.8396	0.5748	0.4995	0.5546	0.5976	57724	Usher_syndrome,_type_2A|not_specified|none_provided	MONDO:MONDO:0010169,MedGen:C1848634,OMIM:276901|MedGen:CN169374|MedGen:CN235283	criteria_provided,_multiple_submitters,_no_conflicts	Benign	rs10864219	ID=COSV56370398;OCCURENCE=1(large_intestine),1(pancreas),1(haematopoietic_and_lymphoid_tissue)	COSV56370398
UT-SCC 5	USH2A	Top20mutatedGenes_TCGA_HNSCC_HPVneg	1	216219781	216219781	A	G	exonic	nonsynonymous SNV	USH2A:NM_206933:exon32:c.T6317C:p.I2106T	0.594	0.7711	0.3509	0.6798	0.4395	0.6481	0.6711	0.6152	0.5076	172908	Usher_syndrome,_type_2A|not_specified|none_provided	MONDO:MONDO:0010169,MedGen:C1848634,OMIM:276901|MedGen:CN169374|MedGen:CN235283	criteria_provided,_multiple_submitters,_no_conflicts	Benign	rs6657250	ID=COSV56342913;OCCURENCE=1(haematopoietic_and_lymphoid_tissue),2(stomach),1(large_intestine)	COSV56342913
UT-SCC 5	USH2A	Top20mutatedGenes_TCGA_HNSCC_HPVneg	1	216348764	216348764	C	T	exonic	nonsynonymous SNV	USH2A:NM_007123:exon21:c.G4457A:p.R1486K,USH2A:NM_206933:exon21:c.G4457A:p.R1486K	0.6608	0.58	0.7184	0.5779	0.7802	0.7196	0.6226	0.6308	0.6987	172529	not_specified|none_provided	MedGen:CN169374|MedGen:CN235283	criteria_provided,_multiple_submitters,_no_conflicts	Benign	rs1805049	ID=COSV56346078;OCCURENCE=1(large_intestine),1(liver),1(lung)	COSV56346078
UT-SCC 5	USH2A	Top20mutatedGenes_TCGA_HNSCC_HPVneg	1	216595306	216595306	C	T	exonic	nonsynonymous SNV	USH2A:NM_007123:exon2:c.G373A:p.A125T,USH2A:NM_206933:exon2:c.G373A:p.A125T	0.7286	0.7556	0.7318	0.6581	0.8374	0.7738	0.7052	0.6908	0.7319	57669	Retinitis_pigmentosa|Usher_syndrome,_type_2A|not_specified|none_provided	Human_Phenotype_Ontology:HP:0000547,MONDO:MONDO:0019200,MeSH:D012174,MedGen:C0035334,OMIM:268000,OMIM:PS268000,Orphanet:ORPHA791,SNOMED_CT:28835009|MONDO:MONDO:0010169,MedGen:C1848634,OMIM:276901|MedGen:CN169374|MedGen:CN235283	criteria_provided,_multiple_submitters,_no_conflicts	Benign	rs10779261	NA	NA
UT-SCC 5	TTN	Top20mutatedGenes_TCGA_HNSCC_HPVneg	2	179396766	179396766	C	T	exonic	nonsynonymous SNV	TTN:NM_003319:exon186:c.G77381A:p.R25794Q,TTN:NM_133432:exon187:c.G77756A:p.R25919Q,TTN:NM_133437:exon187:c.G77957A:p.R25986Q,TTN:NM_133378:exon307:c.G96872A:p.R32291Q,TTN:NM_001256850:exon308:c.G99653A:p.R33218Q,TTN:NM_001267550:exon358:c.G104576A:p.R34859Q	0.0127	0.0017	0.0033	0.0019	0	0.0418	0.0171	0.011	0.0023	56839	Tibial_muscular_dystrophy|Myopathy,_myofibrillar,_9,_with_early_respiratory_failure|Dilated_cardiomyopathy_1G|Limb-girdle_muscular_dystrophy,_type_2J|Myopathy,_early-onset,_with_fatal_cardiomyopathy|not_specified|Cardiovascular_phenotype	MONDO:MONDO:0010870,MedGen:C1450052,OMIM:600334,Orphanet:ORPHA609|MONDO:MONDO:0011362,MedGen:C1863599,OMIM:603689,Orphanet:ORPHA178464|MONDO:MONDO:0011400,MedGen:C1858763,OMIM:604145|MONDO:MONDO:0012127,MedGen:C1837342,OMIM:608807,Orphanet:ORPHA140922|MONDO:MONDO:0012714,MedGen:C2673677,OMIM:611705,Orphanet:ORPHA289377|MedGen:CN169374|MedGen:CN230736	criteria_provided,_multiple_submitters,_no_conflicts	Benign/Likely_benign	rs68080670	ID=COSV99045563;OCCURENCE=2(lung)	COSV99045563
UT-SCC 5	TTN	Top20mutatedGenes_TCGA_HNSCC_HPVneg	2	179432185	179432185	A	G	exonic	nonsynonymous SNV	TTN:NM_003319:exon154:c.T51479C:p.I17160T,TTN:NM_133432:exon155:c.T51854C:p.I17285T,TTN:NM_133437:exon155:c.T52055C:p.I17352T,TTN:NM_133378:exon275:c.T70970C:p.I23657T,TTN:NM_001256850:exon276:c.T73751C:p.I24584T,TTN:NM_001267550:exon326:c.T78674C:p.I26225T	0.2352	0.0466	0.1106	0.2114	0.045	0.3816	0.3052	0.2328	0.2201	56532	Tibial_muscular_dystrophy|Myopathy,_myofibrillar,_9,_with_early_respiratory_failure|Dilated_cardiomyopathy_1G|Limb-girdle_muscular_dystrophy,_type_2J|Myopathy,_early-onset,_with_fatal_cardiomyopathy|not_specified|Cardiovascular_phenotype|not_provided	MONDO:MONDO:0010870,MedGen:C1450052,OMIM:600334,Orphanet:ORPHA609|MONDO:MONDO:0011362,MedGen:C1863599,OMIM:603689,Orphanet:ORPHA178464|MONDO:MONDO:0011400,MedGen:C1858763,OMIM:604145|MONDO:MONDO:0012127,MedGen:C1837342,OMIM:608807,Orphanet:ORPHA140922|MONDO:MONDO:0012714,MedGen:C2673677,OMIM:611705,Orphanet:ORPHA289377|MedGen:CN169374|MedGen:CN230736|MedGen:CN517202	criteria_provided,_multiple_submitters,_no_conflicts	Benign/Likely_benign	rs12463674	ID=COSV59946130;OCCURENCE=2(haematopoietic_and_lymphoid_tissue)	COSV59946130
UT-SCC 5	TTN	Top20mutatedGenes_TCGA_HNSCC_HPVneg	2	179444768	179444768	C	G	exonic	nonsynonymous SNV	TTN:NM_003319:exon146:c.G40051C:p.A13351P,TTN:NM_133432:exon147:c.G40426C:p.A13476P,TTN:NM_133437:exon147:c.G40627C:p.A13543P,TTN:NM_133378:exon267:c.G59542C:p.A19848P,TTN:NM_001256850:exon268:c.G62323C:p.A20775P,TTN:NM_001267550:exon318:c.G67246C:p.A22416P	0.9987	0.9849	0.9988	1	1	1	0.9997	0.9993	1	56415	Cardiomyopathy|Tibial_muscular_dystrophy|Myopathy,_myofibrillar,_9,_with_early_respiratory_failure|Dilated_cardiomyopathy_1G|Limb-girdle_muscular_dystrophy,_type_2J|Myopathy,_early-onset,_with_fatal_cardiomyopathy|not_specified|Cardiovascular_phenotype|not_provided	Human_Phenotype_Ontology:HP:0001638,MONDO:MONDO:0004994,MedGen:C0878544,Orphanet:ORPHA167848,SNOMED_CT:85898001|MONDO:MONDO:0010870,MedGen:C1450052,OMIM:600334,Orphanet:ORPHA609|MONDO:MONDO:0011362,MedGen:C1863599,OMIM:603689,Orphanet:ORPHA178464|MONDO:MONDO:0011400,MedGen:C1858763,OMIM:604145|MONDO:MONDO:0012127,MedGen:C1837342,OMIM:608807,Orphanet:ORPHA140922|MONDO:MONDO:0012714,MedGen:C2673677…	criteria_provided,_multiple_submitters,_no_conflicts	Benign	rs4145333	NA	NA
UT-SCC 5	TTN	Top20mutatedGenes_TCGA_HNSCC_HPVneg	2	179449131	179449131	G	A	exonic	nonsynonymous SNV	TTN:NM_003319:exon139:c.C37952T:p.S12651L,TTN:NM_133432:exon140:c.C38327T:p.S12776L,TTN:NM_133437:exon140:c.C38528T:p.S12843L,TTN:NM_133378:exon260:c.C57443T:p.S19148L,TTN:NM_001256850:exon261:c.C60224T:p.S20075L,TTN:NM_001267550:exon311:c.C65147T:p.S21716L	0.0247	0.0071	0.0152	0.0153	0	0.0106	0.0398	0.0183	0.0177	56383	Tibial_muscular_dystrophy|Myopathy,_myofibrillar,_9,_with_early_respiratory_failure|Dilated_cardiomyopathy_1G|Limb-girdle_muscular_dystrophy,_type_2J|Myopathy,_early-onset,_with_fatal_cardiomyopathy|not_specified|Cardiovascular_phenotype|not_provided	MONDO:MONDO:0010870,MedGen:C1450052,OMIM:600334,Orphanet:ORPHA609|MONDO:MONDO:0011362,MedGen:C1863599,OMIM:603689,Orphanet:ORPHA178464|MONDO:MONDO:0011400,MedGen:C1858763,OMIM:604145|MONDO:MONDO:0012127,MedGen:C1837342,OMIM:608807,Orphanet:ORPHA140922|MONDO:MONDO:0012714,MedGen:C2673677,OMIM:611705,Orphanet:ORPHA289377|MedGen:CN169374|MedGen:CN230736|MedGen:CN517202	criteria_provided,_multiple_submitters,_no_conflicts	Benign/Likely_benign	rs13021201	ID=COSV60228732;OCCURENCE=1(pancreas),1(large_intestine)	COSV60228732
UT-SCC 5	TTN	Top20mutatedGenes_TCGA_HNSCC_HPVneg	2	179545859	179545859	C	T	exonic	nonsynonymous SNV	TTN:NM_133378:exon135:c.G29555A:p.R9852H,TTN:NM_001256850:exon136:c.G32336A:p.R10779H,TTN:NM_001267550:exon138:c.G33287A:p.R11096H	0.2324	0.0468	0.1075	0.2039	0.0373	0.3791	0.303	0.2315	0.2085	56051	Tibial_muscular_dystrophy|Myopathy,_myofibrillar,_9,_with_early_respiratory_failure|Dilated_cardiomyopathy_1G|Limb-girdle_muscular_dystrophy,_type_2J|Myopathy,_early-onset,_with_fatal_cardiomyopathy|not_specified|Cardiovascular_phenotype|not_provided	MONDO:MONDO:0010870,MedGen:C1450052,OMIM:600334,Orphanet:ORPHA609|MONDO:MONDO:0011362,MedGen:C1863599,OMIM:603689,Orphanet:ORPHA178464|MONDO:MONDO:0011400,MedGen:C1858763,OMIM:604145|MONDO:MONDO:0012127,MedGen:C1837342,OMIM:608807,Orphanet:ORPHA140922|MONDO:MONDO:0012714,MedGen:C2673677,OMIM:611705,Orphanet:ORPHA289377|MedGen:CN169374|MedGen:CN230736|MedGen:CN517202	criteria_provided,_multiple_submitters,_no_conflicts	Benign/Likely_benign	rs36051007	ID=COSV60215351;OCCURENCE=1(pancreas),1(haematopoietic_and_lymphoid_tissue)	COSV60215351
UT-SCC 5	TTN	Top20mutatedGenes_TCGA_HNSCC_HPVneg	2	179554305	179554305	C	T	exonic	nonsynonymous SNV	TTN:NM_133378:exon120:c.G28132A:p.G9378R,TTN:NM_001256850:exon121:c.G30913A:p.G10305R,TTN:NM_001267550:exon123:c.G31864A:p.G10622R	0.381	0.6075	0.3612	0.2765	0.1671	0.4987	0.3561	0.3513	0.4533	56024	Tibial_muscular_dystrophy|Myopathy,_myofibrillar,_9,_with_early_respiratory_failure|Dilated_cardiomyopathy_1G|Limb-girdle_muscular_dystrophy,_type_2J|Myopathy,_early-onset,_with_fatal_cardiomyopathy|not_specified|Cardiovascular_phenotype|not_provided	MONDO:MONDO:0010870,MedGen:C1450052,OMIM:600334,Orphanet:ORPHA609|MONDO:MONDO:0011362,MedGen:C1863599,OMIM:603689,Orphanet:ORPHA178464|MONDO:MONDO:0011400,MedGen:C1858763,OMIM:604145|MONDO:MONDO:0012127,MedGen:C1837342,OMIM:608807,Orphanet:ORPHA140922|MONDO:MONDO:0012714,MedGen:C2673677,OMIM:611705,Orphanet:ORPHA289377|MedGen:CN169374|MedGen:CN230736|MedGen:CN517202	criteria_provided,_multiple_submitters,_no_conflicts	Benign/Likely_benign	rs2244492	ID=COSV59946355;OCCURENCE=2(haematopoietic_and_lymphoid_tissue)	COSV59946355
UT-SCC 5	TTN	Top20mutatedGenes_TCGA_HNSCC_HPVneg	2	179595372	179595372	T	C	exonic	nonsynonymous SNV	TTN:NM_133378:exon58:c.A14156G:p.E4719G,TTN:NM_001256850:exon59:c.A16937G:p.E5646G,TTN:NM_001267550:exon61:c.A17888G:p.E5963G	0.0063	0.0014	0.001	0.0011	0	0.0047	0.0115	0.0035	0.0024	55798	Cardiomyopathy|Hypertrophic_cardiomyopathy|Tibial_muscular_dystrophy|Myopathy,_myofibrillar,_9,_with_early_respiratory_failure|Dilated_cardiomyopathy_1G|Limb-girdle_muscular_dystrophy,_type_2J|Myopathy,_early-onset,_with_fatal_cardiomyopathy|not_specified|Cardiovascular_phenotype|none_provided	Human_Phenotype_Ontology:HP:0001638,MONDO:MONDO:0004994,MedGen:C0878544,Orphanet:ORPHA167848,SNOMED_CT:85898001|Human_Phenotype_Ontology:HP:0001639,MONDO:MONDO:0005045,MeSH:D002312,MedGen:C0007194,OMIM:PS192600,Orphanet:ORPHA217569|MONDO:MONDO:0010870,MedGen:C1450052,OMIM:600334,Orphanet:ORPHA609|MONDO:MONDO:0011362,MedGen:C1863599,OMIM:603689,Orphanet:ORPHA178464|MONDO:MONDO:0011400,MedGen:C1858…	criteria_provided,_multiple_submitters,_no_conflicts	Benign/Likely_benign	rs146983095	ID=COSV99045723;OCCURENCE=3(lung)	COSV99045723
UT-SCC 5	TTN	Top20mutatedGenes_TCGA_HNSCC_HPVneg	2	179620951	179620951	C	T	exonic	nonsynonymous SNV	TTN:NM_133437:exon44:c.G10739A:p.G3580D,TTN:NM_001267550:exon46:c.G11252A:p.G3751D	0.8387	0.8398	0.5677	0.9142	0.755	0.8901	0.9303	0.8625	0.7873	57016	not_specified|not_provided	MedGen:CN169374|MedGen:CN517202	criteria_provided,_multiple_submitters,_no_conflicts	Benign	rs7585334	NA	NA
UT-SCC 5	TTN	Top20mutatedGenes_TCGA_HNSCC_HPVneg	2	179621477	179621477	C	T	exonic	nonsynonymous SNV	TTN:NM_133437:exon44:c.G10213A:p.A3405T,TTN:NM_001267550:exon46:c.G10726A:p.A3576T	0.9997	0.9963	0.9999	1	1	1	1	1	1	141535	not_specified|not_provided	MedGen:CN169374|MedGen:CN517202	criteria_provided,_multiple_submitters,_no_conflicts	Benign	rs6433728	NA	NA
UT-SCC 5	TTN	Top20mutatedGenes_TCGA_HNSCC_HPVneg	2	179623758	179623758	C	T	exonic	nonsynonymous SNV	TTN:NM_003319:exon43:c.G10118A:p.S3373N,TTN:NM_133432:exon43:c.G10118A:p.S3373N,TTN:NM_133437:exon43:c.G10118A:p.S3373N,TTN:NM_001256850:exon44:c.G10256A:p.S3419N,TTN:NM_001267550:exon44:c.G10256A:p.S3419N,TTN:NM_133378:exon44:c.G10256A:p.S3419N,TTN:NM_133379:exon44:c.G10256A:p.S3419N	0.8412	0.8492	0.5692	0.9141	0.7668	0.891	0.9303	0.864	0.7893	55747	Tibial_muscular_dystrophy|Myopathy,_myofibrillar,_9,_with_early_respiratory_failure|Dilated_cardiomyopathy_1G|Limb-girdle_muscular_dystrophy,_type_2J|Myopathy,_early-onset,_with_fatal_cardiomyopathy|not_specified|Cardiovascular_phenotype|not_provided	MONDO:MONDO:0010870,MedGen:C1450052,OMIM:600334,Orphanet:ORPHA609|MONDO:MONDO:0011362,MedGen:C1863599,OMIM:603689,Orphanet:ORPHA178464|MONDO:MONDO:0011400,MedGen:C1858763,OMIM:604145|MONDO:MONDO:0012127,MedGen:C1837342,OMIM:608807,Orphanet:ORPHA140922|MONDO:MONDO:0012714,MedGen:C2673677,OMIM:611705,Orphanet:ORPHA289377|MedGen:CN169374|MedGen:CN230736|MedGen:CN517202	criteria_provided,_multiple_submitters,_no_conflicts	Benign	rs2291310	NA	NA
UT-SCC 5	TTN	Top20mutatedGenes_TCGA_HNSCC_HPVneg	2	179629461	179629461	C	T	exonic	nonsynonymous SNV	TTN:NM_003319:exon41:c.G9643A:p.V3215M,TTN:NM_133432:exon41:c.G9643A:p.V3215M,TTN:NM_133437:exon41:c.G9643A:p.V3215M,TTN:NM_001256850:exon42:c.G9781A:p.V3261M,TTN:NM_001267550:exon42:c.G9781A:p.V3261M,TTN:NM_133378:exon42:c.G9781A:p.V3261M,TTN:NM_133379:exon42:c.G9781A:p.V3261M	0.8401	0.8333	0.5691	0.9144	0.7668	0.8909	0.9303	0.8638	0.7892	56856	Tibial_muscular_dystrophy|Myopathy,_myofibrillar,_9,_with_early_respiratory_failure|Dilated_cardiomyopathy_1G|Limb-girdle_muscular_dystrophy,_type_2J|Myopathy,_early-onset,_with_fatal_cardiomyopathy|not_specified|Cardiovascular_phenotype|not_provided	MONDO:MONDO:0010870,MedGen:C1450052,OMIM:600334,Orphanet:ORPHA609|MONDO:MONDO:0011362,MedGen:C1863599,OMIM:603689,Orphanet:ORPHA178464|MONDO:MONDO:0011400,MedGen:C1858763,OMIM:604145|MONDO:MONDO:0012127,MedGen:C1837342,OMIM:608807,Orphanet:ORPHA140922|MONDO:MONDO:0012714,MedGen:C2673677,OMIM:611705,Orphanet:ORPHA289377|MedGen:CN169374|MedGen:CN230736|MedGen:CN517202	criteria_provided,_multiple_submitters,_no_conflicts	Benign	rs2291311	ID=COSV59876288;OCCURENCE=1(large_intestine)	COSV59876288
UT-SCC 5	TTN	Top20mutatedGenes_TCGA_HNSCC_HPVneg	2	179644035	179644035	G	A	exonic	nonsynonymous SNV	TTN:NM_003319:exon22:c.C3746T:p.S1249L,TTN:NM_133432:exon22:c.C3746T:p.S1249L,TTN:NM_133437:exon22:c.C3746T:p.S1249L,TTN:NM_001256850:exon23:c.C3884T:p.S1295L,TTN:NM_001267550:exon23:c.C3884T:p.S1295L,TTN:NM_133378:exon23:c.C3884T:p.S1295L,TTN:NM_133379:exon23:c.C3884T:p.S1295L	0.9623	0.8703	0.9394	0.992	0.88	0.9778	0.9898	0.9721	0.9573	56166	Tibial_muscular_dystrophy|Myopathy,_myofibrillar,_9,_with_early_respiratory_failure|Dilated_cardiomyopathy_1G|Limb-girdle_muscular_dystrophy,_type_2J|Myopathy,_early-onset,_with_fatal_cardiomyopathy|not_specified|Cardiovascular_phenotype|not_provided	MONDO:MONDO:0010870,MedGen:C1450052,OMIM:600334,Orphanet:ORPHA609|MONDO:MONDO:0011362,MedGen:C1863599,OMIM:603689,Orphanet:ORPHA178464|MONDO:MONDO:0011400,MedGen:C1858763,OMIM:604145|MONDO:MONDO:0012127,MedGen:C1837342,OMIM:608807,Orphanet:ORPHA140922|MONDO:MONDO:0012714,MedGen:C2673677,OMIM:611705,Orphanet:ORPHA289377|MedGen:CN169374|MedGen:CN230736|MedGen:CN517202	criteria_provided,_multiple_submitters,_no_conflicts	Benign	rs1552280	NA	NA
UT-SCC 5	TTN	Top20mutatedGenes_TCGA_HNSCC_HPVneg	2	179644855	179644855	T	C	exonic	nonsynonymous SNV	TTN:NM_003319:exon21:c.A3463G:p.K1155E,TTN:NM_133432:exon21:c.A3463G:p.K1155E,TTN:NM_133437:exon21:c.A3463G:p.K1155E,TTN:NM_001256850:exon22:c.A3601G:p.K1201E,TTN:NM_001267550:exon22:c.A3601G:p.K1201E,TTN:NM_133378:exon22:c.A3601G:p.K1201E,TTN:NM_133379:exon22:c.A3601G:p.K1201E	0.6885	0.4591	0.4009	0.8474	0.2017	0.8198	0.8685	0.7572	0.5793	56138	Tibial_muscular_dystrophy|Myopathy,_myofibrillar,_9,_with_early_respiratory_failure|Dilated_cardiomyopathy_1G|Limb-girdle_muscular_dystrophy,_type_2J|Myopathy,_early-onset,_with_fatal_cardiomyopathy|not_specified|Cardiovascular_phenotype|not_provided	MONDO:MONDO:0010870,MedGen:C1450052,OMIM:600334,Orphanet:ORPHA609|MONDO:MONDO:0011362,MedGen:C1863599,OMIM:603689,Orphanet:ORPHA178464|MONDO:MONDO:0011400,MedGen:C1858763,OMIM:604145|MONDO:MONDO:0012127,MedGen:C1837342,OMIM:608807,Orphanet:ORPHA140922|MONDO:MONDO:0012714,MedGen:C2673677,OMIM:611705,Orphanet:ORPHA289377|MedGen:CN169374|MedGen:CN230736|MedGen:CN517202	criteria_provided,_multiple_submitters,_no_conflicts	Benign	rs10497520	ID=COSV59895018;OCCURENCE=1(lung),1(breast),4(haematopoietic_and_lymphoid_tissue)	COSV59895018
UT-SCC 5	TTN	Top20mutatedGenes_TCGA_HNSCC_HPVneg	2	179645962	179645962	C	G	exonic	nonsynonymous SNV	TTN:NM_003319:exon20:c.G3271C:p.G1091R,TTN:NM_133432:exon20:c.G3271C:p.G1091R,TTN:NM_133437:exon20:c.G3271C:p.G1091R,TTN:NM_001256850:exon21:c.G3409C:p.G1137R,TTN:NM_001267550:exon21:c.G3409C:p.G1137R,TTN:NM_133378:exon21:c.G3409C:p.G1137R,TTN:NM_133379:exon21:c.G3409C:p.G1137R	0.0022	0.0003	0.0007	0.0019	0	0.0039	0.0035	0.0022	3.249e-05	56114	Hypertrophic_cardiomyopathy|Tibial_muscular_dystrophy|Myopathy,_myofibrillar,_9,_with_early_respiratory_failure|Dilated_cardiomyopathy_1G|Limb-girdle_muscular_dystrophy,_type_2J|Myopathy,_early-onset,_with_fatal_cardiomyopathy|not_specified|Cardiovascular_phenotype|not_provided	Human_Phenotype_Ontology:HP:0001639,MONDO:MONDO:0005045,MeSH:D002312,MedGen:C0007194,OMIM:PS192600,Orphanet:ORPHA217569|MONDO:MONDO:0010870,MedGen:C1450052,OMIM:600334,Orphanet:ORPHA609|MONDO:MONDO:0011362,MedGen:C1863599,OMIM:603689,Orphanet:ORPHA178464|MONDO:MONDO:0011400,MedGen:C1858763,OMIM:604145|MONDO:MONDO:0012127,MedGen:C1837342,OMIM:608807,Orphanet:ORPHA140922|MONDO:MONDO:0012714,MedGen:…	criteria_provided,_conflicting_interpretations	Conflicting_interpretations_of_pathogenicity	rs72647870	ID=COSV104641231;OCCURENCE=2(large_intestine)	COSV104641231
UT-SCC 5	CASP8	Top20mutatedGenes_TCGA_HNSCC_HPVneg	2	202122995	202122995	A	G	exonic	nonsynonymous SNV	CASP8:NM_001080125:exon1:c.A41G:p.K14R	0.6601	0.5765	0.5388	0.5754	0.7091	0.648	0.7057	0.6466	0.6796	389468	not_specified	MedGen:CN169374	criteria_provided,_single_submitter	Benign	rs3769823	ID=COSV51848843;OCCURENCE=1(thyroid),1(large_intestine)	COSV51848843
UT-SCC 5	FAT1	Top20mutatedGenes_TCGA_HNSCC_HPVneg	4	187519206	187519206	C	G	exonic	nonsynonymous SNV	FAT1:NM_005245:exon23:c.G12177C:p.K4059N	0.9953	0.9993	0.9976	0.9964	1	0.9957	0.9934	0.9949	0.9949	NA	NA	NA	NA	NA	rs1280097	NA	NA
UT-SCC 5	FAT1	Top20mutatedGenes_TCGA_HNSCC_HPVneg	4	187538942	187538942	T	G	exonic	nonsynonymous SNV	FAT1:NM_005245:exon10:c.A8798C:p.Q2933P	0.5549	0.7098	0.617	0.579	0.6354	0.5297	0.5402	0.567	0.427	NA	NA	NA	NA	NA	rs1280098	ID=COSV71672137;OCCURENCE=1(haematopoietic_and_lymphoid_tissue),1(urinary_tract)	COSV71672137
UT-SCC 5	FAT1	Top20mutatedGenes_TCGA_HNSCC_HPVneg	4	187549364	187549364	G	A	exonic	nonsynonymous SNV	FAT1:NM_005245:exon9:c.C4754T:p.T1585M	0.0068	0.0019	0.0023	0.004	0.0001	0.022	0.0089	0.0055	0.0009	698465	not_provided	MedGen:CN517202	criteria_provided,_single_submitter	Benign	rs111886222	ID=COSV71675806;OCCURENCE=4(meninges),1(lung)	COSV71675806
UT-SCC 5	FAT1	Top20mutatedGenes_TCGA_HNSCC_HPVneg	4	187557893	187557893	T	C	exonic	nonsynonymous SNV	FAT1:NM_005245:exon5:c.A3818G:p.H1273R	0.5885	0.8211	0.6832	0.6271	0.6763	0.5706	0.5497	0.5936	0.4612	NA	NA	NA	NA	NA	rs328418	ID=COSV71672989;OCCURENCE=1(haematopoietic_and_lymphoid_tissue),1(lung),1(urinary_tract),1(kidney)	COSV71672989
UT-SCC 5	FAT1	Top20mutatedGenes_TCGA_HNSCC_HPVneg	4	187557908	187557908	C	T	exonic	nonsynonymous SNV	FAT1:NM_005245:exon5:c.G3803A:p.R1268Q	0.0069	0.0016	0.0023	0.0038	0	0.0221	0.0089	0.0055	0.0011	698467	not_provided	MedGen:CN517202	criteria_provided,_single_submitter	Benign	rs113970444	ID=COSV71673291;OCCURENCE=4(meninges),1(central_nervous_system)	COSV71673291
UT-SCC 5	FAT1	Top20mutatedGenes_TCGA_HNSCC_HPVneg	4	187627792	187627792	T	C	exonic	nonsynonymous SNV	FAT1:NM_005245:exon2:c.A3190G:p.R1064G	0.7551	0.8964	0.6598	0.8075	0.4987	0.746	0.788	0.7663	0.801	NA	NA	NA	NA	NA	rs11939575	ID=COSV71672014;OCCURENCE=5(haematopoietic_and_lymphoid_tissue),1(breast)	COSV71672014
UT-SCC 5	FAT1	Top20mutatedGenes_TCGA_HNSCC_HPVneg	4	187628398	187628398	C	G	exonic	nonsynonymous SNV	FAT1:NM_005245:exon2:c.G2584C:p.V862L	0.7426	0.719	0.6514	0.8067	0.499	0.7461	0.7868	0.7567	0.805	NA	NA	NA	NA	NA	rs1877731	ID=COSV71672016;OCCURENCE=5(haematopoietic_and_lymphoid_tissue),1(breast)	COSV71672016
UT-SCC 5	FAT1	Top20mutatedGenes_TCGA_HNSCC_HPVneg	4	187629140	187629140	G	C	exonic	nonsynonymous SNV	FAT1:NM_005245:exon2:c.C1842G:p.F614L	0.7438	0.7326	0.652	0.8072	0.4986	0.7463	0.7873	0.7569	0.8046	NA	NA	NA	NA	NA	rs367863	ID=COSV71672018;OCCURENCE=3(lung),1(breast),5(haematopoietic_and_lymphoid_tissue)	COSV71672018
UT-SCC 5	FAT1	Top20mutatedGenes_TCGA_HNSCC_HPVneg	4	187629538	187629538	C	T	exonic	nonsynonymous SNV	FAT1:NM_005245:exon2:c.G1444A:p.V482I	0.4877	0.22	0.4517	0.586	0.1458	0.4937	0.5801	0.5108	0.4772	NA	NA	NA	NA	NA	rs3733413	ID=COSV71672959;OCCURENCE=3(haematopoietic_and_lymphoid_tissue),1(lung),1(urinary_tract)	COSV71672959
UT-SCC 5	FAT1	Top20mutatedGenes_TCGA_HNSCC_HPVneg	4	187629770	187629770	A	C	exonic	nonsynonymous SNV	FAT1:NM_005245:exon2:c.T1212G:p.S404R	0.56	0.2736	0.5371	0.6266	0.2279	0.6272	0.6518	0.5808	0.5065	NA	NA	NA	NA	NA	rs3733414	ID=COSV71672025;OCCURENCE=1(lung),5(haematopoietic_and_lymphoid_tissue)	COSV71672025
UT-SCC 5	DNAH5	Top20mutatedGenes_TCGA_HNSCC_HPVneg	5	13717609	13717609	C	T	exonic	nonsynonymous SNV	DNAH5:NM_001369:exon73:c.G12520A:p.D4174N	NA	NA	NA	NA	NA	NA	NA	NA	NA	NA	NA	NA	NA	NA	NA	NA	NA
UT-SCC 5	DNAH5	Top20mutatedGenes_TCGA_HNSCC_HPVneg	5	13737444	13737444	G	A	exonic	nonsynonymous SNV	DNAH5:NM_001369:exon66:c.C11372T:p.T3791I	0.1049	0.0294	0.0614	0.1474	0.0403	0.2041	0.133	0.1112	0.0379	173548	Primary_ciliary_dyskinesia|Ciliary_dyskinesia,_primary,_3|not_specified	Human_Phenotype_Ontology:HP:0012265,MONDO:MONDO:0016575,MedGen:C4551720,OMIM:PS244400,Orphanet:ORPHA244|MONDO:MONDO:0012085,MedGen:C1837618,OMIM:608644|MedGen:CN169374	criteria_provided,_multiple_submitters,_no_conflicts	Benign/Likely_benign	rs17263496	ID=COSV54227233;OCCURENCE=1(breast),1(haematopoietic_and_lymphoid_tissue)	COSV54227233
UT-SCC 5	DNAH5	Top20mutatedGenes_TCGA_HNSCC_HPVneg	5	13894894	13894894	T	A	exonic	nonsynonymous SNV	DNAH5:NM_001369:exon16:c.A2296T:p.I766L	0.5013	0.5334	0.4975	0.5248	0.2403	0.4606	0.5093	0.51	0.6274	173565	Primary_ciliary_dyskinesia|Ciliary_dyskinesia,_primary,_3|not_specified	Human_Phenotype_Ontology:HP:0012265,MONDO:MONDO:0016575,MedGen:C4551720,OMIM:PS244400,Orphanet:ORPHA244|MONDO:MONDO:0012085,MedGen:C1837618,OMIM:608644|MedGen:CN169374	criteria_provided,_multiple_submitters,_no_conflicts	Benign	rs4701997	ID=COSV54204943;OCCURENCE=1(large_intestine),1(stomach),1(skin),5(prostate),13(soft_tissue),1(lung)	COSV54204943
UT-SCC 5	DNAH5	Top20mutatedGenes_TCGA_HNSCC_HPVneg	5	13931340	13931340	C	T	exonic	nonsynonymous SNV	DNAH5:NM_001369:exon2:c.G71A:p.G24E	0.3655	0.5781	0.4226	0.3313	0.696	0.2712	0.2932	0.3325	0.3595	173570	Primary_ciliary_dyskinesia|Ciliary_dyskinesia,_primary,_3|not_specified	Human_Phenotype_Ontology:HP:0012265,MONDO:MONDO:0016575,MedGen:C4551720,OMIM:PS244400,Orphanet:ORPHA244|MONDO:MONDO:0012085,MedGen:C1837618,OMIM:608644|MedGen:CN169374	criteria_provided,_multiple_submitters,_no_conflicts	Benign	rs1530496	ID=COSV54209173;OCCURENCE=1(pancreas),1(haematopoietic_and_lymphoid_tissue),1(large_intestine)	COSV54209173
UT-SCC 5	DNAH5	Top20mutatedGenes_TCGA_HNSCC_HPVneg	5	13944512	13944512	A	C	exonic	nonsynonymous SNV	DNAH5:NM_001369:exon1:c.T36G:p.H12Q	0.9365	0.8845	0.9561	0.9522	0.8812	0.9776	0.9423	0.9324	0.9176	173571	Primary_ciliary_dyskinesia|Ciliary_dyskinesia,_primary,_3|not_specified	Human_Phenotype_Ontology:HP:0012265,MONDO:MONDO:0016575,MedGen:C4551720,OMIM:PS244400,Orphanet:ORPHA244|MONDO:MONDO:0012085,MedGen:C1837618,OMIM:608644|MedGen:CN169374	criteria_provided,_multiple_submitters,_no_conflicts	Benign	rs339445	ID=COSV54244960;OCCURENCE=1(thyroid)	COSV54244960
UT-SCC 5	SYNE1	Top20mutatedGenes_TCGA_HNSCC_HPVneg	6	152443756	152443756	C	T	exonic	nonsynonymous SNV	SYNE1:NM_001347702:exon18:c.G2743A:p.G915S,SYNE1:NM_033071:exon146:c.G26065A:p.G8689S,SYNE1:NM_182961:exon146:c.G26209A:p.G8737S	0.0185	0.0007	0.0005	0.0034	0.1032	0.0603	0.0016	0.0142	0.0363	135881	Spinocerebellar_ataxia,_autosomal_recessive_8|Emery-Dreifuss_muscular_dystrophy_4,_autosomal_dominant|not_specified	MONDO:MONDO:0012549,MedGen:C1853116,OMIM:610743,Orphanet:ORPHA88644|MONDO:MONDO:0013071,MedGen:C2751807,OMIM:612998|MedGen:CN169374	criteria_provided,_multiple_submitters,_no_conflicts	Benign	rs2295191	ID=COSV54934875;OCCURENCE=2(haematopoietic_and_lymphoid_tissue)	COSV54934875
UT-SCC 5	SYNE1	Top20mutatedGenes_TCGA_HNSCC_HPVneg	6	152489294	152489294	T	C	exonic	nonsynonymous SNV	SYNE1:NM_001347702:exon1:c.A46G:p.S16G	0.8271	0.9369	0.8448	0.7782	0.8779	0.7359	0.809	0.8154	0.8628	NA	NA	NA	NA	NA	rs998147	ID=COSV54923987;OCCURENCE=1(upper_aerodigestive_tract)	COSV54923987
UT-SCC 5	SYNE1	Top20mutatedGenes_TCGA_HNSCC_HPVneg	6	152540278	152540278	A	C	exonic	nonsynonymous SNV	SYNE1:NM_033071:exon119:c.T21691G:p.F7231V,SYNE1:NM_182961:exon120:c.T21904G:p.F7302V	0.9918	0.9979	0.9944	0.9934	1	0.9878	0.9878	0.9914	0.9985	135865	Spinocerebellar_ataxia,_autosomal_recessive_8|Emery-Dreifuss_muscular_dystrophy_4,_autosomal_dominant|not_specified|not_provided	MONDO:MONDO:0012549,MedGen:C1853116,OMIM:610743,Orphanet:ORPHA88644|MONDO:MONDO:0013071,MedGen:C2751807,OMIM:612998|MedGen:CN169374|MedGen:CN517202	criteria_provided,_multiple_submitters,_no_conflicts	Benign/Likely_benign	rs2147377	NA	NA
UT-SCC 5	SYNE1	Top20mutatedGenes_TCGA_HNSCC_HPVneg	6	152647681	152647681	A	T	exonic	nonsynonymous SNV	SYNE1:NM_033071:exon78:c.T14830A:p.L4944M,SYNE1:NM_182961:exon79:c.T15043A:p.L5015M	0.7825	0.9362	0.8716	0.713	0.8406	0.8501	0.7562	0.7694	0.6471	135855	Spinocerebellar_ataxia,_autosomal_recessive_8|Emery-Dreifuss_muscular_dystrophy_4,_autosomal_dominant|not_specified|not_provided	MONDO:MONDO:0012549,MedGen:C1853116,OMIM:610743,Orphanet:ORPHA88644|MONDO:MONDO:0013071,MedGen:C2751807,OMIM:612998|MedGen:CN169374|MedGen:CN517202	criteria_provided,_multiple_submitters,_no_conflicts	Benign	rs2306916	ID=COSV54950581;OCCURENCE=1(large_intestine)	COSV54950581
UT-SCC 5	SYNE1	Top20mutatedGenes_TCGA_HNSCC_HPVneg	6	152652034	152652034	A	T	exonic	nonsynonymous SNV	SYNE1:NM_033071:exon77:c.T13573A:p.S4525T,SYNE1:NM_182961:exon78:c.T13786A:p.S4596T	0.7798	0.8914	0.8691	0.7118	0.8473	0.8501	0.7561	0.7672	0.6479	135851	Spinocerebellar_ataxia,_autosomal_recessive_8|Emery-Dreifuss_muscular_dystrophy_4,_autosomal_dominant|not_specified|not_provided	MONDO:MONDO:0012549,MedGen:C1853116,OMIM:610743,Orphanet:ORPHA88644|MONDO:MONDO:0013071,MedGen:C2751807,OMIM:612998|MedGen:CN169374|MedGen:CN517202	criteria_provided,_multiple_submitters,_no_conflicts	Benign	rs6911096	ID=COSV54944634;OCCURENCE=1(large_intestine),1(urinary_tract)	COSV54944634
UT-SCC 5	SYNE1	Top20mutatedGenes_TCGA_HNSCC_HPVneg	6	152658142	152658142	T	C	exonic	nonsynonymous SNV	SYNE1:NM_033071:exon75:c.A12149G:p.K4050R,SYNE1:NM_182961:exon76:c.A12362G:p.K4121R	0.7493	0.933	0.6978	0.6986	0.8558	0.836	0.7459	0.7448	0.6213	135846	Spinocerebellar_ataxia,_autosomal_recessive_8|Emery-Dreifuss_muscular_dystrophy_4,_autosomal_dominant|not_specified|not_provided	MONDO:MONDO:0012549,MedGen:C1853116,OMIM:610743,Orphanet:ORPHA88644|MONDO:MONDO:0013071,MedGen:C2751807,OMIM:612998|MedGen:CN169374|MedGen:CN517202	criteria_provided,_multiple_submitters,_no_conflicts	Benign	rs9479297	ID=COSV54950715;OCCURENCE=1(large_intestine)	COSV54950715
UT-SCC 5	SYNE1	Top20mutatedGenes_TCGA_HNSCC_HPVneg	6	152665278	152665278	C	T	exonic	nonsynonymous SNV	SYNE1:NM_033071:exon73:c.G11950A:p.V3984I,SYNE1:NM_182961:exon74:c.G12163A:p.V4055I	1.624e-05	0	0	0	0	0	0	0	0.0001	NA	NA	NA	NA	NA	rs770628441	NA	NA
UT-SCC 5	SYNE1	Top20mutatedGenes_TCGA_HNSCC_HPVneg	6	152708310	152708310	G	A	exonic	nonsynonymous SNV	SYNE1:NM_033071:exon54:c.C8405T:p.A2802V,SYNE1:NM_182961:exon54:c.C8384T:p.A2795V	0.235	0.1467	0.1884	0.2014	0.4212	0.1849	0.2241	0.2231	0.3137	135898	Spinocerebellar_ataxia,_autosomal_recessive_8|Emery-Dreifuss_muscular_dystrophy_4,_autosomal_dominant|not_specified|not_provided	MONDO:MONDO:0012549,MedGen:C1853116,OMIM:610743,Orphanet:ORPHA88644|MONDO:MONDO:0013071,MedGen:C2751807,OMIM:612998|MedGen:CN169374|MedGen:CN517202	criteria_provided,_multiple_submitters,_no_conflicts	Benign	rs214950	ID=COSV54924746;OCCURENCE=1(stomach),4(large_intestine),1(breast),1(haematopoietic_and_lymphoid_tissue)	COSV54924746
UT-SCC 5	SYNE1	Top20mutatedGenes_TCGA_HNSCC_HPVneg	6	152772264	152772264	A	G	exonic	nonsynonymous SNV	SYNE1:NM_033071:exon26:c.T3125C:p.V1042A,SYNE1:NM_182961:exon26:c.T3104C:p.V1035A	0.4674	0.7529	0.3251	0.4872	0.7634	0.3989	0.4232	0.4484	0.5217	135884	Spinocerebellar_ataxia,_autosomal_recessive_8|Emery-Dreifuss_muscular_dystrophy_4,_autosomal_dominant|not_specified|not_provided	MONDO:MONDO:0012549,MedGen:C1853116,OMIM:610743,Orphanet:ORPHA88644|MONDO:MONDO:0013071,MedGen:C2751807,OMIM:612998|MedGen:CN169374|MedGen:CN517202	criteria_provided,_multiple_submitters,_no_conflicts	Benign	rs214976	ID=COSV55011953;OCCURENCE=1(urinary_tract),1(pancreas),1(large_intestine)	COSV55011953
UT-SCC 5	PCLO	Top20mutatedGenes_TCGA_HNSCC_HPVneg	7	82764425	82764425	C	G	exonic	nonsynonymous SNV	PCLO:NM_014510:exon3:c.G2441C:p.S814T,PCLO:NM_033026:exon3:c.G2441C:p.S814T	0.7552	0.7091	0.8395	0.5804	0.9934	0.705	0.6886	0.7229	0.8927	NA	NA	NA	NA	NA	rs2877	ID=COSV105215329;OCCURENCE=1(large_intestine)	COSV105215329
UT-SCC 5	PCLO	Top20mutatedGenes_TCGA_HNSCC_HPVneg	7	82785097	82785097	T	C	exonic	nonsynonymous SNV	PCLO:NM_014510:exon2:c.A860G:p.D287G,PCLO:NM_033026:exon2:c.A860G:p.D287G	0.1875	0.1362	0.1302	0.1342	0.0523	0.1864	0.2366	0.2017	0.19	NA	NA	NA	NA	NA	rs61741659	ID=COSV104536818;OCCURENCE=1(haematopoietic_and_lymphoid_tissue)	COSV104536818
UT-SCC 5	PKHD1L1	Top20mutatedGenes_TCGA_HNSCC_HPVneg	8	110437384	110437384	A	G	exonic	nonsynonymous SNV	PKHD1L1:NM_177531:exon24:c.A2768G:p.H923R	0.5697	0.7363	0.6834	0.4251	0.4113	0.5128	0.5348	0.5408	0.6779	NA	NA	NA	NA	NA	rs4735133	ID=COSV65738750;OCCURENCE=1(large_intestine),1(lung),2(pancreas)	COSV65738750
UT-SCC 5	PKHD1L1	Top20mutatedGenes_TCGA_HNSCC_HPVneg	8	110447512	110447512	G	C	exonic	nonsynonymous SNV	PKHD1L1:NM_177531:exon29:c.G3434C:p.G1145A	0.0181	0.0026	0.0094	0.0203	0.0001	0.0221	0.0204	0.0219	0.0329	NA	NA	NA	NA	NA	rs142972518	ID=COSV65743045;OCCURENCE=1(large_intestine)	COSV65743045
UT-SCC 5	PKHD1L1	Top20mutatedGenes_TCGA_HNSCC_HPVneg	8	110448635	110448635	A	G	exonic	nonsynonymous SNV	PKHD1L1:NM_177531:exon30:c.A3574G:p.T1192A	0.2083	0.3333	0.1196	0.2104	0.0013	0.2006	0.2164	0.2054	0.3351	NA	NA	NA	NA	NA	rs10093885	ID=COSV65754890;OCCURENCE=1(large_intestine)	COSV65754890
UT-SCC 5	PKHD1L1	Top20mutatedGenes_TCGA_HNSCC_HPVneg	8	110455321	110455321	C	A	exonic	nonsynonymous SNV	PKHD1L1:NM_177531:exon36:c.C4540A:p.R1514S	0.5552	0.5552	0.6714	0.4246	0.4154	0.5062	0.5279	0.5325	0.6873	NA	NA	NA	NA	NA	rs1673408	ID=COSV65737967;OCCURENCE=1(urinary_tract),2(breast),1(liver),2(large_intestine)	COSV65737967
UT-SCC 5	PKHD1L1	Top20mutatedGenes_TCGA_HNSCC_HPVneg	8	110457011	110457011	A	G	exonic	nonsynonymous SNV	PKHD1L1:NM_177531:exon38:c.A4913G:p.Y1638C	0.1904	0.2279	0.1114	0.2045	0.0014	0.1974	0.2066	0.193	0.2954	NA	NA	NA	NA	NA	rs72687015	ID=COSV65737087;OCCURENCE=1(large_intestine),2(urinary_tract)	COSV65737087
UT-SCC 5	PKHD1L1	Top20mutatedGenes_TCGA_HNSCC_HPVneg	8	110460488	110460488	G	T	exonic	nonsynonymous SNV	PKHD1L1:NM_177531:exon39:c.G5893T:p.V1965L	0.5676	0.7373	0.6807	0.4241	0.4144	0.5054	0.5274	0.5388	0.6874	NA	NA	NA	NA	NA	rs1673407	ID=COSV65739320;OCCURENCE=2(large_intestine),1(lung)	COSV65739320
UT-SCC 5	PKHD1L1	Top20mutatedGenes_TCGA_HNSCC_HPVneg	8	110491840	110491840	C	G	exonic	nonsynonymous SNV	PKHD1L1:NM_177531:exon54:c.C9150G:p.H3050Q	0.3966	0.3788	0.5346	0.2864	0.3096	0.3807	0.3426	0.3759	0.5532	NA	NA	NA	NA	NA	rs1783147	ID=COSV65746278;OCCURENCE=2(large_intestine)	COSV65746278
UT-SCC 5	CSMD3	Top20mutatedGenes_TCGA_HNSCC_HPVneg	8	113241088	113241088	T	G	exonic	nonsynonymous SNV	CSMD3:NM_001363185:exon66:c.A10261C:p.N3421H,CSMD3:NM_052900:exon68:c.A10354C:p.N3452H,CSMD3:NM_198123:exon70:c.A10861C:p.N3621H,CSMD3:NM_198124:exon71:c.A10741C:p.N3581H	0.6095	0.9008	0.6085	0.6827	0.7531	0.5409	0.5586	0.6115	0.5952	NA	NA	NA	NA	NA	rs1592624	ID=COSV52174720;OCCURENCE=1(haematopoietic_and_lymphoid_tissue),1(thyroid),1(ovary),3(large_intestine)	COSV52174720
UT-SCC 5	CSMD3	Top20mutatedGenes_TCGA_HNSCC_HPVneg	8	114186003	114186003	T	C	exonic	nonsynonymous SNV	CSMD3:NM_001363185:exon4:c.A657G:p.I219M,CSMD3:NM_052900:exon4:c.A657G:p.I219M,CSMD3:NM_198123:exon4:c.A657G:p.I219M,CSMD3:NM_198124:exon5:c.A537G:p.I179M	0.3798	0.418	0.6738	0.2933	0.6895	0.3017	0.2636	0.3496	0.3772	NA	NA	NA	NA	NA	rs2219898	ID=COSV52131657;OCCURENCE=1(haematopoietic_and_lymphoid_tissue),1(pancreas),1(biliary_tract),1(breast)	COSV52131657
UT-SCC 5	TP53	Top20mutatedGenes_TCGA_HNSCC_HPVneg	17	7579472	7579472	G	C	exonic	nonsynonymous SNV	TP53:NM_001126118:exon3:c.C98G:p.P33R,TP53:NM_000546:exon4:c.C215G:p.P72R,TP53:NM_001126112:exon4:c.C215G:p.P72R,TP53:NM_001126113:exon4:c.C215G:p.P72R,TP53:NM_001126114:exon4:c.C215G:p.P72R,TP53:NM_001276695:exon4:c.C98G:p.P33R,TP53:NM_001276696:exon4:c.C98G:p.P33R,TP53:NM_001276760:exon4:c.C98G:p.P33R,TP53:NM_001276761:exon4:c.C98G:p.P33R	0.6686	0.3788	0.714	0.7163	0.5709	0.7303	0.7378	0.7029	0.5004	27390	CODON_72_POLYMORPHISM|Li-Fraumeni_syndrome_1|Hereditary_cancer-predisposing_syndrome|Li-Fraumeni_syndrome|Lip_and_oral_cavity_carcinoma|not_specified|none_provided|antineoplastic_agents_response_-_Efficacy,_Toxicity/ADR|cisplatin_response_-_Efficacy,_Toxicity/ADR|cyclophosphamide_response_-_Efficacy,_Toxicity/ADR|fluorouracil_response_-_Efficacy,_Toxicity/ADR|paclitaxel_response_-_Efficacy,_Toxic…	.|Gene:553989,MONDO:MONDO:0007903,MedGen:C1835398,OMIM:151623|MONDO:MONDO:0015356,MedGen:C0027672,Orphanet:ORPHA140162,SNOMED_CT:699346009|MONDO:MONDO:0018875,MedGen:C0085390,OMIM:PS151623,Orphanet:ORPHA524,SNOMED_CT:428850001|MONDO:MONDO:0023644,MedGen:C0220641|MedGen:CN169374|MedGen:CN235283|MedGen:CN236462|MedGen:CN236501|MedGen:CN236518|MedGen:CN236554|MedGen:CN236572|MedGen:CN517202	reviewed_by_expert_panel	drug_response	rs1042522	ID=COSV52666208;OCCURENCE=1(endometrium),1(pleura),1(small_intestine),21(soft_tissue),5(lung),7(prostate),1(urinary_tract),2(biliary_tract),2(thyroid),10(skin),2(central_nervous_system),10(pancreas),54(upper_aerodigestive_tract),15(bone),18(meninges),38(large_intestine),5(penis),1(stomach),4(liver)	COSV52666208
UT-SCC 5	MUC16	Top20mutatedGenes_TCGA_HNSCC_HPVneg	19	8961981	8961981	C	G	exonic	nonsynonymous SNV	MUC16:NM_024690:exon83:c.G43396C:p.V14466L	0.9185	0.9036	0.8538	0.9586	0.9053	0.9218	0.9305	0.9207	0.9449	NA	NA	NA	NA	NA	rs1035442	NA	NA
UT-SCC 5	MUC16	Top20mutatedGenes_TCGA_HNSCC_HPVneg	19	9019605	9019605	C	G	exonic	nonsynonymous SNV	MUC16:NM_024690:exon22:c.G37541C:p.S12514T	0.7122	0.6336	0.6001	0.8257	0.4757	0.7303	0.7607	0.7444	0.7753	NA	NA	NA	NA	NA	rs12981679	ID=COSV67482222;OCCURENCE=1(large_intestine),1(liver)	COSV67482222
UT-SCC 5	MUC16	Top20mutatedGenes_TCGA_HNSCC_HPVneg	19	9024994	9024994	C	T	exonic	nonsynonymous SNV	MUC16:NM_024690:exon16:c.G36868A:p.E12290K	0.3392	0.2437	0.2762	0.2966	0.275	0.2955	0.3729	0.3252	0.4168	NA	NA	NA	NA	NA	rs67631215	ID=COSV67450851;OCCURENCE=1(breast),1(large_intestine),1(stomach),1(haematopoietic_and_lymphoid_tissue),1(NS)	COSV67450851
UT-SCC 5	MUC16	Top20mutatedGenes_TCGA_HNSCC_HPVneg	19	9028373	9028373	G	A	exonic	nonsynonymous SNV	MUC16:NM_024690:exon11:c.C36419T:p.T12140M	0.2638	0.0945	0.1918	0.2172	0.2527	0.2486	0.3153	0.2537	0.2756	NA	NA	NA	NA	NA	rs56396897	ID=COSV67450858;OCCURENCE=1(large_intestine),1(central_nervous_system),1(haematopoietic_and_lymphoid_tissue),2(urinary_tract)	COSV67450858
UT-SCC 5	MUC16	Top20mutatedGenes_TCGA_HNSCC_HPVneg	19	9048342	9048342	C	T	exonic	nonsynonymous SNV	MUC16:NM_024690:exon5:c.G33289A:p.V11097M	0.412	0.4088	0.426	0.332	0.5223	0.3364	0.3998	0.3774	0.4671	NA	NA	NA	NA	NA	rs10854118	ID=COSV67450866;OCCURENCE=1(stomach),1(large_intestine)	COSV67450866
UT-SCC 5	MUC16	Top20mutatedGenes_TCGA_HNSCC_HPVneg	19	9056982	9056982	G	A	exonic	nonsynonymous SNV	MUC16:NM_024690:exon3:c.C30464T:p.T10155I	0.2867	0.1718	0.2241	0.2257	0.2671	0.265	0.3228	0.2789	0.3293	NA	NA	NA	NA	NA	rs11670318	ID=COSV67453668;OCCURENCE=1(stomach),1(pancreas),2(haematopoietic_and_lymphoid_tissue)	COSV67453668
UT-SCC 5	MUC16	Top20mutatedGenes_TCGA_HNSCC_HPVneg	19	9057408	9057408	A	G	exonic	nonsynonymous SNV	MUC16:NM_024690:exon3:c.T30038C:p.L10013P	0.9034	0.9863	0.9199	0.9111	0.8407	0.8521	0.9118	0.8948	0.8855	NA	NA	NA	NA	NA	rs1423051	ID=COSV67483529;OCCURENCE=1(oesophagus)	COSV67483529
UT-SCC 5	MUC16	Top20mutatedGenes_TCGA_HNSCC_HPVneg	19	9057687	9057687	A	G	exonic	nonsynonymous SNV	MUC16:NM_024690:exon3:c.T29759C:p.I9920T	0.8734	0.8383	0.8989	0.8984	0.8407	0.8133	0.8872	0.8611	0.8694	NA	NA	NA	NA	NA	rs1895364	ID=COSV67479800;OCCURENCE=1(oesophagus),1(urinary_tract)	COSV67479800
UT-SCC 5	MUC16	Top20mutatedGenes_TCGA_HNSCC_HPVneg	19	9057721	9057721	C	T	exonic	nonsynonymous SNV	MUC16:NM_024690:exon3:c.G29725A:p.V9909I	0.462	0.3036	0.5225	0.3432	0.562	0.4512	0.4647	0.4389	0.4592	NA	NA	NA	NA	NA	rs2216662	ID=COSV67479803;OCCURENCE=1(large_intestine),1(urinary_tract),1(stomach)	COSV67479803
UT-SCC 5	MUC16	Top20mutatedGenes_TCGA_HNSCC_HPVneg	19	9058907	9058907	G	C	exonic	nonsynonymous SNV	MUC16:NM_024690:exon3:c.C28539G:p.H9513Q	0.3866	0.3762	0.4159	0.2775	0.5136	0.3112	0.3646	0.349	0.4641	NA	NA	NA	NA	NA	rs1833777	ID=COSV67450888;OCCURENCE=1(large_intestine),1(urinary_tract),1(lung)	COSV67450888
UT-SCC 5	MUC16	Top20mutatedGenes_TCGA_HNSCC_HPVneg	19	9058942	9058942	C	T	exonic	nonsynonymous SNV	MUC16:NM_024690:exon3:c.G28504A:p.A9502T	0.462	0.3078	0.5239	0.3433	0.5581	0.4514	0.4647	0.4391	0.4573	NA	NA	NA	NA	NA	rs1833778	ID=COSV67488530;OCCURENCE=1(large_intestine),1(stomach)	COSV67488530
UT-SCC 5	MUC16	Top20mutatedGenes_TCGA_HNSCC_HPVneg	19	9059808	9059808	A	G	exonic	nonsynonymous SNV	MUC16:NM_024690:exon3:c.T27638C:p.I9213T	0.8743	0.8349	0.9008	0.8984	0.8387	0.8133	0.8895	0.8619	0.8683	NA	NA	NA	NA	NA	rs7508222	NA	NA
UT-SCC 5	MUC16	Top20mutatedGenes_TCGA_HNSCC_HPVneg	19	9062544	9062544	T	G	exonic	nonsynonymous SNV	MUC16:NM_024690:exon3:c.A24902C:p.N8301T	0.8778	0.8822	0.9038	0.8984	0.8381	0.8131	0.8897	0.8642	0.8691	NA	NA	NA	NA	NA	rs2547063	NA	NA
UT-SCC 5	MUC16	Top20mutatedGenes_TCGA_HNSCC_HPVneg	19	9063678	9063678	T	G	exonic	nonsynonymous SNV	MUC16:NM_024690:exon3:c.A23768C:p.D7923A	0.254	0.0899	0.2099	0.1744	0.2698	0.2398	0.29	0.2465	0.2816	NA	NA	NA	NA	NA	rs2547064	ID=COSV67452517;OCCURENCE=1(haematopoietic_and_lymphoid_tissue),1(large_intestine),2(stomach),9(prostate)	COSV67452517
UT-SCC 5	MUC16	Top20mutatedGenes_TCGA_HNSCC_HPVneg	19	9065632	9065632	T	C	exonic	nonsynonymous SNV	MUC16:NM_024690:exon3:c.A21814G:p.I7272V	0.2545	0.1041	0.2105	0.1742	0.27	0.2396	0.2894	0.2469	0.2805	NA	NA	NA	NA	NA	rs1867691	ID=COSV67453678;OCCURENCE=2(haematopoietic_and_lymphoid_tissue),1(stomach)	COSV67453678
UT-SCC 5	MUC16	Top20mutatedGenes_TCGA_HNSCC_HPVneg	19	9070194	9070194	A	G	exonic	nonsynonymous SNV	MUC16:NM_024690:exon3:c.T17252C:p.I5751T	0.931	0.9903	0.9729	0.9391	0.8611	0.8537	0.9335	0.9284	0.9396	NA	NA	NA	NA	NA	rs1344572	NA	NA
UT-SCC 5	MUC16	Top20mutatedGenes_TCGA_HNSCC_HPVneg	19	9070225	9070225	G	C	exonic	nonsynonymous SNV	MUC16:NM_024690:exon3:c.C17221G:p.H5741D	0.8324	0.7459	0.8753	0.8504	0.8382	0.776	0.8375	0.8209	0.8442	NA	NA	NA	NA	NA	rs1559172	ID=COSV67488535;OCCURENCE=1(large_intestine)	COSV67488535
UT-SCC 5	MUC16	Top20mutatedGenes_TCGA_HNSCC_HPVneg	19	9070837	9070837	G	A	exonic	nonsynonymous SNV	MUC16:NM_024690:exon3:c.C16609T:p.P5537S	0.8337	0.7615	0.876	0.8507	0.838	0.776	0.8378	0.8213	0.845	NA	NA	NA	NA	NA	rs2547067	NA	NA
UT-SCC 5	MUC16	Top20mutatedGenes_TCGA_HNSCC_HPVneg	19	9070873	9070873	A	G	exonic	nonsynonymous SNV	MUC16:NM_024690:exon3:c.T16573C:p.S5525P	0.0078	0.0012	0.0023	0.0146	0	0.0172	0.0106	0.0079	0.0026	716820	not_provided	MedGen:CN517202	criteria_provided,_single_submitter	Benign	rs79202331	NA	NA
UT-SCC 5	MUC16	Top20mutatedGenes_TCGA_HNSCC_HPVneg	19	9071763	9071763	T	A	exonic	nonsynonymous SNV	MUC16:NM_024690:exon3:c.A15683T:p.N5228I	0.8336	0.7616	0.876	0.8505	0.8381	0.7761	0.8376	0.8211	0.8451	NA	NA	NA	NA	NA	rs10422567	NA	NA
UT-SCC 5	MUC16	Top20mutatedGenes_TCGA_HNSCC_HPVneg	19	9072313	9072313	A	G	exonic	nonsynonymous SNV	MUC16:NM_024690:exon3:c.T15133C:p.S5045P	0.2543	0.0899	0.2101	0.1748	0.2694	0.2404	0.2903	0.2465	0.2824	NA	NA	NA	NA	NA	rs2121133	ID=COSV67453684;OCCURENCE=1(stomach),2(haematopoietic_and_lymphoid_tissue)	COSV67453684
UT-SCC 5	MUC16	Top20mutatedGenes_TCGA_HNSCC_HPVneg	19	9072742	9072742	T	C	exonic	nonsynonymous SNV	MUC16:NM_024690:exon3:c.A14704G:p.I4902V	0.2541	0.0898	0.2102	0.1745	0.2695	0.2399	0.29	0.2466	0.2823	NA	NA	NA	NA	NA	rs2591590	ID=COSV67452521;OCCURENCE=2(stomach),2(haematopoietic_and_lymphoid_tissue),9(prostate),2(lung),1(urinary_tract)	COSV67452521
UT-SCC 5	MUC16	Top20mutatedGenes_TCGA_HNSCC_HPVneg	19	9074950	9074950	G	T	exonic	nonsynonymous SNV	MUC16:NM_024690:exon3:c.C12496A:p.H4166N	0.2605	0.1743	0.216	0.1746	0.2693	0.24	0.2904	0.2519	0.2824	NA	NA	NA	NA	NA	rs2591591	ID=COSV67469893;OCCURENCE=1(breast),1(stomach),1(haematopoietic_and_lymphoid_tissue)	COSV67469893
UT-SCC 5	MUC16	Top20mutatedGenes_TCGA_HNSCC_HPVneg	19	9075217	9075217	T	A	exonic	nonsynonymous SNV	MUC16:NM_024690:exon3:c.A12229T:p.T4077S	0.262	0.1962	0.2166	0.1747	0.2695	0.2401	0.2904	0.2527	0.2825	NA	NA	NA	NA	NA	rs2547068	ID=COSV67453685;OCCURENCE=1(haematopoietic_and_lymphoid_tissue),1(large_intestine),1(stomach)	COSV67453685
UT-SCC 5	MUC16	Top20mutatedGenes_TCGA_HNSCC_HPVneg	19	9075346	9075346	T	A	exonic	nonsynonymous SNV	MUC16:NM_024690:exon3:c.A12100T:p.I4034F	0.5147	0.4097	0.4331	0.5732	0.2744	0.4933	0.5832	0.5386	0.5347	NA	NA	NA	NA	NA	rs2591592	ID=COSV67453691;OCCURENCE=2(haematopoietic_and_lymphoid_tissue),1(stomach),1(lung),1(urinary_tract)	COSV67453691
UT-SCC 5	MUC16	Top20mutatedGenes_TCGA_HNSCC_HPVneg	19	9075969	9075969	C	T	exonic	nonsynonymous SNV	MUC16:NM_024690:exon3:c.G11477A:p.G3826E	0.2624	0.2075	0.2169	0.174	0.2695	0.2398	0.2901	0.2523	0.2817	NA	NA	NA	NA	NA	rs2591593	ID=COSV67452526;OCCURENCE=1(haematopoietic_and_lymphoid_tissue),2(stomach),2(lung),5(prostate),1(urinary_tract),1(biliary_tract)	COSV67452526
UT-SCC 5	MUC16	Top20mutatedGenes_TCGA_HNSCC_HPVneg	19	9076083	9076083	G	A	exonic	nonsynonymous SNV	MUC16:NM_024690:exon3:c.C11363T:p.T3788I	0.2625	0.2075	0.2171	0.1743	0.2693	0.24	0.2901	0.2526	0.2822	NA	NA	NA	NA	NA	rs2547072	ID=COSV67452476;OCCURENCE=2(haematopoietic_and_lymphoid_tissue),1(stomach),1(large_intestine),1(kidney),1(biliary_tract),1(urinary_tract)	COSV67452476
UT-SCC 5	MUC16	Top20mutatedGenes_TCGA_HNSCC_HPVneg	19	9076278	9076278	G	A	exonic	nonsynonymous SNV	MUC16:NM_024690:exon3:c.C11168T:p.T3723M	0.2802	0.2098	0.2252	0.2019	0.2733	0.2767	0.3126	0.2816	0.2888	NA	NA	NA	NA	NA	rs953551	ID=COSV67452479;OCCURENCE=2(large_intestine),1(stomach),2(haematopoietic_and_lymphoid_tissue)	COSV67452479
UT-SCC 5	MUC16	Top20mutatedGenes_TCGA_HNSCC_HPVneg	19	9076728	9076728	C	T	exonic	nonsynonymous SNV	MUC16:NM_024690:exon3:c.G10718A:p.R3573H	0.263	0.2076	0.2172	0.1746	0.2705	0.2402	0.2906	0.253	0.2824	NA	NA	NA	NA	NA	rs2591594	ID=COSV67451961;OCCURENCE=1(stomach),2(lung)	COSV67451961
UT-SCC 5	MUC16	Top20mutatedGenes_TCGA_HNSCC_HPVneg	19	9077436	9077436	G	A	exonic	nonsynonymous SNV	MUC16:NM_024690:exon3:c.C10010T:p.S3337L	0.2628	0.2074	0.2172	0.1747	0.2689	0.24	0.2904	0.2522	0.2834	NA	NA	NA	NA	NA	rs1862462	ID=COSV67453716;OCCURENCE=1(lung),1(stomach),1(haematopoietic_and_lymphoid_tissue),1(kidney)	COSV67453716
UT-SCC 5	MUC16	Top20mutatedGenes_TCGA_HNSCC_HPVneg	19	9077803	9077803	T	C	exonic	nonsynonymous SNV	MUC16:NM_024690:exon3:c.A9643G:p.S3215G	0.2628	0.2074	0.2171	0.1746	0.269	0.24	0.2904	0.2523	0.2834	NA	NA	NA	NA	NA	rs2591597	ID=COSV67469977;OCCURENCE=1(stomach),1(haematopoietic_and_lymphoid_tissue)	COSV67469977
UT-SCC 5	MUC16	Top20mutatedGenes_TCGA_HNSCC_HPVneg	19	9080462	9080462	C	G	exonic	nonsynonymous SNV	MUC16:NM_024690:exon2:c.G9569C:p.S3190T	0.6054	0.4472	0.6575	0.5402	0.816	0.5626	0.5952	0.5632	0.6022	NA	NA	NA	NA	NA	rs2547065	NA	NA
UT-SCC 5	MUC16	Top20mutatedGenes_TCGA_HNSCC_HPVneg	19	9083626	9083626	G	C	exonic	nonsynonymous SNV	MUC16:NM_024690:exon1:c.C8189G:p.S2730C	0.0003	0	2.978e-05	0	0	0.0025	8.986e-05	0.0002	0	NA	NA	NA	NA	NA	rs200822446	ID=COSV104707332;OCCURENCE=1(large_intestine)	COSV104707332
UT-SCC 5	MUC16	Top20mutatedGenes_TCGA_HNSCC_HPVneg	19	9083791	9083791	G	A	exonic	nonsynonymous SNV	MUC16:NM_024690:exon1:c.C8024T:p.S2675L	0.1203	0.1422	0.0912	0.0916	0.165	0.1851	0.1076	0.1309	0.1228	NA	NA	NA	NA	NA	rs60106152	ID=COSV67446177;OCCURENCE=1(lung),2(breast),1(large_intestine),1(stomach),1(haematopoietic_and_lymphoid_tissue)	COSV67446177
UT-SCC 5	MUC16	Top20mutatedGenes_TCGA_HNSCC_HPVneg	19	9085958	9085958	A	G	exonic	nonsynonymous SNV	MUC16:NM_024690:exon1:c.T5857C:p.S1953P	0.1205	0.1422	0.0914	0.0916	0.1649	0.1853	0.1078	0.1311	0.1231	NA	NA	NA	NA	NA	rs1108380	ID=COSV67451952;OCCURENCE=2(lung),1(breast),1(haematopoietic_and_lymphoid_tissue),1(thyroid)	COSV67451952
UT-SCC 5	MUC16	Top20mutatedGenes_TCGA_HNSCC_HPVneg	19	9086145	9086145	G	C	exonic	nonsynonymous SNV	MUC16:NM_024690:exon1:c.C5670G:p.N1890K	0.1114	0.02	0.0849	0.0913	0.1647	0.1849	0.107	0.1244	0.1227	NA	NA	NA	NA	NA	rs45611441	ID=COSV67468691;OCCURENCE=1(cervix),1(breast),1(pancreas),1(stomach)	COSV67468691
UT-SCC 5	MUC16	Top20mutatedGenes_TCGA_HNSCC_HPVneg	19	9087615	9087615	T	A	exonic	nonsynonymous SNV	MUC16:NM_024690:exon1:c.A4200T:p.K1400N	0.9991	0.9995	0.9999	1	0.9878	1	1	0.9993	0.9998	NA	NA	NA	NA	NA	rs1596798	NA	NA
UT-SCC 5	MUC16	Top20mutatedGenes_TCGA_HNSCC_HPVneg	19	9088017	9088017	T	G	exonic	nonsynonymous SNV	MUC16:NM_024690:exon1:c.A3798C:p.K1266N	0.7437	0.9252	0.7962	0.8026	0.7143	0.7842	0.6912	0.7509	0.754	NA	NA	NA	NA	NA	rs1596797	ID=COSV67441930;OCCURENCE=1(bone),1(liver)	COSV67441930
UT-SCC 5	MUC16	Top20mutatedGenes_TCGA_HNSCC_HPVneg	19	9090182	9090182	T	C	exonic	nonsynonymous SNV	MUC16:NM_024690:exon1:c.A1633G:p.T545A	0.1311	0.1436	0.1653	0.0917	0.1652	0.1865	0.1078	0.1429	0.1232	NA	NA	NA	NA	NA	rs17000957	ID=COSV67463690;OCCURENCE=4(lung),1(breast),1(stomach)	COSV67463690
UT-SCC 5	MUC16	Top20mutatedGenes_TCGA_HNSCC_HPVneg	19	9090784	9090784	C	T	exonic	nonsynonymous SNV	MUC16:NM_024690:exon1:c.G1031A:p.R344K	0.1341	0.1871	0.1685	0.0915	0.1651	0.1852	0.1076	0.1446	0.1233	NA	NA	NA	NA	NA	rs73495785	ID=COSV67462635;OCCURENCE=1(large_intestine),1(stomach),1(central_nervous_system),1(lung),4(prostate),1(breast)	COSV67462635
UT-SCC 5	DMD	Top20mutatedGenes_TCGA_HNSCC_HPVneg	NA	31496350	31496350	C	T	exonic	nonsynonymous SNV	DMD:NM_004014:exon5:c.G623A:p.R208Q,DMD:NM_004013:exon16:c.G1430A:p.R477Q,DMD:NM_004020:exon16:c.G1430A:p.R477Q,DMD:NM_004021:exon16:c.G1430A:p.R477Q,DMD:NM_004022:exon16:c.G1430A:p.R477Q,DMD:NM_004023:exon16:c.G1430A:p.R477Q,DMD:NM_004011:exon31:c.G4787A:p.R1596Q,DMD:NM_004012:exon31:c.G4778A:p.R1593Q,DMD:NM_000109:exon59:c.G8786A:p.R2929Q,DMD:NM_004006:exon59:c.G8810A:p.R2937Q,DMD:NM_004009:exo…	0.897	0.99	0.7949	0.9789	0.9222	0.9416	0.9407	0.9166	0.7056	177478	Duchenne_muscular_dystrophy|not_specified|none_provided	MONDO:MONDO:0010679,MedGen:C0013264,OMIM:310200,Orphanet:ORPHA98896,SNOMED_CT:76670001|MedGen:CN169374|MedGen:CN235283	criteria_provided,_multiple_submitters,_no_conflicts	Benign	rs1800280	ID=COSV58911902;OCCURENCE=1(pancreas),1(lung)	COSV58911902
UT-SCC 5	TTN	Top20mutatedGenes_TCGA_HNSCC_HPVneg	2	179430460	179430464	ATAAG	-	exonic	frameshift deletion	TTN:NM_003319:exon154:c.53200_53204del:p.L17734Vfs*5,TTN:NM_133432:exon155:c.53575_53579del:p.L17859Vfs*5,TTN:NM_133437:exon155:c.53776_53780del:p.L17926Vfs*5,TTN:NM_133378:exon275:c.72691_72695del:p.L24231Vfs*5,TTN:NM_001256850:exon276:c.75472_75476del:p.L25158Vfs*5,TTN:NM_001267550:exon326:c.80395_80399del:p.L26799Vfs*5	NA	NA	NA	NA	NA	NA	NA	NA	NA	NA	NA	NA	NA	NA	NA	NA	NA
UT-SCC 5	CDKN2A	Top20mutatedGenes_TCGA_HNSCC_HPVneg	9	21971006	21971027	CCAGGTCCACGGGCAGACGGCC	-	exonic	frameshift deletion	CDKN2A:NM_000077:exon2:c.331_352del:p.G111Lfs*28,CDKN2A:NM_001195132:exon2:c.331_352del:p.G111Lfs*28,CDKN2A:NM_001363763:exon2:c.178_199del:p.G60Lfs*28,CDKN2A:NM_058195:exon2:c.374_395del:p.G125Afs*40	NA	NA	NA	NA	NA	NA	NA	NA	NA	NA	NA	NA	NA	NA	NA	NA	NA
