# Supplementary material for: Resistance of HNSCC cell models to pan-FGFR inhibition depends on the EMT phenotype associating with clinical outcome
Source: Mol Cancer. 2024 Feb 21;23:39. doi: 10.1186/s12943-024-01954-8 (PMC10880239; doi:10.1186/s12943-024-01954-8)
Supplement: Supplementary file 4 — Supplementary material 4. [file 12943_2024_1954_MOESM4_ESM.xlsx]

## Sheet: ORA1 BasalEnrichment
Source	Enriched in cell model	ID	Description	GeneRatio	BgRatio	pvalue	p.adjust	qvalue	geneID	Count
KEGG	UT-SCC 33	hsa05146	Amoebiasis	26/565	102/8466	1.59e-09	5.06e-07	3.98e-07	COL1A2/IL6/CXCL1/TLR4/FN1/PLCB4/CXCL8/CXCL2/CXCL3/COL1A1/SERPINB9/IL1R2/COL3A1/TGFB2/IL1B/TNF/IL1R1/LAMB1/PIK3CD/COL4A2/ACTN1/COL4A1/CSF2/LAMA1/LAMA4/SERPINB4	26
KEGG	UT-SCC 33	hsa04514	Cell adhesion molecules	32/565	158/8466	1.05e-08	1.66e-06	1.3e-06	CADM3/L1CAM/PDCD1LG2/SLITRK1/HLA-DMB/CDH5/CLDN4/OCLN/NTNG2/PECAM1/NRCAM/NCAM1/JAM2/CLDN3/NECTIN3/CD274/MAG/HLA-B/NEGR1/HLA-C/NTNG1/ESAM/HLA-DMA/ICAM1/CDH2/PTPRM/CNTNAP1/LOC102723996/ICAM3/VTCN1/CD22/CLDN7	32
KEGG	UT-SCC 33	hsa04668	TNF signaling pathway	26/565	114/8466	2e-08	2.12e-06	1.66e-06	IL6/CXCL1/CREB3L1/BIRC3/CXCL2/CXCL3/LIF/IL1B/TNF/CCL20/AKT3/PIK3CD/BIRC2/IL18R1/CSF1/TRAF5/SOCS3/CCL5/CSF2/CASP10/ICAM1/MMP3/FADD/TNFRSF1B/BCL3/VEGFC	26
KEGG	UT-SCC 33	hsa05323	Rheumatoid arthritis	22/565	93/8466	1.25e-07	9.87e-06	7.77e-06	IL6/CXCL1/TLR4/CXCL8/CXCL2/ATP6V0A4/HLA-DMB/CXCL3/LTB/TGFB2/IL1B/ANGPT1/TNF/CCL20/CSF1/TNFRSF11A/CCL5/IL23A/CSF2/HLA-DMA/ICAM1/MMP3	22
KEGG	UT-SCC 33	hsa04510	Focal adhesion	34/565	203/8466	4.76e-07	3.02e-05	2.37e-05	COL1A2/ITGA11/THBS2/FN1/PAK3/PDGFRB/ITGB3/BIRC3/RASGRF1/COL1A1/VTN/THBS1/SHC4/SHC3/AKT3/LAMB1/PIK3CD/BIRC2/COL4A2/COL6A3/ACTN1/THBS4/ITGB6/ITGA1/MYL9/COL4A1/PDGFB/LAMA1/LAMA4/RAC3/MYL12A/RAC2/VEGFC/MYL12B	34
KEGG	UT-SCC 33	hsa04512	ECM-receptor interaction	19/565	89/8466	4.7e-06	0.000248193	0.000195324	COL1A2/ITGA11/THBS2/FN1/ITGB3/COL1A1/VTN/SV2A/THBS1/FREM2/LAMB1/COL4A2/COL6A3/THBS4/ITGB6/ITGA1/COL4A1/LAMA1/LAMA4	19
KEGG	UT-SCC 33	hsa04145	Phagosome	24/565	152/8466	6.28e-05	0.0026893	0.00211644	THBS2/TLR4/ITGB3/C3/ATP6V0A4/HLA-DMB/THBS1/CLEC7A/CTSS/TUBA1A/TUBB/TUBB2B/THBS4/HLA-B/NCF4/TUBB3/HLA-C/TUBB2A/HLA-DMA/SEC22B/SCARB1/TAP1/TAP2/TUBA1B	24
KEGG	UT-SCC 33	hsa05144	Malaria	12/565	50/8466	8.08e-05	0.0026893	0.00211644	IL6/THBS2/TLR4/CXCL8/CSF3/THBS1/TGFB2/PECAM1/IL1B/TNF/THBS4/ICAM1	12
KEGG	UT-SCC 33	hsa05167	Kaposi sarcoma-associated herpesvirus infection	28/565	194/8466	8.23e-05	0.0026893	0.00211644	IL6/CXCL1/FGF2/C3/CXCL8/CXCL2/CXCL3/LEF1/AKT3/PIK3CD/PREX1/CCR3/NFATC4/GNB4/IRF7/HLA-B/CSF2/JAK1/HLA-C/GNG11/IKBKE/PDGFB/GNG12/MICB/ICAM1/TLR3/FADD/E2F1	28
KEGG	UT-SCC 33	hsa05163	Human cytomegalovirus infection	31/565	225/8466	8.5e-05	0.0026893	0.00211644	IL6/CREB3L1/ITGB3/PLCB4/CXCL8/IL1B/TNF/IL1R1/AKT3/PIK3CD/GNAO1/TRAF5/PTGER2/CCR3/NFATC4/GNB4/HLA-B/CCL5/JAK1/HLA-C/GNG11/PTGER4/GNG12/ADCY6/ADCY4/RAC3/FADD/TAP1/TAP2/RAC2/E2F1	31
KEGG	UT-SCC 33	hsa04933	AGE-RAGE signaling pathway in diabetic complications	18/565	100/8466	9.33e-05	0.0026893	0.00211644	COL1A2/IL6/FN1/PLCB4/CXCL8/COL1A1/COL3A1/TGFB2/IL1B/TNF/AKT3/PIK3CD/COL4A2/SERPINE1/COL4A1/TGFBR2/ICAM1/VEGFC	18
KEGG	UT-SCC 33	hsa04520	Adherens junction	17/565	93/8466	0.000119258	0.00315041	0.00247932	CDH5/FGFR1/LEF1/ARHGAP29/NECTIN3/ACTN1/MYL9/SNAI1/TGFBR2/PTPRM/RAC3/PTPRJ/SMURF2/RASIP1/MYL12A/RAC2/MYL12B	17
KEGG	UT-SCC 33	hsa04657	IL-17 signaling pathway	17/565	94/8466	0.000136774	0.00333518	0.00262473	IL6/CXCL1/CXCL8/S100A9/CXCL2/LCN2/CXCL3/CSF3/IL1B/TNF/CCL20/TRAF5/FOSL1/CSF2/IKBKE/MMP3/FADD	17
KEGG	UT-SCC 33	hsa04151	PI3K-Akt signaling pathway	42/565	354/8466	0.000171832	0.00389076	0.00306196	COL1A2/ITGA11/IL6/THBS2/CREB3L1/TLR4/FN1/FGF2/PRKAA2/PDGFRB/IL7R/ITGB3/IL7/PRLR/FGFR1/CSF3/COL1A1/VTN/THBS1/ANGPT1/AKT3/LAMB1/PIK3CD/CSF1/FGF1/BDNF/COL4A2/COL6A3/THBS4/GNB4/ITGB6/ITGA1/COL4A1/JAK1/GNG11/PDGFB/GNG12/LAMA1/LAMA4/PKN1/OSMR/VEGFC	42
KEGG	UT-SCC 33	hsa04621	NOD-like receptor signaling pathway	26/565	186/8466	0.000247874	0.00523841	0.00412254	IL6/CXCL1/TLR4/PLCB4/CXCL8/BIRC3/CXCL2/GBP4/CXCL3/NLRP3/IL1B/TNF/BIRC2/GBP1/TRAF5/GPSM3/IRF7/NAMPT/CCL5/GBP2/JAK1/IKBKE/PKN1/GBP5/FADD/OAS2	26
KEGG	UT-SCC 33	hsa04360	Axon guidance	25/565	182/8466	0.000425066	0.00842161	0.00662767	WNT5A/PAK3/L1CAM/SLIT2/ROBO3/NTN1/NTNG2/DPYSL5/DPYSL2/PIK3CD/NFATC4/ABLIM3/SEMA7A/PLXNC1/MYL9/PARD6A/NTNG1/RAC3/BOC/SEMA4D/MYL12A/SRGAP2/RAC2/NTN4/MYL12B	25
KEGG	UT-SCC 33	hsa04064	NF-kappa B signaling pathway	17/565	104/8466	0.000478274	0.00891841	0.00701864	CXCL1/TLR4/CXCL8/BIRC3/CXCL2/CXCL3/LTB/IL1B/TNF/IL1R1/PRKCQ/BIRC2/TRAF5/TNFRSF11A/CARD14/ICAM1/RIGI	17
KEGG	UT-SCC 33	hsa05165	Human papillomavirus infection	38/565	331/8466	0.000666706	0.0117414	0.00924031	COL1A2/ITGA11/WNT5A/THBS2/CREB3L1/FN1/PDGFRB/ITGB3/ATP6V0A4/COL1A1/VTN/THBS1/TNF/AKT3/LAMB1/PIK3CD/FZD2/COL4A2/COL6A3/OASL/THBS4/AXIN2/ITGB6/ITGA1/HLA-B/PARD6A/COL4A1/JAK1/HLA-C/IKBKE/PTGER4/LAMA1/LAMA4/TLR3/FADD/HEY1/ISG15/E2F1	38
KEGG	UT-SCC 33	hsa04640	Hematopoietic cell lineage	16/565	99/8466	0.00079031	0.013041	0.0102631	IL6/IL7R/ITGB3/HLA-DMB/IL7/CSF3/IL1R2/IL1B/TNF/IL1R1/CSF1/ITGA1/CSF2/MME/HLA-DMA/CD22	16
KEGG	UT-SCC 33	hsa05410	Hypertrophic cardiomyopathy	15/565	90/8466	0.000822777	0.013041	0.0102631	ITGA11/IL6/PRKAA2/ITGB3/CACNA2D1/TPM2/TGFB2/TNF/SLC8A1/TPM1/CACNG4/ITGB6/ITGA1/CACNA1C/LAMA1	15
KEGG	UT-SCC 33	hsa04926	Relaxin signaling pathway	19/565	129/8466	0.00086854	0.0131108	0.010318	COL1A2/CREB3L1/PLCB4/COL1A1/COL3A1/SHC4/SHC3/AKT3/PIK3CD/GNAO1/COL4A2/GNB4/COL4A1/GNG11/GNG12/TGFBR2/ADCY6/ADCY4/VEGFC	19
KEGG	UT-SCC 33	hsa04060	Cytokine-cytokine receptor interaction	34/565	297/8466	0.00132766	0.0191303	0.0150552	IL6/CXCL1/IL7R/IL24/CXCL8/CXCL2/TNFRSF11B/IL7/PRLR/CXCL3/LIF/CSF3/IL33/LTB/IL1R2/TGFB2/IL1B/TNF/LEPR/CCL20/IL1R1/CLCF1/IL18R1/CSF1/CCR3/TNFRSF11A/CCL5/IL23A/CSF2/TGFBR2/TNFRSF1B/OSMR/TNFRSF9/IL27RA	34
KEGG	UT-SCC 33	hsa05130	Pathogenic Escherichia coli infection	25/565	198/8466	0.00147496	0.0202422	0.0159303	IL6/TLR4/PAK3/CXCL8/NLRP3/CLDN4/OCLN/CYFIP2/IL1B/TNF/IL1R1/TUBA1A/WIPF3/TUBB/CLDN3/TUBB2B/CYTH1/CTTN/TUBB3/TUBB2A/MYO5C/FADD/CLDN7/TUBA1B/GAPDH	25
KEGG	UT-SCC 33	hsa04670	Leukocyte transendothelial migration	17/565	115/8466	0.00153253	0.0202422	0.0159303	CDH5/CLDN4/OCLN/PECAM1/PIK3CD/JAM2/CLDN3/TXK/ACTN1/NCF4/MYL9/ESAM/ICAM1/CLDN7/MYL12A/RAC2/MYL12B	17
KEGG	UT-SCC 33	hsa05414	Dilated cardiomyopathy	15/565	96/8466	0.00162238	0.0203687	0.0160298	ITGA11/ITGB3/CACNA2D1/TPM2/TGFB2/TNF/SLC8A1/TPM1/CACNG4/ITGB6/ITGA1/CACNA1C/LAMA1/ADCY6/ADCY4	15
KEGG	UT-SCC 33	hsa04928	Parathyroid hormone synthesis, secretion and action	16/565	106/8466	0.00167062	0.0203687	0.0160298	PDE4B/CREB3L1/KL/CYP24A1/PLCB4/FGFR1/MAFB/LRP5/RUNX2/CYP27B1/ADCY6/ADCY4/MMP16/GATA3/PDE4D/MMP15	16
KEGG	UT-SCC 33	hsa05215	Prostate cancer	15/565	97/8466	0.00180434	0.0211842	0.0166716	CREB3L1/AR/PDGFRB/PLAT/FGFR1/LEF1/ZEB1/IL1R2/AKT3/PIK3CD/NKX3-1/ETV5/PDGFB/MMP3/E2F1	15
KEGG	UT-SCC 33	hsa04380	Osteoclast differentiation	18/565	128/8466	0.00201058	0.0227626	0.0179138	ITGB3/TNFRSF11B/TGFB2/IL1B/TNF/IL1R1/AKT3/PIK3CD/CSF1/GAB2/SOCS3/FOSL1/TNFRSF11A/NCF4/PPARG/JAK1/TGFBR2/TEC	18
KEGG	UT-SCC 33	hsa05164	Influenza A	22/565	171/8466	0.0021877	0.0236422	0.018606	IL6/TLR4/CXCL8/HLA-DMB/NLRP3/IL33/IL1B/TNF/AKT3/PIK3CD/SOCS3/RSAD2/IRF7/CCL5/JAK1/IKBKE/HLA-DMA/ICAM1/TLR3/RIGI/FADD/OAS2	22
KEGG	UT-SCC 33	hsa05202	Transcriptional misregulation in cancer	24/565	193/8466	0.00223743	0.0236422	0.018606	IL6/PLAT/CXCL8/BIRC3/ARNT2/ZEB1/IL1R2/BIRC2/H3C13/ETV4/HMGA2/ETV5/PAX8/RUNX2/H3C14/PPARG/CSF2/H3C15/TGFBR2/MMP3/ETV6/SLC45A3/ETV7/EYA1	24
KEGG	UT-SCC 33	hsa05142	Chagas disease	15/565	102/8466	0.00298884	0.0305633	0.0240528	IL6/TLR4/C3/PLCB4/CXCL8/TGFB2/IL1B/TNF/AKT3/PIK3CD/GNAO1/CCL5/SERPINE1/TGFBR2/FADD	15
KEGG	UT-SCC 33	hsa05134	Legionellosis	10/565	56/8466	0.00353212	0.03499	0.0275366	IL6/CXCL1/TLR4/C3/CXCL8/CXCL2/CXCL3/IL1B/TNF/SEC22B	10
KEGG	UT-SCC 33	hsa04014	Ras signaling pathway	27/565	236/8466	0.00406153	0.0390153	0.0307044	PAK3/FGF2/PDGFRB/RASGRP3/FGFR1/RASGRF1/TIAM1/PLA2G2F/SHC4/ANGPT1/SHC3/AKT3/PIK3CD/CSF1/GAB2/FGF1/BDNF/GNB4/HTR7/PLAAT3/GNG11/PDGFB/GNG12/ETS1/RAC3/RAC2/VEGFC	27
KEGG	UT-SCC 33	hsa04062	Chemokine signaling pathway	23/565	192/8466	0.00439463	0.0409735	0.0322454	CXCL1/PLCB4/CXCL8/CXCL2/CXCL3/TIAM1/SHC4/SHC3/CCL20/DOCK2/AKT3/PIK3CD/PREX1/CCR3/GNB4/CCL5/GNG11/GRK3/GNG12/ADCY6/ADCY4/RAC3/RAC2	23
KEGG	UT-SCC 33	hsa05412	Arrhythmogenic right ventricular cardiomyopathy	12/565	77/8466	0.00470246	0.0418972	0.0329724	ITGA11/ITGB3/CACNA2D1/LEF1/SLC8A1/CACNG4/ITGB6/ITGA1/CACNA1C/LAMA1/CDH2/PKP2	12
KEGG	UT-SCC 33	hsa04310	Wnt signaling pathway	21/565	171/8466	0.00475804	0.0418972	0.0329724	WNT5A/GPC4/PRICKLE2/TBL1X/PLCB4/ROR2/LEF1/ROR1/LRP5/SFRP1/MMP7/FOSL1/DAAM2/FZD2/NFATC4/BAMBI/AXIN2/TLE4/APCDD1L/RAC3/RAC2	21
KEGG	UT-SCC 33	hsa04540	Gap junction	13/565	88/8466	0.00531534	0.0455395	0.0358388	GUCY1A2/PDGFRB/PLCB4/DRD1/TUBA1A/TUBB/TUBB2B/TUBB3/TUBB2A/PDGFB/ADCY6/ADCY4/TUBA1B	13
KEGG	UT-SCC 33	hsa00380	Tryptophan metabolism	8/565	42/8466	0.00585684	0.0488584	0.0384507	KMO/HAAO/TDO2/ALDH1B1/KYNU/ACAT1/CYP1A2/IL4I1	8
KEGG	UM-SCC 10a	hsa04514	Cell adhesion molecules	31/676	158/8466	2.07e-06	0.000628421	0.00058316	CDH1/ITGA6/SLITRK6/ITGB8/SDC2/VSIR/ITGB7/ICOSLG/LOC102723996/SDC1/SLITRK5/ITGB2/CDH15/VCAN/HLA-DQB1/CLDN1/NECTIN1/SLITRK3/CLDN8/IGSF11/CLDN16/TIGIT/CDH4/ITGAM/NCAM2/CNTN1/CD86/NRXN2/NLGN4X/CADM1/NFASC	31
KEGG	UM-SCC 10a	hsa04261	Adrenergic signaling in cardiomyocytes	28/676	154/8466	2.84e-05	0.00432392	0.0040125	POPDC2/CACNB4/ADRB1/ADRB2/PPP2R2C/ATP2B4/ATP2A1/ATP1A2/MYL3/SCN4B/TNNC1/RAPGEF4/TNNT2/CALML6/CAMK2B/ATP1A3/CACNA1F/CAMK2A/RAPGEF3/CACNA2D2/ATP1B3/CACNA1D/ADCY1/CACNG8/KCNQ1/SLC8A2/TNNI3/CALML3	28
KEGG	UM-SCC 10a	hsa04024	cAMP signaling pathway	35/676	225/8466	9.25e-05	0.00937661	0.00870129	POPDC2/ADRB1/ADRB2/ATP2B4/ATP2A1/GRIN2D/ATP1A2/LIPE/GIPR/RAPGEF4/CALML6/CAMK2B/ATP1A3/CACNA1F/CAMK2A/VAV3/EDN2/RAPGEF3/VAV1/GLI1/LHB/GRIN1/CHRM1/ATP1B3/MAPK10/DRD2/CACNA1D/SSTR5/ADCY1/HCAR3/GRIN3B/TNNI3/HCAR2/PDE3B/CALML3	35
GO:BP	UT-SCC 33	GO:0030198	extracellular matrix organization	59/1089	314/18614	1.03e-15	2.95e-12	2.21e-12	COL1A2/IL6/MMP8/CSGALNACT1/CREB3L1/OLFML2B/ADAMTS16/ITGB3/POSTN/FOXF1/COL8A1/ADAMTS9/KLK5/COL5A2/TNFRSF11B/NDNF/COL13A1/ABI3BP/C6orf15/COL1A1/VTN/FKBP10/COL15A1/LOXL2/SULF1/FBLN5/COL3A1/TGFB2/ADAMTSL1/COLGALT2/TNF/SOX9/PTX3/CTSS/LAMB1/LOXL3/MMP7/FAP/DDR2/CCN2/RAMP2/COL4A2/FLOT1/ADAMTS12/AXIN2/MMP19/SH3PXD2B/COL4A1/LOX/LAMA1/MMP3/MATN3/MMP16/SLC39A8/TNFRSF1B/EMILIN1/BCL3/NTN4/MMP15	59
GO:BP	UT-SCC 33	GO:0043062	extracellular structure organization	59/1089	315/18614	1.2e-15	2.95e-12	2.21e-12	COL1A2/IL6/MMP8/CSGALNACT1/CREB3L1/OLFML2B/ADAMTS16/ITGB3/POSTN/FOXF1/COL8A1/ADAMTS9/KLK5/COL5A2/TNFRSF11B/NDNF/COL13A1/ABI3BP/C6orf15/COL1A1/VTN/FKBP10/COL15A1/LOXL2/SULF1/FBLN5/COL3A1/TGFB2/ADAMTSL1/COLGALT2/TNF/SOX9/PTX3/CTSS/LAMB1/LOXL3/MMP7/FAP/DDR2/CCN2/RAMP2/COL4A2/FLOT1/ADAMTS12/AXIN2/MMP19/SH3PXD2B/COL4A1/LOX/LAMA1/MMP3/MATN3/MMP16/SLC39A8/TNFRSF1B/EMILIN1/BCL3/NTN4/MMP15	59
GO:BP	UT-SCC 33	GO:0045229	external encapsulating structure organization	59/1089	317/18614	1.62e-15	2.95e-12	2.21e-12	COL1A2/IL6/MMP8/CSGALNACT1/CREB3L1/OLFML2B/ADAMTS16/ITGB3/POSTN/FOXF1/COL8A1/ADAMTS9/KLK5/COL5A2/TNFRSF11B/NDNF/COL13A1/ABI3BP/C6orf15/COL1A1/VTN/FKBP10/COL15A1/LOXL2/SULF1/FBLN5/COL3A1/TGFB2/ADAMTSL1/COLGALT2/TNF/SOX9/PTX3/CTSS/LAMB1/LOXL3/MMP7/FAP/DDR2/CCN2/RAMP2/COL4A2/FLOT1/ADAMTS12/AXIN2/MMP19/SH3PXD2B/COL4A1/LOX/LAMA1/MMP3/MATN3/MMP16/SLC39A8/TNFRSF1B/EMILIN1/BCL3/NTN4/MMP15	59
GO:BP	UT-SCC 33	GO:0001667	ameboidal-type cell migration	73/1089	496/18614	2.48e-13	3.38e-10	2.54e-10	PTPRG/WNT5A/SRPX2/SCG2/STC1/FN1/PAK3/FGF2/GDNF/ITGB3/ENPP2/IQSEC1/SLIT2/PLPP3/S100A9/ADAMTS9/VSTM4/ZEB2/CDH5/CCN3/FGFR1/ARHGDIB/TIMP1/LOXL2/SYDE1/THBS1/TGFB2/ANGPT1/TNF/SOX9/LRP5/SLC8A1/AKT3/MIR196A1/PIK3CD/ANXA3/FAP/GBX2/FGF1/DDR2/HMOX1/PLK2/DAAM2/PTPRR/RAB25/ATOH8/JCAD/SEMA7A/CENPV/ANXA6/PPARG/NR2F2/SNAI1/DLL4/PDGFB/TGFBR2/ETS1/CDH2/PTPRM/SPARC/VASH1/SMURF2/PKN1/SCARB1/GATA3/ARSB/MIR135B/GPX1/S…	73
GO:BP	UT-SCC 33	GO:0042060	wound healing	64/1089	439/18614	1.18e-11	1.27e-08	9.55e-09	IL6/WNT5A/TLR4/FGF2/C1QTNF1/SYTL4/PDGFRB/ITGB3/ADRA2A/PLAT/IL24/PLPP3/NOG/PAPSS2/UBASH3B/MCAM/NDNF/IL33/CLDN4/COL1A1/VTN/FKBP10/TIMP1/SYT11/SERPINE2/OCLN/COL3A1/THBS1/TGFB2/CLEC7A/TNF/SERPING1/PRDX2/PRKCQ/YAP1/FAP/TFPI/TPM1/FGF1/DDR2/HMOX1/CLDN3/SERPINA1/TXK/ITGB6/SH2B3/SERPINE1/ANXA6/MYL9/PPARG/SAA1/LOX/PDGFB/TGFBR2/MFSD2B/DGKD/ENTPD1/SCARB1/GPX1/FERMT2/DCBLD2/MYL12A/TEC/EMILIN1	64
GO:BP	UT-SCC 33	GO:0061138	morphogenesis of a branching epithelium	38/1089	188/18614	1.4e-11	1.27e-08	9.55e-09	WNT5A/AR/FGF2/GDNF/ADAMTS16/SLIT2/FOXF1/TGM2/NOG/PGR/LEF1/SULF1/TNF/SOX9/LRP5/YAP1/LHX1/CSF1/SFRP1/GBX2/SOCS3/FGF1/TBX3/NKX3-1/NFATC4/SPRY2/FOXD1/PAX8/COL4A1/DLL4/TGFBR2/LAMA1/RASIP1/HOXB13/TMEM59L/NTN4/EYA1/MDK	38
GO:BP	UT-SCC 33	GO:0001763	morphogenesis of a branching structure	39/1089	203/18614	3.84e-11	3e-08	2.25e-08	WNT5A/AR/FGF2/GDNF/ADAMTS16/SLIT2/FOXF1/TGM2/NOG/PGR/COL13A1/LEF1/SULF1/TNF/SOX9/LRP5/YAP1/LHX1/CSF1/SFRP1/GBX2/SOCS3/FGF1/TBX3/NKX3-1/NFATC4/SPRY2/FOXD1/PAX8/COL4A1/DLL4/TGFBR2/LAMA1/RASIP1/HOXB13/TMEM59L/NTN4/EYA1/MDK	39
GO:BP	UT-SCC 33	GO:0090130	tissue migration	57/1089	379/18614	4.64e-11	3.17e-08	2.38e-08	PTPRG/WNT5A/SRPX2/SCG2/STC1/FGF2/ITGB3/ENPP2/IQSEC1/SLIT2/FOXF1/PLPP3/S100A9/ADAMTS9/VSTM4/ZEB2/CDH5/CCN3/FGFR1/LOXL2/THBS1/TGFB2/ANGPT1/TNF/SOX9/AKT3/MIR196A1/PIK3CD/ANXA3/FAP/FGF1/HMOX1/PLK2/DAAM2/PTPRR/RAB25/ATOH8/JCAD/PPARG/NR2F2/SNAI1/DLL4/PDGFB/TGFBR2/ETS1/PTPRM/SPARC/VASH1/PKN1/SCARB1/GATA3/ARSB/MIR135B/GPX1/VEGFC/ADGRA2/MIR193A	57
GO:BP	UT-SCC 33	GO:0010631	epithelial cell migration	56/1089	371/18614	5.96e-11	3.62e-08	2.72e-08	PTPRG/WNT5A/SRPX2/SCG2/STC1/FGF2/ITGB3/ENPP2/IQSEC1/SLIT2/PLPP3/S100A9/ADAMTS9/VSTM4/ZEB2/CDH5/CCN3/FGFR1/LOXL2/THBS1/TGFB2/ANGPT1/TNF/SOX9/AKT3/MIR196A1/PIK3CD/ANXA3/FAP/FGF1/HMOX1/PLK2/DAAM2/PTPRR/RAB25/ATOH8/JCAD/PPARG/NR2F2/SNAI1/DLL4/PDGFB/TGFBR2/ETS1/PTPRM/SPARC/VASH1/PKN1/SCARB1/GATA3/ARSB/MIR135B/GPX1/VEGFC/ADGRA2/MIR193A	56
GO:BP	UT-SCC 33	GO:0090132	epithelium migration	56/1089	374/18614	8.19e-11	4.48e-08	3.36e-08	PTPRG/WNT5A/SRPX2/SCG2/STC1/FGF2/ITGB3/ENPP2/IQSEC1/SLIT2/PLPP3/S100A9/ADAMTS9/VSTM4/ZEB2/CDH5/CCN3/FGFR1/LOXL2/THBS1/TGFB2/ANGPT1/TNF/SOX9/AKT3/MIR196A1/PIK3CD/ANXA3/FAP/FGF1/HMOX1/PLK2/DAAM2/PTPRR/RAB25/ATOH8/JCAD/PPARG/NR2F2/SNAI1/DLL4/PDGFB/TGFBR2/ETS1/PTPRM/SPARC/VASH1/PKN1/SCARB1/GATA3/ARSB/MIR135B/GPX1/VEGFC/ADGRA2/MIR193A	56
GO:BP	UT-SCC 33	GO:0050808	synapse organization	64/1089	466/18614	1.56e-10	7.74e-08	5.81e-08	WNT5A/SRPX2/THBS2/CLSTN2/GPC4/PAK3/LRRTM3/GDNF/FRMPD4/KIRREL3/ITGB3/L1CAM/C3/SYNDIG1/DRD1/DOCK10/SLITRK1/ROR2/OXTR/NTN1/DNER/ACTBL2/DISC1/IL1RAPL2/MAP1B/NPTX1/NTNG2/TNF/CAMK1/NRCAM/ZDHHC2/MAPT/RAB17/TUBA1A/TUBB/BDNF/DSCAM/NFATC4/SEZ6L2/CTTN/ACTN1/PLXNC1/SYBU/DLG4/NEGR1/ARHGAP44/COL4A1/DBN1/AMIGO2/SLC1A1/NTNG1/CDH2/RAC3/CNTNAP1/ADGRF1/C1QL1/LZTS3/AMIGO1/SEMA4D/CDC20/ARC/SRGAP2/CAP2/PPFIA1	64
GO:BP	UT-SCC 33	GO:0048754	branching morphogenesis of an epithelial tube	32/1089	157/18614	4.55e-10	2.07e-07	1.56e-07	WNT5A/AR/FGF2/GDNF/ADAMTS16/SLIT2/FOXF1/NOG/PGR/LEF1/TNF/SOX9/LRP5/YAP1/LHX1/CSF1/GBX2/FGF1/TBX3/NKX3-1/NFATC4/SPRY2/FOXD1/PAX8/COL4A1/DLL4/TGFBR2/LAMA1/RASIP1/TMEM59L/EYA1/MDK	32
GO:BP	UT-SCC 33	GO:0045765	regulation of angiogenesis	51/1089	349/18614	1.37e-09	5.76e-07	4.32e-07	IL6/WNT5A/THBS2/CREB3L1/FGF2/ITGB3/C3/CXCL8/ADAMTS9/ANGPTL4/CCN6/CDH5/VASH2/SULF1/THBS1/TGFB2/IL1B/TNF/TSPAN12/AKT3/CHI3L1/PIK3CD/SFRP1/ANXA3/FGF1/NIBAN2/HMOX1/PLK2/RAMP2/CCR3/COL4A2/SPRY2/HMGA2/THBS4/JCAD/SERPINE1/PPARG/JAK1/TGFBR2/ETS1/PTPRM/TLR3/SPARC/NPR1/VASH1/SPHK1/EMILIN1/VEGFC/ADGRA2/MDK/MIR193A	51
GO:BP	UT-SCC 33	GO:0050900	leukocyte migration	55/1089	393/18614	1.55e-09	6.07e-07	4.55e-07	IL6/WNT5A/PDE4B/CXCL1/SCG2/ITGB3/SLIT2/CH25H/CXCL8/S100A9/CD74/TNFAIP6/CXCL2/ROR2/CCN3/CXCL3/IL33/XG/THBS1/TGFB2/PECAM1/IL1B/TNF/PADI2/RIPOR2/PLA2G7/MCOLN2/CCL20/IL1R1/PIK3CD/CSF1/HMOX1/JAM2/GPSM3/PREX1/TNFRSF11A/THBS4/S1PR1/ITGA1/CCL5/IL23A/SERPINE1/SAA1/LGALS9/PDGFB/PTGER4/ICAM1/FADD/GATA3/EPS8/EMILIN1/RAC2/VEGFC/IL27RA/MDK	55
GO:BP	UT-SCC 33	GO:0010975	regulation of neuron projection development	60/1089	452/18614	2.23e-09	8.14e-07	6.11e-07	PTPRG/WNT5A/FN1/PAK3/L1CAM/SLIT2/DAB2/S100A9/PRRX1/SLITRK1/ROR2/NDNF/NTN1/ROR1/DISC1/TIAM1/VIM/MAP1B/NTNG2/ALK/DPYSL5/CAMK1/NRCAM/CHN1/MAPT/VLDLR/RAB17/ENC1/SFRP1/PMP22/DRAXIN/DDR2/BDNF/TUBB2B/DSCAM/HECW2/RTN4RL1/NFATC4/SEMA7A/PLXNC1/MAG/DLG4/NEGR1/ARHGAP44/DBN1/ATP8A2/NTNG1/CDH2/ADCY6/SARM1/LZTS3/GATA3/AMIGO1/ARSB/SEMA4D/CDC20/TNIK/ARC/TLX2/MDK	60
GO:BP	UT-SCC 33	GO:1901342	regulation of vasculature development	51/1089	355/18614	2.49e-09	8.5e-07	6.38e-07	IL6/WNT5A/THBS2/CREB3L1/FGF2/ITGB3/C3/CXCL8/ADAMTS9/ANGPTL4/CCN6/CDH5/VASH2/SULF1/THBS1/TGFB2/IL1B/TNF/TSPAN12/AKT3/CHI3L1/PIK3CD/SFRP1/ANXA3/FGF1/NIBAN2/HMOX1/PLK2/RAMP2/CCR3/COL4A2/SPRY2/HMGA2/THBS4/JCAD/SERPINE1/PPARG/JAK1/TGFBR2/ETS1/PTPRM/TLR3/SPARC/NPR1/VASH1/SPHK1/EMILIN1/VEGFC/ADGRA2/MDK/MIR193A	51
GO:BP	UT-SCC 33	GO:0019221	cytokine-mediated signaling pathway	63/1089	492/18614	3.72e-09	1.2e-06	8.99e-07	IL6/WNT5A/CXCL1/IL7R/KRT8/IFITM1/SLIT2/CXCL8/BIRC3/CD74/CXCL2/IL7/PRLR/IFITM3/CXCL3/CSF3/IL33/IL1RAPL2/KRT18/IL1R2/IL1B/ANGPT1/TNF/PADI2/LEPR/CCL20/IFITM2/IL1R1/YAP1/CLCF1/BIRC2/IL18R1/CSF1/TRAF5/IRAK2/GPR17/TXK/CCR3/OASL/TNFRSF11A/IRF7/SH2B3/CCL5/CARD14/PPARG/NLRC5/CSF2/JAK1/SLC1A1/IKBKE/SAMHD1/DOK1/PDGFB/SIGIRR/PTPRJ/FADD/SPHK1/TNFRSF1B/OAS2/ISG15/OSMR/IFI27/IL27RA	63
GO:BP	UT-SCC 33	GO:2000027	regulation of animal organ morphogenesis	27/1089	129/18614	5.65e-09	1.72e-06	1.29e-06	WNT5A/GPC4/AR/FGF2/PRICKLE2/GDNF/DAB2/NOG/ROR2/TNFRSF11B/ROR1/TIAM1/SULF1/TNF/SOX9/LHX1/CSF1/SFRP1/FGF1/FZD2/PAX8/RUNX2/SAPCD2/SP6/SMURF2/GATA3/NTN4	27
GO:BP	UT-SCC 33	GO:0060326	cell chemotaxis	46/1089	312/18614	6.63e-09	1.79e-06	1.35e-06	IL6/WNT5A/PDE4B/CXCL1/SCG2/FGF2/PDGFRB/SLIT2/CH25H/CXCL8/S100A9/CD74/TNFAIP6/CXCL2/CCN3/FGFR1/CXCL3/LEF1/HOXB9/THBS1/TGFB2/IL1B/PADI2/RIPOR2/PLA2G7/CCL20/PRKCQ/PIK3CD/CSF1/FGF1/GPSM3/PREX1/TNFRSF11A/THBS4/S1PR1/ITGA1/CCL5/IL23A/SERPINE1/SAA1/LOX/LGALS9/PDGFB/RAC2/VEGFC/MDK	46
GO:BP	UT-SCC 33	GO:0097530	granulocyte migration	30/1089	156/18614	6.69e-09	1.79e-06	1.35e-06	PDE4B/CXCL1/SCG2/SLIT2/CXCL8/S100A9/CD74/TNFAIP6/CXCL2/CXCL3/XG/THBS1/TGFB2/PECAM1/IL1B/RIPOR2/MCOLN2/CCL20/IL1R1/PIK3CD/CSF1/PREX1/THBS4/ITGA1/CCL5/IL23A/SAA1/PTGER4/RAC2/MDK	30
GO:BP	UT-SCC 33	GO:0097529	myeloid leukocyte migration	39/1089	241/18614	6.88e-09	1.79e-06	1.35e-06	IL6/PDE4B/CXCL1/SCG2/SLIT2/CXCL8/S100A9/CD74/TNFAIP6/CXCL2/ROR2/CCN3/CXCL3/XG/THBS1/TGFB2/PECAM1/IL1B/RIPOR2/PLA2G7/MCOLN2/CCL20/IL1R1/PIK3CD/CSF1/PREX1/TNFRSF11A/THBS4/ITGA1/CCL5/IL23A/SERPINE1/SAA1/PDGFB/PTGER4/EMILIN1/RAC2/VEGFC/MDK	39
GO:BP	UT-SCC 33	GO:0043542	endothelial cell migration	43/1089	283/18614	8.29e-09	2.06e-06	1.55e-06	WNT5A/SRPX2/SCG2/STC1/FGF2/ITGB3/SLIT2/PLPP3/S100A9/ADAMTS9/VSTM4/CDH5/CCN3/FGFR1/LOXL2/THBS1/ANGPT1/TNF/AKT3/MIR196A1/PIK3CD/ANXA3/FAP/FGF1/HMOX1/PLK2/ATOH8/JCAD/PPARG/NR2F2/DLL4/PDGFB/ETS1/PTPRM/SPARC/VASH1/SCARB1/GATA3/MIR135B/GPX1/VEGFC/ADGRA2/MIR193A	43
GO:BP	UT-SCC 33	GO:0010632	regulation of epithelial cell migration	44/1089	295/18614	9.89e-09	2.35e-06	1.76e-06	PTPRG/WNT5A/SRPX2/STC1/FGF2/ITGB3/ENPP2/IQSEC1/SLIT2/PLPP3/ADAMTS9/FGFR1/THBS1/TGFB2/ANGPT1/TNF/SOX9/AKT3/MIR196A1/PIK3CD/ANXA3/FGF1/HMOX1/PLK2/PTPRR/RAB25/ATOH8/JCAD/PPARG/NR2F2/DLL4/PDGFB/TGFBR2/ETS1/PTPRM/SPARC/VASH1/SCARB1/GATA3/ARSB/MIR135B/VEGFC/ADGRA2/MIR193A	44
GO:BP	UT-SCC 33	GO:0050673	epithelial cell proliferation	61/1089	488/18614	1.64e-08	3.74e-06	2.81e-06	IL6/WNT5A/IGFBP5/SCG2/AR/FGF2/ITGB3/COL8A1/DAB2/VSTM4/NOG/EPGN/PGR/CCN3/FGFR1/RASGRF1/VASH2/NOX5/LOXL2/SULF1/ZEB1/THBS1/TGFB2/TNF/SOX9/HLX/AKT3/YAP1/LAMB1/PIK3CD/SFRP1/FAP/FGF1/HMOX1/NKX3-1/CCR3/ATOH8/SCN5A/THBS4/JCAD/LIMS2/SDR16C5/RUNX2/PAX6/PPARG/NR2F2/DLL4/PDGFB/OSR1/PTPRM/SPARC/VASH1/SERPINB1/SCARB1/GATA3/MIR135B/GPX1/VEGFC/EYA1/MDK/MIR193A	61
GO:BP	UT-SCC 33	GO:0051962	positive regulation of nervous system development	42/1089	280/18614	1.81e-08	3.95e-06	2.97e-06	IL6/SRPX2/THBS2/CLSTN2/FN1/PAK3/FGF2/LRRTM3/L1CAM/SLIT2/SYNDIG1/TGM2/SLITRK1/OXTR/LIF/NTN1/IL33/DISC1/TIAM1/SERPINE2/MAP1B/IL1B/TNF/CLCF1/MAPT/BDNF/BIN1/DSCAM/SEMA7A/PLXNC1/MAG/DLG4/PAX6/DBN1/AMIGO2/MME/AMIGO1/TNFRSF1B/SEMA4D/VEGFC/E2F1/MDK	42
GO:BP	UT-SCC 33	GO:1905330	regulation of morphogenesis of an epithelium	18/1089	65/18614	2.03e-08	4.21e-06	3.16e-06	WNT5A/AR/FGF2/GDNF/NOG/LIF/SULF1/TNF/SOX9/PIK3CD/LHX1/SFRP1/FGF1/ADAMTS12/PAX8/GATA3/NTN4/MDK	18
GO:BP	UT-SCC 33	GO:1990266	neutrophil migration	26/1089	128/18614	2.08e-08	4.21e-06	3.16e-06	PDE4B/CXCL1/SLIT2/CXCL8/S100A9/CD74/TNFAIP6/CXCL2/CXCL3/XG/TGFB2/PECAM1/IL1B/RIPOR2/MCOLN2/CCL20/IL1R1/PIK3CD/PREX1/THBS4/ITGA1/CCL5/IL23A/SAA1/RAC2/MDK	26
GO:BP	UT-SCC 33	GO:0030595	leukocyte chemotaxis	38/1089	241/18614	2.21e-08	4.31e-06	3.24e-06	IL6/WNT5A/PDE4B/CXCL1/SCG2/SLIT2/CH25H/CXCL8/S100A9/CD74/TNFAIP6/CXCL2/CCN3/CXCL3/THBS1/TGFB2/IL1B/PADI2/RIPOR2/PLA2G7/CCL20/PIK3CD/CSF1/GPSM3/PREX1/TNFRSF11A/THBS4/S1PR1/ITGA1/CCL5/IL23A/SERPINE1/SAA1/LGALS9/PDGFB/RAC2/VEGFC/MDK	38
GO:BP	UT-SCC 33	GO:0031589	cell-substrate adhesion	49/1089	359/18614	2.75e-08	5.18e-06	3.89e-06	ITGA11/FN1/ITGB3/L1CAM/ITGBL1/FOXF1/COL8A1/DAB2/ADAMTS9/NDNF/COL13A1/ABI3BP/DISC1/COL1A1/VTN/TIAM1/FBLN5/COL3A1/THBS1/ANGPT1/SPRY4/LAMB1/GBP1/CSF1/SFRP1/GCNT2/CCN2/PREX1/CTTN/LIMCH1/ACTN1/ADAMTS12/LIMS2/ITGB6/ITGA1/CORO2B/SERPINE1/SNED1/PDGFB/RAC3/PTPRJ/FERMT2/EMILIN1/SRGAP2/PKP2/RAC2/NTN4/MDK/PPFIA1	49
GO:BP	UT-SCC 33	GO:0050807	regulation of synapse organization	37/1089	234/18614	3.13e-08	5.71e-06	4.28e-06	WNT5A/SRPX2/THBS2/CLSTN2/GPC4/PAK3/LRRTM3/FRMPD4/SYNDIG1/SLITRK1/ROR2/OXTR/NTN1/DISC1/IL1RAPL2/NTNG2/TNF/CAMK1/NRCAM/RAB17/TUBA1A/TUBB/BDNF/NFATC4/PLXNC1/NEGR1/ARHGAP44/DBN1/AMIGO2/CDH2/CNTNAP1/C1QL1/LZTS3/AMIGO1/SEMA4D/CDC20/ARC	37
GO:BP	UT-SCC 33	GO:0001503	ossification	55/1089	429/18614	3.54e-08	6.24e-06	4.68e-06	COL1A2/ITGA11/IL6/WNT5A/CSGALNACT1/IGFBP5/STC1/CREB3L1/KL/FGF2/CYP24A1/RASSF2/IFITM1/SLC24A3/TNFAIP6/NOG/ATP6V0A4/COL5A2/ROR2/ENPP1/COL13A1/LEF1/COL1A1/ALPL/TNF/SOX9/LRP5/SLC8A1/PKDCC/YAP1/CSF1/SFRP1/DDR2/SCUBE3/CCN2/TWIST2/TNFRSF11A/ADAMTS12/BAMBI/SEMA7A/AXIN2/S1PR1/RUNX2/PPARG/SNAI1/LOX/PTGER4/OSR1/CYP27B1/MMP16/SEMA4D/FERMT2/ISG15/VEGFC/MDK	55
GO:BP	UT-SCC 33	GO:0002683	negative regulation of immune system process	60/1089	487/18614	3.66e-08	6.25e-06	4.7e-06	TLR4/FN1/IL7R/SLIT2/FOXF1/CD74/TNFAIP6/PDCD1LG2/UBASH3B/TNFRSF11B/CCN3/IL33/MILR1/SERPINB9/SYT11/PLA2G2F/COL3A1/THBS1/TGFB2/ANGPT1/TNF/SERPING1/MAFB/PADI2/RIPOR2/SOX9/HLX/SMPDL3B/PRDX2/LOXL3/GBP1/FBN1/SFRP1/GPR17/HMOX1/PLK2/ILDR2/CD274/HLA-B/PPARG/NLRC5/SAMHD1/LGALS9/PTGER4/SARM1/TLR3/PTPRJ/VTCN1/SERPINB4/CD22/PKN1/FADD/GPX1/ISG15/EMILIN1/TSPAN6/IL4I1/IL27RA/TRIB1/MDK	60
GO:BP	UT-SCC 33	GO:0022612	gland morphogenesis	25/1089	123/18614	3.82e-08	6.33e-06	4.75e-06	IL6/WNT5A/IGFBP5/AR/TGM2/NOG/PGR/NTN1/SULF1/TGFB2/TNF/SOX9/LRP5/CSF1/SFRP1/FGF1/TBX3/NKX3-1/LIMS2/PAX6/TGFBR2/LAMA1/HOXB13/NTN4/MDK	25
GO:BP	UT-SCC 33	GO:0042063	gliogenesis	45/1089	320/18614	4.14e-08	6.66e-06	5e-06	IL6/TLR4/FGF2/PLPP3/S100A9/DRD1/NOG/ROR2/LIF/NTN1/LEF1/IL33/DNER/ROR1/DISC1/VTN/VIM/SERPINE2/MXRA8/COL3A1/TGFB2/IL1B/TNF/SOX9/LEPR/LAMB1/CLCF1/MAPT/TUBA1A/CSF1/GPR17/DAAM2/BIN1/MAG/SH3TC2/PAX6/NRROS/CDH2/CNTNAP1/TNFRSF1B/SRGAP2/VEGFC/E2F1/SLC45A3/MDK	45
GO:BP	UT-SCC 33	GO:0010720	positive regulation of cell development	55/1089	432/18614	4.49e-08	7.02e-06	5.27e-06	IL6/FN1/PAK3/FGF2/IL7R/L1CAM/SLIT2/TGM2/CD74/SLITRK1/ROR2/IL7/CDH5/LIF/NTN1/NLRP3/LEF1/IL33/DISC1/TIAM1/SERPINE2/MAP1B/CLEC7A/VNN1/IL1B/TNF/HLX/CLCF1/MAPT/CSF1/NIBAN2/BDNF/BIN1/DSCAM/S1PR2/SEMA7A/PLXNC1/MAG/IL23A/DLG4/PAX6/DBN1/MME/LGALS9/TGFBR2/FADD/GATA3/AMIGO1/TNFRSF1B/SEMA4D/VEGFC/IL4I1/E2F1/TRIB1/MDK	55
GO:BP	UT-SCC 33	GO:0045785	positive regulation of cell adhesion	59/1089	482/18614	6e-08	9.1e-06	6.83e-06	IL6/WNT5A/FN1/ADAM19/IL7R/ITGB3/FOXF1/TGM2/PLPP3/COL8A1/DAB2/CD74/PDCD1LG2/HLA-DMB/NDNF/IL7/LIF/NLRP3/LEF1/ABI3BP/DISC1/VTN/TGFB2/VNN1/IL1B/ANGPT1/TNF/HLX/PRKCQ/LAMB1/CSF1/SFRP1/GCNT2/TPM1/PREX1/FLOT1/LIMS2/CD274/CCL5/IL23A/SAA1/JAK1/LGALS9/PDGFB/HLA-DMA/TGFBR2/LAMA1/ETS1/MFSD2B/RAC3/FLOT2/PTPRJ/VTCN1/FADD/GATA3/FERMT2/EMILIN1/IL4I1/MDK	59
GO:BP	UT-SCC 33	GO:0050803	regulation of synapse structure or activity	37/1089	240/18614	6.16e-08	9.1e-06	6.83e-06	WNT5A/SRPX2/THBS2/CLSTN2/GPC4/PAK3/LRRTM3/FRMPD4/SYNDIG1/SLITRK1/ROR2/OXTR/NTN1/DISC1/IL1RAPL2/NTNG2/TNF/CAMK1/NRCAM/RAB17/TUBA1A/TUBB/BDNF/NFATC4/PLXNC1/NEGR1/ARHGAP44/DBN1/AMIGO2/CDH2/CNTNAP1/C1QL1/LZTS3/AMIGO1/SEMA4D/CDC20/ARC	37
GO:BP	UT-SCC 33	GO:0061448	connective tissue development	40/1089	275/18614	9.28e-08	1.33e-05	1e-05	WNT5A/CSGALNACT1/STC1/FGF2/PDGFRB/ITGB3/PRRX1/NOG/EPYC/CCN3/COL1A1/TIMP1/LOXL2/SULF1/ZEB1/TRPS1/COL3A1/SOX9/LRP5/CHI3L1/PKDCC/CSF1/CCN2/HMGA2/FOXD1/ADAMTS12/AXIN2/RUNX2/ANXA6/SH3PXD2B/PPARG/PLAAT3/SNAI1/LOX/PDGFB/OSR1/TGFBR2/ACAT1/MATN3/MDK	40
GO:BP	UT-SCC 33	GO:0001819	positive regulation of cytokine production	59/1089	489/18614	9.98e-08	1.4e-05	1.05e-05	IL6/WNT5A/MMP8/PDE4B/TLR4/NLRP2/C3/ADRA2A/CD74/IL7/NLRP3/IL33/NOX5/LTB/SULF1/THBS1/CLEC7A/IL1B/TNF/MCOLN2/IL1R1/CHI3L1/PRKCQ/PIK3CD/IL18R1/LURAP1/HMOX1/GPSM3/TXK/NFATC4/RSAD2/FLOT1/IRF7/SEMA7A/CD274/IL23A/SERPINE1/SAA1/CSF2/LGALS9/PTGER4/RFTN1/SPON2/TLR3/PTPRJ/VTCN1/RIGI/GBP5/FADD/GATA3/SPHK1/OAS2/ISG15/PDE4D/BCL3/NMB/IL27RA/GAPDH/MDK	59
GO:BP	UT-SCC 33	GO:0007411	axon guidance	35/1089	225/18614	1.11e-07	1.43e-05	1.08e-05	WNT5A/ROBO4/GDNF/L1CAM/SLIT2/MYPN/NOG/ROBO3/NTN1/CYFIP2/DPYSL5/LHX4/NRCAM/CHN1/NCAM1/PRKCQ/EPHA10/LHX1/DRAXIN/GBX2/KALRN/NIBAN2/BDNF/TUBB2B/DSCAM/FOXD1/SEMA7A/PLXNC1/PAX6/TUBB3/PTPRM/RAC3/BOC/GATA3/SEMA4D	35
GO:BP	UT-SCC 33	GO:0097485	neuron projection guidance	35/1089	225/18614	1.11e-07	1.43e-05	1.08e-05	WNT5A/ROBO4/GDNF/L1CAM/SLIT2/MYPN/NOG/ROBO3/NTN1/CYFIP2/DPYSL5/LHX4/NRCAM/CHN1/NCAM1/PRKCQ/EPHA10/LHX1/DRAXIN/GBX2/KALRN/NIBAN2/BDNF/TUBB2B/DSCAM/FOXD1/SEMA7A/PLXNC1/PAX6/TUBB3/PTPRM/RAC3/BOC/GATA3/SEMA4D	35
GO:BP	UT-SCC 33	GO:0009612	response to mechanical stimulus	34/1089	215/18614	1.12e-07	1.43e-05	1.08e-05	TLR4/FGF2/ITGB3/STRA6/IL33/COL1A1/SERPINE2/MAP1B/THBS1/IL1B/TNF/SOX9/KCNK2/SLC8A1/PKD1L2/CHI3L1/TUBA1A/CSF1/DDR2/FOSL1/ATAT1/TNFRSF11A/MAG/TMEM150C/ATP8A2/SCN1A/PTGER4/TGFBR2/CDH2/TLR3/FADD/ANKRD1/CHEK1/MDK	34
GO:BP	UT-SCC 33	GO:0034329	cell junction assembly	55/1089	444/18614	1.14e-07	1.43e-05	1.08e-05	WNT5A/GJA5/SRPX2/THBS2/CLSTN2/FN1/GPC4/LRRTM3/KIRREL3/ITGB3/SYNDIG1/DRD1/SLITRK1/CDH5/OXTR/NTN1/CLDN4/DNER/IL1RAPL2/OCLN/MAP1B/THBS1/NPTX1/NTNG2/PECAM1/IL1B/TNF/NRCAM/RAB17/CDHR3/SFRP1/BDNF/CLDN3/DSCAM/RAMP2/FLOT1/CTTN/LIMCH1/ACTN1/VMP1/CORO2B/NEGR1/AMIGO2/SNAI1/ESAM/CDH2/CNTNAP1/ADGRF1/PTPRJ/AMIGO1/CLDN7/SEMA4D/FERMT2/SRGAP2/PKP2	55
GO:BP	UT-SCC 33	GO:0010634	positive regulation of epithelial cell migration	30/1089	176/18614	1.15e-07	1.43e-05	1.08e-05	WNT5A/SRPX2/FGF2/ITGB3/ENPP2/IQSEC1/PLPP3/FGFR1/THBS1/TGFB2/ANGPT1/SOX9/AKT3/PIK3CD/ANXA3/FGF1/HMOX1/PLK2/RAB25/ATOH8/JCAD/PDGFB/TGFBR2/ETS1/SPARC/SCARB1/GATA3/MIR135B/VEGFC/ADGRA2	30
GO:BP	UT-SCC 33	GO:0044344	cellular response to fibroblast growth factor stimulus	23/1089	113/18614	1.29e-07	1.57e-05	1.18e-05	WNT5A/CREB3L1/KL/FGF2/CXCL8/NOG/NDNF/SHISA2/FGFR1/COL1A1/SULF1/THBS1/SPRY4/LHX1/SFRP1/FGF1/CCN2/SPRY2/RUNX2/CCL5/DLL4/GATA3/GCLM	23
GO:BP	UT-SCC 33	GO:0071621	granulocyte chemotaxis	25/1089	131/18614	1.4e-07	1.66e-05	1.25e-05	PDE4B/CXCL1/SCG2/SLIT2/CXCL8/S100A9/CD74/TNFAIP6/CXCL2/CXCL3/THBS1/TGFB2/IL1B/RIPOR2/CCL20/PIK3CD/CSF1/PREX1/THBS4/ITGA1/CCL5/IL23A/SAA1/RAC2/MDK	25
GO:BP	UT-SCC 33	GO:0051960	regulation of nervous system development	56/1089	461/18614	1.68e-07	1.96e-05	1.47e-05	IL6/WNT5A/SRPX2/THBS2/CLSTN2/FN1/PRTG/PAK3/FGF2/LRRTM3/L1CAM/SLIT2/SYNDIG1/TGM2/NOG/SLITRK1/OXTR/LIF/NTN1/LEF1/IL33/DISC1/TIAM1/SERPINE2/MAP1B/DPYSL5/IL1B/TNF/YAP1/CLCF1/MAPT/DRAXIN/GBX2/DAAM2/JAM2/BDNF/BIN1/DSCAM/NFATC4/SEMA7A/PLXNC1/MAG/DLG4/PAX6/DBN1/AMIGO2/DLL4/MME/AMIGO1/TNFRSF1B/HEY1/SEMA4D/VEGFC/E2F1/TLX2/MDK	56
GO:BP	UT-SCC 33	GO:0007409	axonogenesis	53/1089	427/18614	1.81e-07	2.06e-05	1.55e-05	WNT5A/ROBO4/FN1/PAK3/GDNF/L1CAM/SLIT2/MYPN/NOG/SLITRK1/ROBO3/NTN1/DISC1/TIAM1/CYFIP2/MAP1B/NPTX1/NTNG2/DPYSL5/LHX4/NRCAM/CHN1/NCAM1/PRKCQ/EPHA10/MAPT/LHX1/APBB1/DRAXIN/GBX2/KALRN/NIBAN2/BDNF/TUBB2B/DSCAM/FOXD1/FLOT1/CTTN/SEMA7A/PLXNC1/MAG/PAX6/TUBB3/ATP8A2/NTNG1/CDH2/PTPRM/RAC3/CNTNAP1/BOC/GATA3/AMIGO1/SEMA4D	53
GO:BP	UT-SCC 33	GO:0030593	neutrophil chemotaxis	22/1089	107/18614	2e-07	2.23e-05	1.68e-05	PDE4B/CXCL1/SLIT2/CXCL8/S100A9/CD74/TNFAIP6/CXCL2/CXCL3/TGFB2/IL1B/RIPOR2/CCL20/PIK3CD/PREX1/THBS4/ITGA1/CCL5/IL23A/SAA1/RAC2/MDK	22
GO:BP	UT-SCC 33	GO:0002697	regulation of immune effector process	49/1089	384/18614	2.28e-07	2.49e-05	1.87e-05	IL6/WNT5A/TLR4/IL7R/C3/FOXF1/CD74/KLK5/TRIL/HLA-DMB/NLRP3/IL33/SERPINB9/COLEC10/TGFB2/CLEC7A/IL1B/ANGPT1/TNF/SERPING1/HLX/IL1R1/CLCF1/LOXL3/IL18R1/GAB2/HMOX1/RSAD2/SEMA7A/HLA-B/IL23A/HLA-C/LGALS9/MICB/ICAM1/SPON2/TLR3/PTPRJ/SERPINB4/CD22/RIGI/PKN1/FADD/GATA3/TNFRSF1B/TAP2/RAC2/IL4I1/IL27RA	49
GO:BP	UT-SCC 33	GO:0010594	regulation of endothelial cell migration	35/1089	232/18614	2.39e-07	2.51e-05	1.89e-05	WNT5A/SRPX2/STC1/FGF2/ITGB3/SLIT2/PLPP3/ADAMTS9/FGFR1/THBS1/ANGPT1/TNF/AKT3/MIR196A1/PIK3CD/ANXA3/FGF1/HMOX1/PLK2/ATOH8/JCAD/PPARG/NR2F2/DLL4/PDGFB/ETS1/PTPRM/SPARC/VASH1/SCARB1/GATA3/MIR135B/VEGFC/ADGRA2/MIR193A	35
GO:BP	UT-SCC 33	GO:0050769	positive regulation of neurogenesis	35/1089	232/18614	2.39e-07	2.51e-05	1.89e-05	IL6/FN1/PAK3/FGF2/L1CAM/SLIT2/TGM2/SLITRK1/LIF/NTN1/IL33/DISC1/TIAM1/SERPINE2/MAP1B/IL1B/TNF/CLCF1/MAPT/BDNF/BIN1/DSCAM/SEMA7A/PLXNC1/MAG/DLG4/PAX6/DBN1/MME/AMIGO1/TNFRSF1B/SEMA4D/VEGFC/E2F1/MDK	35
GO:BP	UT-SCC 33	GO:0060485	mesenchyme development	43/1089	320/18614	3.01e-07	3.1e-05	2.33e-05	IL6/WNT5A/FN1/GDNF/PDGFRB/FOXF1/DAB2/RBM24/NOG/MEOX1/FGFR1/LEF1/COL1A1/TIAM1/LOXL2/TGFB2/IL1B/SOX9/YAP1/LOXL3/SFRP1/GCNT2/GBX2/VASN/TBX3/SPRY2/HMGA2/FOXD1/BAMBI/SEMA7A/AXIN2/ANXA6/SNAI1/OSR1/SP6/TGFBR2/CDH2/GATA3/BASP1/HEY1/SEMA4D/FERMT2/MDK	43
GO:BP	UT-SCC 33	GO:0010001	glial cell differentiation	35/1089	235/18614	3.28e-07	3.32e-05	2.49e-05	IL6/TLR4/FGF2/PLPP3/S100A9/DRD1/NOG/ROR2/LIF/LEF1/IL33/DNER/ROR1/VTN/VIM/SERPINE2/MXRA8/IL1B/TNF/SOX9/CLCF1/MAPT/TUBA1A/GPR17/DAAM2/BIN1/MAG/SH3TC2/PAX6/NRROS/CDH2/CNTNAP1/TNFRSF1B/SLC45A3/MDK	35
GO:BP	UT-SCC 33	GO:0071774	response to fibroblast growth factor	23/1089	120/18614	4.04e-07	4.01e-05	3.01e-05	WNT5A/CREB3L1/KL/FGF2/CXCL8/NOG/NDNF/SHISA2/FGFR1/COL1A1/SULF1/THBS1/SPRY4/LHX1/SFRP1/FGF1/CCN2/SPRY2/RUNX2/CCL5/DLL4/GATA3/GCLM	23
GO:BP	UT-SCC 33	GO:0002685	regulation of leukocyte migration	34/1089	227/18614	4.21e-07	4.1e-05	3.08e-05	IL6/WNT5A/ITGB3/SLIT2/CXCL8/CD74/TNFAIP6/CCN3/IL33/XG/THBS1/TNF/PADI2/RIPOR2/PLA2G7/CCL20/IL1R1/CSF1/HMOX1/JAM2/GPSM3/THBS4/CCL5/IL23A/SERPINE1/LGALS9/PTGER4/ICAM1/FADD/EMILIN1/RAC2/VEGFC/IL27RA/MDK	34
GO:BP	UT-SCC 33	GO:0034341	response to type II interferon	25/1089	139/18614	4.56e-07	4.37e-05	3.28e-05	WNT5A/TLR4/IFITM1/CD74/GBP4/IFITM3/VIM/TNF/CCL20/IFITM2/RAB20/GBP1/CDC42EP2/TXK/KYNU/CCL5/GBP2/PPARG/NLRC5/JAK1/LGALS9/CYP27B1/TLR3/GBP5/GAPDH	25
GO:BP	UT-SCC 33	GO:0051091	positive regulation of DNA-binding transcription factor activity	38/1089	271/18614	4.99e-07	4.67e-05	3.51e-05	IL6/TRIM58/WNT5A/TLR4/AR/PLPP3/S100A9/CSF3/NLRP3/ROR1/CLEC7A/ALK/IL1B/TNF/LRP5/PRKCQ/IL18R1/TRAF5/IRAK2/ANXA3/DDR2/FOSL1/FZD2/NKX3-1/TRIM34/FLOT1/TNFRSF11A/RHEBL1/CARD14/PPARG/IKBKE/LGALS9/TLR3/FLOT2/ADGRF1/RIGI/SPHK1/ZIC2	38
GO:BP	UT-SCC 33	GO:0048708	astrocyte differentiation	19/1089	87/18614	5.04e-07	4.67e-05	3.51e-05	IL6/TLR4/PLPP3/S100A9/DRD1/NOG/ROR2/LIF/ROR1/VIM/SERPINE2/IL1B/TNF/SOX9/CLCF1/MAPT/BIN1/MAG/PAX6	19
GO:BP	UT-SCC 33	GO:0010595	positive regulation of endothelial cell migration	24/1089	131/18614	5.42e-07	4.94e-05	3.71e-05	WNT5A/SRPX2/FGF2/ITGB3/PLPP3/FGFR1/THBS1/ANGPT1/AKT3/PIK3CD/ANXA3/FGF1/HMOX1/PLK2/ATOH8/JCAD/PDGFB/ETS1/SPARC/SCARB1/GATA3/MIR135B/VEGFC/ADGRA2	24
GO:BP	UT-SCC 33	GO:0050878	regulation of body fluid levels	46/1089	361/18614	5.54e-07	4.96e-05	3.72e-05	IL6/GJA5/TLR4/C1QTNF1/ITGB3/ADRA2A/PLAT/PAPSS2/UBASH3B/NFE2/PRLR/OXTR/VTN/CDO1/AVPR2/SERPINE2/COL3A1/THBS1/KCNN4/SERPING1/WNK4/PRDX2/PRKCQ/FAP/TFPI/AKR1B1/SERPINA1/TXK/SH2B3/CORO2B/SERPINE1/MYL9/SAA1/PDGFB/MFSD2B/ADCY6/NPR1/DGKD/ENTPD1/SLC4A5/OAS2/SLC29A1/MYL12A/TEC/EMILIN1/SCNN1A	46
GO:BP	UT-SCC 33	GO:0001935	endothelial cell proliferation	31/1089	201/18614	7.06e-07	6.23e-05	4.68e-05	WNT5A/SCG2/FGF2/ITGB3/VSTM4/FGFR1/VASH2/NOX5/LOXL2/SULF1/THBS1/TNF/AKT3/PIK3CD/HMOX1/CCR3/ATOH8/THBS4/JCAD/PPARG/NR2F2/DLL4/PDGFB/PTPRM/SPARC/VASH1/SCARB1/MIR135B/VEGFC/MDK/MIR193A	31
GO:BP	UT-SCC 33	GO:0032102	negative regulation of response to external stimulus	53/1089	446/18614	7.18e-07	6.23e-05	4.68e-05	WNT5A/FGF2/C1QTNF1/SLIT2/PLAT/FOXF1/DRD1/TNFAIP6/UBASH3B/CDH5/CCN3/NLRP3/VTN/SERPINB9/SYT11/SERPINE2/THBS1/IER3/TNF/SERPING1/PADI2/SMPDL3B/PRDX2/GPR17/FAP/SOCS3/TFPI/PLK2/CLDN3/RTN4RL1/SEMA7A/SH2B3/HLA-B/SERPINE1/PPARG/NLRC5/SAA1/SAMHD1/LGALS9/PDGFB/PTGER4/MICB/SIGIRR/SERPINB4/GATA3/SLC39A8/TNFRSF1B/GPX1/SEMA4D/ISG15/TSPAN6/TRIB1/MDK	53
GO:BP	UT-SCC 33	GO:0072006	nephron development	26/1089	152/18614	7.41e-07	6.33e-05	4.75e-05	FGF2/GDNF/PDGFRB/ADAMTS16/KIRREL3/ITGB3/NOG/LIF/SULF1/PECAM1/ANGPT1/SOX9/WNK4/YAP1/LHX1/FGF1/DCHS2/FOXD1/PAX8/PDGFB/OSR1/ACAT1/GATA3/BASP1/TMEM59L/EYA1	26
GO:BP	UT-SCC 33	GO:0072001	renal system development	42/1089	320/18614	7.8e-07	6.39e-05	4.8e-05	WNT5A/FGF2/GDNF/PDGFRB/ADAMTS16/KIRREL3/ITGB3/SLIT2/FOXF1/NOG/STRA6/LIF/SULF1/TGFB2/FREM2/PECAM1/ANGPT1/SOX9/WNK4/YAP1/LHX1/FBN1/SFRP1/FGF1/AKR1B1/NKX3-1/DCHS2/FOXD1/PAX8/KCNJ8/EPCAM/COL4A1/MME/PDGFB/OSR1/ACAT1/FADD/GCNT4/GATA3/BASP1/TMEM59L/EYA1	42
GO:BP	UT-SCC 33	GO:0003018	vascular process in circulatory system	37/1089	265/18614	7.82e-07	6.39e-05	4.8e-05	GJA5/SH3GL2/ADRA2A/SLIT2/VSTM4/DRD1/SLC24A3/CDH5/OXTR/SLC38A5/ABCG2/AVPR2/OCLN/SLC38A3/ANGPT1/TNF/LEPR/SLC8A1/ABCC3/RAMP2/SLC16A2/ADRA1D/ITGA1/ARHGAP42/HTR7/KCNJ8/SLC1A1/SLC4A8/ADCY6/NPR1/PTPRJ/SLC5A6/GPX1/SLC29A1/FERMT2/GCLM/HTR1D	37
GO:BP	UT-SCC 33	GO:0050921	positive regulation of chemotaxis	25/1089	143/18614	7.92e-07	6.39e-05	4.8e-05	IL6/WNT5A/SCG2/FGF2/PDGFRB/SLIT2/CXCL8/CD74/FGFR1/THBS1/RIPOR2/PLA2G7/CSF1/GPSM3/DSCAM/THBS4/S1PR1/CCL5/IL23A/SERPINE1/LGALS9/PDGFB/RAC2/VEGFC/MDK	25
GO:BP	UT-SCC 33	GO:0001837	epithelial to mesenchymal transition	28/1089	172/18614	7.98e-07	6.39e-05	4.8e-05	IL6/WNT5A/DAB2/NOG/FGFR1/LEF1/COL1A1/TIAM1/LOXL2/TGFB2/IL1B/SOX9/LOXL3/SFRP1/GCNT2/VASN/TBX3/SPRY2/HMGA2/BAMBI/AXIN2/SNAI1/SP6/TGFBR2/GATA3/HEY1/FERMT2/MDK	28
GO:BP	UT-SCC 33	GO:0010718	positive regulation of epithelial to mesenchymal transition	15/1089	58/18614	8.07e-07	6.39e-05	4.8e-05	IL6/DAB2/LEF1/COL1A1/TIAM1/LOXL2/TGFB2/IL1B/GCNT2/BAMBI/AXIN2/SNAI1/TGFBR2/FERMT2/MDK	15
GO:BP	UT-SCC 33	GO:0048762	mesenchymal cell differentiation	36/1089	255/18614	8.4e-07	6.56e-05	4.92e-05	IL6/WNT5A/FN1/GDNF/DAB2/NOG/FGFR1/LEF1/COL1A1/TIAM1/LOXL2/TGFB2/IL1B/SOX9/LOXL3/SFRP1/GCNT2/GBX2/VASN/TBX3/SPRY2/HMGA2/BAMBI/SEMA7A/AXIN2/ANXA6/SNAI1/OSR1/SP6/TGFBR2/CDH2/GATA3/HEY1/SEMA4D/FERMT2/MDK	36
GO:BP	UT-SCC 33	GO:0050767	regulation of neurogenesis	47/1089	381/18614	1.06e-06	8.2e-05	6.16e-05	IL6/WNT5A/FN1/PRTG/PAK3/FGF2/L1CAM/SLIT2/TGM2/NOG/SLITRK1/LIF/NTN1/LEF1/IL33/DISC1/TIAM1/SERPINE2/MAP1B/DPYSL5/IL1B/TNF/YAP1/CLCF1/MAPT/DRAXIN/DAAM2/BDNF/BIN1/DSCAM/NFATC4/SEMA7A/PLXNC1/MAG/DLG4/PAX6/DBN1/DLL4/MME/AMIGO1/TNFRSF1B/HEY1/SEMA4D/VEGFC/E2F1/TLX2/MDK	47
GO:BP	UT-SCC 33	GO:0045766	positive regulation of angiogenesis	29/1089	185/18614	1.14e-06	8.52e-05	6.4e-05	WNT5A/FGF2/ITGB3/C3/CXCL8/ANGPTL4/CDH5/VASH2/THBS1/IL1B/AKT3/CHI3L1/PIK3CD/ANXA3/FGF1/HMOX1/RAMP2/CCR3/HMGA2/JCAD/SERPINE1/JAK1/TGFBR2/ETS1/TLR3/SPHK1/EMILIN1/VEGFC/MDK	29
GO:BP	UT-SCC 33	GO:1904018	positive regulation of vasculature development	29/1089	185/18614	1.14e-06	8.52e-05	6.4e-05	WNT5A/FGF2/ITGB3/C3/CXCL8/ANGPTL4/CDH5/VASH2/THBS1/IL1B/AKT3/CHI3L1/PIK3CD/ANXA3/FGF1/HMOX1/RAMP2/CCR3/HMGA2/JCAD/SERPINE1/JAK1/TGFBR2/ETS1/TLR3/SPHK1/EMILIN1/VEGFC/MDK	29
GO:BP	UT-SCC 33	GO:0048568	embryonic organ development	53/1089	453/18614	1.16e-06	8.57e-05	6.44e-05	WNT5A/GDNF/KRT8/FOXF1/CXCL8/PRRX1/NOG/HOXB2/STRA6/LRIG1/LIF/NTN1/LEF1/VASH2/HOXB9/ZEB1/TGFB2/RBPMS2/TNF/MAFB/SOX9/HLX/PKDCC/YAP1/LHX1/FBN1/GBX2/SOCS3/TBX3/FZD2/TUBB2B/SPRY2/SH2B3/PAX8/RUNX2/PAX6/SOBP/CSF2/ALDH1A3/NR2F2/SNAI1/ATP8A2/PDGFB/OSR1/TGFBR2/MMP16/VASH1/HOXD4/GATA3/HEY1/TEAD1/HOXB8/EYA1	53
GO:BP	UT-SCC 33	GO:0002573	myeloid leukocyte differentiation	33/1089	227/18614	1.23e-06	8.97e-05	6.73e-05	TLR4/RASSF2/CD74/TNFAIP6/UBASH3B/ROR2/TNFRSF11B/LIF/CSF3/LEF1/IL33/TNF/MAFB/PIK3CD/BATF3/FBN1/CSF1/SFRP1/GAB2/TNFRSF11A/IRF7/ITGB6/IL23A/PPARG/CSF2/NRROS/UCP2/CASP10/TGFBR2/TLR3/FADD/GATA3/TRIB1	33
GO:BP	UT-SCC 33	GO:0061564	axon development	55/1089	479/18614	1.32e-06	9.48e-05	7.12e-05	WNT5A/ROBO4/FN1/PAK3/GDNF/L1CAM/SLIT2/MYPN/NOG/SLITRK1/ROBO3/NTN1/DISC1/VASH2/TIAM1/CYFIP2/MAP1B/NPTX1/NTNG2/DPYSL5/LHX4/NRCAM/CHN1/NCAM1/PRKCQ/EPHA10/MAPT/LHX1/APBB1/DRAXIN/GBX2/KALRN/NIBAN2/BDNF/TUBB2B/DSCAM/RTN4RL1/FOXD1/FLOT1/CTTN/SEMA7A/PLXNC1/MAG/PAX6/TUBB3/ATP8A2/NTNG1/CDH2/PTPRM/RAC3/CNTNAP1/BOC/GATA3/AMIGO1/SEMA4D	55
GO:BP	UT-SCC 33	GO:0002687	positive regulation of leukocyte migration	25/1089	147/18614	1.34e-06	9.55e-05	7.17e-05	IL6/WNT5A/ITGB3/CXCL8/CD74/XG/THBS1/TNF/RIPOR2/PLA2G7/CCL20/IL1R1/CSF1/JAM2/GPSM3/THBS4/CCL5/IL23A/SERPINE1/LGALS9/ICAM1/FADD/RAC2/VEGFC/MDK	25
GO:BP	UT-SCC 33	GO:0050920	regulation of chemotaxis	33/1089	230/18614	1.66e-06	0.000116106	8.72e-05	IL6/WNT5A/SCG2/FGF2/PDGFRB/SLIT2/CXCL8/CD74/TNFAIP6/CCN3/FGFR1/THBS1/PADI2/RIPOR2/PLA2G7/CSF1/FGF1/GPSM3/TUBB2B/DSCAM/THBS4/SEMA7A/S1PR1/CCL5/IL23A/SERPINE1/LGALS9/PDGFB/SEMA4D/RAC2/VEGFC/ADGRA2/MDK	33
GO:BP	UT-SCC 33	GO:0032729	positive regulation of type II interferon production	17/1089	77/18614	1.7e-06	0.000117352	8.81e-05	WNT5A/PDE4B/TLR4/CLEC7A/IL1B/TNF/IL1R1/IL18R1/TXK/IL23A/LGALS9/TLR3/FADD/ISG15/PDE4D/BCL3/IL27RA	17
GO:BP	UT-SCC 33	GO:1905314	semi-lunar valve development	13/1089	47/18614	1.91e-06	0.00013039	9.79e-05	GJA5/SLIT2/STRA6/TGFB2/SOX9/AXIN2/SNAI1/DLL4/TGFBR2/GATA3/TNFRSF1B/HEY1/EMILIN1	13
GO:BP	UT-SCC 33	GO:0001822	kidney development	40/1089	310/18614	2.19e-06	0.00014771	0.00011091	WNT5A/FGF2/GDNF/PDGFRB/ADAMTS16/KIRREL3/ITGB3/SLIT2/NOG/STRA6/LIF/SULF1/TGFB2/FREM2/PECAM1/ANGPT1/SOX9/WNK4/YAP1/LHX1/FBN1/SFRP1/FGF1/AKR1B1/NKX3-1/DCHS2/FOXD1/PAX8/KCNJ8/EPCAM/MME/PDGFB/OSR1/ACAT1/FADD/GCNT4/GATA3/BASP1/TMEM59L/EYA1	40
GO:BP	UT-SCC 33	GO:0048732	gland development	51/1089	441/18614	2.59e-06	0.000172606	0.000129603	IL6/WNT5A/IGFBP5/AR/FGF2/FOXF1/TGM2/NOG/PRLR/PGR/OXTR/STRA6/NTN1/LEF1/VTN/CDO1/HOXB9/SULF1/SERPINE2/TGFB2/TNF/MAFB/SOX9/HLX/LRP5/PRDX2/CSF1/SFRP1/FGF1/HMOX1/TBX3/NKX3-1/TNFRSF11A/LIMS2/PAX8/PAX6/ALDH1A3/UCP2/CPT1A/ATP2C2/TGFBR2/LAMA1/ACAT1/FADD/GATA3/HOXB13/GPX1/OAS2/SLC29A1/NTN4/MDK	51
GO:BP	UT-SCC 33	GO:0050678	regulation of epithelial cell proliferation	49/1089	419/18614	2.96e-06	0.000195146	0.000146527	WNT5A/SCG2/AR/FGF2/ITGB3/DAB2/NOG/EPGN/PGR/FGFR1/VASH2/SULF1/ZEB1/THBS1/TGFB2/TNF/SOX9/HLX/AKT3/YAP1/LAMB1/PIK3CD/SFRP1/FGF1/HMOX1/NKX3-1/CCR3/ATOH8/SCN5A/THBS4/JCAD/LIMS2/RUNX2/PAX6/PPARG/NR2F2/DLL4/PDGFB/OSR1/PTPRM/SPARC/VASH1/GATA3/MIR135B/GPX1/VEGFC/EYA1/MDK/MIR193A	49
GO:BP	UT-SCC 33	GO:0030879	mammary gland development	23/1089	136/18614	3.89e-06	0.000252869	0.00018987	WNT5A/IGFBP5/AR/FGF2/FOXF1/PRLR/PGR/OXTR/NTN1/LEF1/CDO1/HOXB9/SOX9/LRP5/CSF1/TBX3/TNFRSF11A/ATP2C2/TGFBR2/GATA3/GPX1/OAS2/SLC29A1	23
GO:BP	UT-SCC 33	GO:0044703	multi-organism reproductive process	30/1089	207/18614	3.95e-06	0.000253838	0.000190597	IGFBP5/STC1/AR/ITGB3/ADRA2A/PTGFR/EPYC/PRLR/PGR/OXTR/LIF/CLDN4/ARHGDIB/TIMP1/SYDE1/SERPINE2/PSG5/SLC38A3/IL1B/CLIC5/PAPPA/FOSL1/STC2/VMP1/NR2F2/UCP2/LGALS9/TGFBR2/CYP27B1/SMURF2	30
GO:BP	UT-SCC 33	GO:1905332	positive regulation of morphogenesis of an epithelium	11/1089	36/18614	4.05e-06	0.00025723	0.000193144	AR/FGF2/GDNF/NOG/LIF/SOX9/PIK3CD/LHX1/PAX8/GATA3/MDK	11
GO:BP	UT-SCC 33	GO:0090288	negative regulation of cellular response to growth factor stimulus	22/1089	127/18614	4.18e-06	0.00026273	0.000197274	WNT5A/CREB3L1/FGF2/SLIT2/TNFAIP6/NOG/SHISA2/SULF1/THBS1/RBPMS2/SPRY4/FBN1/SFRP1/NIBAN2/SPRY2/ADAMTS12/BAMBI/PPARG/SMURF2/GATA3/EMILIN1/ADGRA2	22
GO:BP	UT-SCC 33	GO:0002274	myeloid leukocyte activation	33/1089	240/18614	4.26e-06	0.000262853	0.000197366	IL6/WNT5A/MMP8/TLR4/FN1/FOXF1/CXCL8/CD74/IL33/MILR1/SYT11/THBS1/DYSF/TNF/WNK4/DOCK2/MAPT/PIK3CD/BATF3/CSF1/GAB2/ANXA3/HMOX1/PREX1/ITGB6/CCL5/CSF2/LGALS9/TGFBR2/TLR3/SPHK1/IFI35/RAC2	33
GO:BP	UT-SCC 33	GO:0007565	female pregnancy	28/1089	187/18614	4.34e-06	0.000262853	0.000197366	IGFBP5/STC1/AR/ITGB3/ADRA2A/EPYC/PRLR/PGR/OXTR/LIF/CLDN4/ARHGDIB/TIMP1/SYDE1/PSG5/SLC38A3/IL1B/CLIC5/PAPPA/FOSL1/STC2/VMP1/NR2F2/UCP2/LGALS9/TGFBR2/CYP27B1/SMURF2	28
GO:BP	UT-SCC 33	GO:0061041	regulation of wound healing	23/1089	137/18614	4.42e-06	0.000262853	0.000197366	FGF2/C1QTNF1/ADRA2A/PLAT/UBASH3B/CLDN4/VTN/SERPINE2/OCLN/THBS1/CLEC7A/TNF/SERPING1/PRDX2/FAP/TFPI/DDR2/CLDN3/SH2B3/SERPINE1/PDGFB/FERMT2/EMILIN1	23
GO:BP	UT-SCC 33	GO:0032609	type II interferon production	21/1089	118/18614	4.42e-06	0.000262853	0.000197366	WNT5A/PDE4B/TLR4/PDCD1LG2/IL33/CLEC7A/IL1B/TNF/IL1R1/IL18R1/TXK/CD274/IL23A/LGALS9/TLR3/FADD/GATA3/ISG15/PDE4D/BCL3/IL27RA	21
GO:BP	UT-SCC 33	GO:0032649	regulation of type II interferon production	21/1089	118/18614	4.42e-06	0.000262853	0.000197366	WNT5A/PDE4B/TLR4/PDCD1LG2/IL33/CLEC7A/IL1B/TNF/IL1R1/IL18R1/TXK/CD274/IL23A/LGALS9/TLR3/FADD/GATA3/ISG15/PDE4D/BCL3/IL27RA	21
GO:BP	UT-SCC 33	GO:0040037	negative regulation of fibroblast growth factor receptor signaling pathway	9/1089	24/18614	4.56e-06	0.000265427	0.000199299	WNT5A/CREB3L1/FGF2/SHISA2/SULF1/THBS1/SPRY4/SPRY2/GATA3	9
GO:BP	UT-SCC 33	GO:0002237	response to molecule of bacterial origin	44/1089	366/18614	4.61e-06	0.000265427	0.000199299	IL6/WNT5A/PDE4B/CXCL1/TLR4/IL24/CXCL8/PTGFR/S100A9/PDCD1LG2/KMO/CXCL2/CXCL3/CSF3/NLRP3/VIM/TIMP4/ALPL/IL1B/NQO1/TNF/CMPK2/PRDX2/CSF1/IRAK2/PTGER2/TNFRSF11A/CD274/CCL5/SERPINE1/KCNJ8/CSF2/LGALS9/PTGER4/CYP27B1/SPON2/SIGIRR/SCARB1/TNFRSF1B/ANKRD1/TAP2/SSC5D/TRIB1/TNIP1	44
GO:BP	UT-SCC 33	GO:0007599	hemostasis	32/1089	230/18614	4.61e-06	0.000265427	0.000199299	IL6/TLR4/C1QTNF1/ITGB3/ADRA2A/PLAT/PAPSS2/UBASH3B/NFE2/VTN/AVPR2/SERPINE2/COL3A1/THBS1/SERPING1/PRDX2/PRKCQ/FAP/TFPI/SERPINA1/TXK/SH2B3/SERPINE1/MYL9/SAA1/PDGFB/MFSD2B/DGKD/ENTPD1/MYL12A/TEC/EMILIN1	32
GO:BP	UT-SCC 33	GO:0002718	regulation of cytokine production involved in immune response	21/1089	119/18614	5.08e-06	0.000289277	0.000217207	IL6/WNT5A/TLR4/CD74/TRIL/NLRP3/TGFB2/CLEC7A/IL1B/ANGPT1/TNF/IL1R1/IL18R1/HMOX1/RSAD2/SEMA7A/SPON2/TLR3/RIGI/GATA3/TNFRSF1B	21
GO:BP	UT-SCC 33	GO:0010717	regulation of epithelial to mesenchymal transition	20/1089	110/18614	5.3e-06	0.000298644	0.00022424	IL6/DAB2/NOG/LEF1/COL1A1/TIAM1/LOXL2/TGFB2/IL1B/SFRP1/GCNT2/VASN/SPRY2/BAMBI/AXIN2/SNAI1/TGFBR2/GATA3/FERMT2/MDK	20
GO:BP	UT-SCC 33	GO:0032496	response to lipopolysaccharide	42/1089	345/18614	5.51e-06	0.000302101	0.000226836	IL6/WNT5A/PDE4B/CXCL1/TLR4/IL24/CXCL8/PTGFR/S100A9/PDCD1LG2/KMO/CXCL2/CXCL3/CSF3/NLRP3/VIM/TIMP4/ALPL/IL1B/NQO1/TNF/CMPK2/PRDX2/CSF1/IRAK2/PTGER2/TNFRSF11A/CD274/CCL5/SERPINE1/KCNJ8/CSF2/LGALS9/PTGER4/CYP27B1/SPON2/SIGIRR/SCARB1/TNFRSF1B/ANKRD1/TRIB1/TNIP1	42
GO:BP	UT-SCC 33	GO:0090287	regulation of cellular response to growth factor stimulus	42/1089	345/18614	5.51e-06	0.000302101	0.000226836	WNT5A/CREB3L1/FGF2/ITGB3/SLIT2/DAB2/TNFAIP6/ZEB2/NOG/CDH5/SHISA2/FGFR1/VTN/SULF1/ZEB1/CYFIP2/THBS1/RBPMS2/IL1B/SPRY4/FBN1/SFRP1/VASN/FGF1/SCUBE3/NIBAN2/SPRY2/FOXD1/ADAMTS12/BAMBI/JCAD/RUNX2/PPARG/LOX/NRROS/SMURF2/GATA3/EMILIN1/ING1/FKBP1A/VEGFC/ADGRA2	42
GO:BP	UT-SCC 33	GO:0098657	import into cell	35/1089	265/18614	5.53e-06	0.000302101	0.000226836	SLC15A3/GDNF/ITGB3/CACNA2D1/RGS4/DRD1/RAB3B/STRA6/HCN4/SLC38A5/NEURL3/THBS1/SLC38A3/TNF/SLC8A1/ACSL5/SLC2A5/SLC9A7/AKAP5/CACNA1G/SCN5A/FLOT1/SLC43A1/SLC22A4/SLC16A2/KCNJ8/SLC1A1/CACNA1C/SCN1A/SLC5A6/SLC39A8/SLC29A1/SCNN1A/SLC39A10/SLC27A2	35
GO:BP	UT-SCC 33	GO:0060562	epithelial tube morphogenesis	41/1089	334/18614	5.79e-06	0.000313216	0.000235182	WNT5A/AR/FGF2/GDNF/ADAMTS16/SLIT2/FOXF1/NOG/PGR/NTN1/LEF1/TGFB2/TNF/SOX9/LRP5/WNK4/YAP1/PIK3CD/LHX1/CSF1/SFRP1/GBX2/FGF1/TBX3/FZD2/NKX3-1/NFATC4/SPRY2/FOXD1/ADAMTS12/PAX8/COL4A1/DLL4/OSR1/TGFBR2/LAMA1/GATA3/RASIP1/TMEM59L/EYA1/MDK	41
GO:BP	UT-SCC 33	GO:0002699	positive regulation of immune effector process	35/1089	267/18614	6.54e-06	0.000350566	0.000263227	IL6/WNT5A/TLR4/C3/FOXF1/CD74/KLK5/HLA-DMB/NLRP3/IL33/COLEC10/CLEC7A/IL1B/TNF/HLX/IL1R1/CLCF1/IL18R1/GAB2/HMOX1/RSAD2/SEMA7A/HLA-B/IL23A/HLA-C/LGALS9/MICB/SPON2/TLR3/PTPRJ/RIGI/FADD/GATA3/TAP2/RAC2	35
GO:BP	UT-SCC 33	GO:0002367	cytokine production involved in immune response	21/1089	121/18614	6.66e-06	0.000353685	0.000265569	IL6/WNT5A/TLR4/CD74/TRIL/NLRP3/TGFB2/CLEC7A/IL1B/ANGPT1/TNF/IL1R1/IL18R1/HMOX1/RSAD2/SEMA7A/SPON2/TLR3/RIGI/GATA3/TNFRSF1B	21
GO:BP	UT-SCC 33	GO:0071674	mononuclear cell migration	29/1089	202/18614	6.87e-06	0.000360887	0.000270976	IL6/WNT5A/ITGB3/SLIT2/CH25H/CCN3/XG/THBS1/PECAM1/TNF/PADI2/RIPOR2/PLA2G7/CCL20/PIK3CD/CSF1/JAM2/TNFRSF11A/S1PR1/CCL5/SERPINE1/SAA1/LGALS9/PDGFB/FADD/GATA3/EPS8/IL27RA/MDK	29
GO:BP	UT-SCC 33	GO:0007229	integrin-mediated signaling pathway	20/1089	112/18614	7.04e-06	0.000366497	0.000275188	ITGA11/FN1/ITGB3/ITGBL1/PLPP3/TIMP1/COL3A1/LAMB1/LOXL3/CCN2/TXK/LIMS2/SEMA7A/ITGB6/ITGA1/LAMA1/FERMT2/ISG15/TEC/FYB1	20
GO:BP	UT-SCC 33	GO:0040036	regulation of fibroblast growth factor receptor signaling pathway	11/1089	38/18614	7.28e-06	0.00037517	0.000281701	WNT5A/CREB3L1/FGF2/NOG/SHISA2/SULF1/THBS1/SPRY4/SPRY2/RUNX2/GATA3	11
GO:BP	UT-SCC 33	GO:0051216	cartilage development	29/1089	203/18614	7.57e-06	0.000386832	0.000290457	WNT5A/CSGALNACT1/STC1/FGF2/PRRX1/NOG/EPYC/CCN3/COL1A1/TIMP1/LOXL2/SULF1/ZEB1/TRPS1/COL3A1/SOX9/CHI3L1/PKDCC/CCN2/HMGA2/ADAMTS12/AXIN2/RUNX2/ANXA6/SNAI1/OSR1/TGFBR2/MATN3/MDK	29
GO:BP	UT-SCC 33	GO:0038061	NIK/NF-kappaB signaling	23/1089	142/18614	8.19e-06	0.000414487	0.000311223	MMP8/TLR4/RASSF2/BIRC3/CCN3/TCIM/NLRP3/ALK/IL1B/TNF/CHI3L1/BIRC2/IL18R1/IL23A/CARD14/IKBKE/NR3C2/LGALS9/TLR3/SPHK1/IFI35/TSPAN6/BCL3	23
GO:BP	UT-SCC 33	GO:0030336	negative regulation of cell migration	44/1089	375/18614	8.63e-06	0.0004326	0.000324823	PTPRG/IGFBP5/STC1/FGF2/IFITM1/SLIT2/IL24/ADAMTS9/CD74/TNFAIP6/NOG/CCN3/IL33/ARHGDIB/TIMP1/SULF1/COL3A1/THBS1/TNF/PADI2/RIPOR2/MIR196A1/SFRP1/TPM1/HMOX1/CLDN3/PTPRR/LIMCH1/S1PR2/SERPINE1/PPARG/NR2F2/DLL4/PTGER4/PTPRM/PTPRJ/VASH1/GPR173/EMILIN1/SRGAP2/ING1/IL27RA/TRIB1/MIR193A	44
GO:BP	UT-SCC 33	GO:0044706	multi-multicellular organism process	30/1089	216/18614	9.39e-06	0.00046652	0.000350292	IGFBP5/STC1/AR/ITGB3/ADRA2A/PTGFR/EPYC/PRLR/PGR/OXTR/LIF/CLDN4/ARHGDIB/TIMP1/SYDE1/SERPINE2/PSG5/SLC38A3/IL1B/CLIC5/PAPPA/FOSL1/STC2/VMP1/NR2F2/UCP2/LGALS9/TGFBR2/CYP27B1/SMURF2	30
GO:BP	UT-SCC 33	GO:0097191	extrinsic apoptotic signaling pathway	31/1089	227/18614	9.49e-06	0.00046733	0.0003509	SCG2/AR/GDNF/KRT8/FAIM2/IL7/FGFR1/IL33/KRT18/LTB/THBS1/TGFB2/DEPTOR/IL1B/TNF/PRDX2/YAP1/SFRP1/HMOX1/CTTN/SERPINE1/CSF2/CASP10/ICAM1/TLR3/FADD/TNFRSF1B/GPX1/IFI27/EYA1/GCLM	31
GO:BP	UT-SCC 33	GO:0002831	regulation of response to biotic stimulus	51/1089	463/18614	1.03e-05	0.000498221	0.000374095	WNT5A/TLR4/PAK3/SLC15A3/BIRC3/KLK5/TRIL/NLRP3/SERPINB9/SYT11/COLEC10/CLEC7A/IL1B/TNF/SERPING1/SMPDL3B/CTSS/PRDX2/BIRC2/IRAK2/TXK/RSAD2/OASL/FLOT1/IRF7/CD274/HLA-B/CCL5/IL23A/HERC5/PPARG/NLRC5/IKBKE/SAMHD1/LGALS9/MICB/SARM1/RFTN1/TLR3/SIGIRR/SERPINB4/RIGI/GBP5/FADD/ISG15/IFI35/EMILIN1/TSPAN6/IL4I1/TRIB1/TNIP1	51
GO:BP	UT-SCC 33	GO:0001936	regulation of endothelial cell proliferation	27/1089	185/18614	1.04e-05	0.000498221	0.000374095	WNT5A/SCG2/FGF2/ITGB3/FGFR1/VASH2/SULF1/THBS1/TNF/AKT3/PIK3CD/HMOX1/CCR3/ATOH8/THBS4/JCAD/PPARG/NR2F2/DLL4/PDGFB/PTPRM/SPARC/VASH1/MIR135B/VEGFC/MDK/MIR193A	27
GO:BP	UT-SCC 33	GO:0050727	regulation of inflammatory response	47/1089	414/18614	1.04e-05	0.000498221	0.000374095	IL6/WNT5A/MMP8/TLR4/NLRP2/C3/FOXF1/S100A9/BIRC3/TNFAIP6/CDH5/CCN3/NLRP3/IL33/SYT11/IER3/IL1B/TNF/SMPDL3B/PLA2G7/IL1R1/BIRC2/GPR17/SOCS3/PLK2/GPSM3/TNFRSF11A/ADAMTS12/SEMA7A/CCL5/IL23A/SERPINE1/PPARG/SAA1/PTGER4/ETS1/MMP3/TLR3/GATA3/SPHK1/SLC39A8/TNFRSF1B/GPX1/IFI35/OSMR/MDK/TNIP1	47
GO:BP	UT-SCC 33	GO:2000146	negative regulation of cell motility	45/1089	390/18614	1.05e-05	0.000501133	0.000376281	PTPRG/IGFBP5/STC1/FGF2/IFITM1/SLIT2/IL24/ADAMTS9/CD74/TNFAIP6/NOG/CCN3/IL33/ARHGDIB/TIMP1/SULF1/COL3A1/THBS1/TNF/PADI2/RIPOR2/MIR196A1/SFRP1/TPM1/HMOX1/CLDN3/PTPRR/LIMCH1/S1PR2/SERPINE1/PPARG/NR2F2/DLL4/PTGER4/PTPRM/PTPRJ/VASH1/GATA3/GPR173/EMILIN1/SRGAP2/ING1/IL27RA/TRIB1/MIR193A	45
GO:BP	UT-SCC 33	GO:0040013	negative regulation of locomotion	48/1089	427/18614	1.09e-05	0.000514855	0.000386585	PTPRG/WNT5A/IGFBP5/STC1/FGF2/IFITM1/SLIT2/IL24/ADAMTS9/CD74/TNFAIP6/NOG/CCN3/IL33/ARHGDIB/TIMP1/SULF1/COL3A1/THBS1/TNF/PADI2/RIPOR2/MIR196A1/SFRP1/TPM1/HMOX1/CLDN3/PTPRR/LIMCH1/S1PR2/SEMA7A/SERPINE1/PPARG/NR2F2/DLL4/PTGER4/PTPRM/PTPRJ/VASH1/GATA3/SEMA4D/GPR173/EMILIN1/SRGAP2/ING1/IL27RA/TRIB1/MIR193A	48
GO:BP	UT-SCC 33	GO:0014909	smooth muscle cell migration	18/1089	97/18614	1.15e-05	0.000534589	0.000401403	IGFBP5/TLR4/PDGFRB/ITGB3/SLIT2/PLAT/CCN3/VTN/P2RY6/TPM1/DDR2/S1PR2/CCL5/SERPINE1/PDGFB/MIR135B/TRIB1/MDK	18
GO:BP	UT-SCC 33	GO:0060993	kidney morphogenesis	18/1089	97/18614	1.15e-05	0.000534589	0.000401403	FGF2/GDNF/PDGFRB/ADAMTS16/NOG/LIF/SOX9/WNK4/LHX1/FGF1/FOXD1/PAX8/OSR1/GCNT4/GATA3/BASP1/TMEM59L/EYA1	18
GO:BP	UT-SCC 33	GO:0007416	synapse assembly	28/1089	197/18614	1.19e-05	0.000538093	0.000404034	WNT5A/SRPX2/THBS2/CLSTN2/GPC4/LRRTM3/KIRREL3/SYNDIG1/DRD1/SLITRK1/OXTR/NTN1/DNER/IL1RAPL2/MAP1B/NPTX1/NTNG2/NRCAM/RAB17/BDNF/DSCAM/NEGR1/AMIGO2/CDH2/ADGRF1/AMIGO1/SEMA4D/SRGAP2	28
GO:BP	UT-SCC 33	GO:0001894	tissue homeostasis	34/1089	263/18614	1.19e-05	0.000538093	0.000404034	IL6/TLR4/SH3GL2/ITGB3/VSTM4/UBASH3B/LDB2/TNFRSF11B/IL7/CDH5/CRACD/OCLN/COL3A1/PECAM1/ANGPT1/SOX9/AKT3/YAP1/TUBA1A/CSF1/GCNT2/JAM2/CCN2/CLDN3/ILDR2/ABCA4/MAK/TNFRSF11A/S1PR1/SLC1A1/ESAM/RAC3/SLC39A8/CIB2	34
GO:BP	UT-SCC 33	GO:0060249	anatomical structure homeostasis	34/1089	263/18614	1.19e-05	0.000538093	0.000404034	IL6/TLR4/SH3GL2/ITGB3/VSTM4/UBASH3B/LDB2/TNFRSF11B/IL7/CDH5/CRACD/OCLN/COL3A1/PECAM1/ANGPT1/SOX9/AKT3/YAP1/TUBA1A/CSF1/GCNT2/JAM2/CCN2/CLDN3/ILDR2/ABCA4/MAK/TNFRSF11A/S1PR1/SLC1A1/ESAM/RAC3/SLC39A8/CIB2	34
GO:BP	UT-SCC 33	GO:0031349	positive regulation of defense response	49/1089	441/18614	1.22e-05	0.000544375	0.00040875	IL6/WNT5A/MMP8/TLR4/PAK3/SLC15A3/C3/S100A9/BIRC3/KLK5/TRIL/NLRP3/IL33/COLEC10/CLEC7A/IL1B/TNF/SMPDL3B/PLA2G7/CTSS/BIRC2/IRAK2/NPAS2/GPSM3/TXK/RSAD2/OASL/FLOT1/TNFRSF11A/IRF7/CCL5/IL23A/SERPINE1/NLRC5/IKBKE/PTGER4/ETS1/SARM1/RFTN1/TLR3/RIGI/GBP5/FADD/IFI35/EMILIN1/OSMR/TSPAN6/MDK/TNIP1	49
GO:BP	UT-SCC 33	GO:0030856	regulation of epithelial cell differentiation	25/1089	166/18614	1.26e-05	0.000557752	0.000418795	FGF2/GDNF/MACROH2A2/PRLR/CDH5/LIF/S1PR3/ZEB1/IL1B/TNF/SOX9/PLAAT4/YAP1/LHX1/TBX3/ETV4/SPRY2/ATOH8/S1PR2/PAX8/SERPINE1/PAX6/OSR1/CYP27B1/GATA3	25
GO:BP	UT-SCC 33	GO:0008217	regulation of blood pressure	27/1089	187/18614	1.27e-05	0.000557752	0.000418795	COL1A2/GJA5/KL/AR/ADAMTS16/OXTR/AVPR2/IER3/TNF/LRP5/SLC2A5/TPM1/RASL10B/HMOX1/RAMP2/CORO2B/ARHGAP42/PPARG/NR2F2/PDGFB/NPR1/SLC4A5/EMILIN1/PDE4D/SCNN1A/RNLS/VEGFC	27
GO:BP	UT-SCC 33	GO:0002688	regulation of leukocyte chemotaxis	21/1089	126/18614	1.28e-05	0.000557752	0.000418795	IL6/WNT5A/SLIT2/CXCL8/CD74/TNFAIP6/CCN3/THBS1/PADI2/RIPOR2/PLA2G7/CSF1/GPSM3/THBS4/CCL5/IL23A/SERPINE1/LGALS9/RAC2/VEGFC/MDK	21
GO:BP	UT-SCC 33	GO:0048844	artery morphogenesis	16/1089	80/18614	1.31e-05	0.000564084	0.000423549	GJA5/PDGFRB/FOXF1/ADAMTS9/PRRX1/NOG/STRA6/FKBP10/COL3A1/TGFB2/AKT3/DLL4/TGFBR2/HEY1/EYA1/MDK	16
GO:BP	UT-SCC 33	GO:0072028	nephron morphogenesis	16/1089	80/18614	1.31e-05	0.000564084	0.000423549	FGF2/GDNF/PDGFRB/ADAMTS16/NOG/LIF/SOX9/WNK4/LHX1/FGF1/FOXD1/PAX8/OSR1/GATA3/TMEM59L/EYA1	16
GO:BP	UT-SCC 33	GO:0001704	formation of primary germ layer	21/1089	127/18614	1.45e-05	0.00061721	0.000463439	WNT5A/MMP8/FN1/ITGB3/FOXF1/COL8A1/NOG/COL5A2/DUSP4/LEF1/VTN/LAMB1/LHX1/COL4A2/ATOH8/HMGA2/SNAI1/TXNRD1/MMP15/TLX2/EYA1	21
GO:BP	UT-SCC 33	GO:0003158	endothelium development	22/1089	137/18614	1.47e-05	0.000623488	0.000468153	GJA5/ROBO4/STC1/CDH5/S1PR3/ZEB1/PECAM1/IL1B/TNF/FGF1/CLDN3/FZD2/ATOH8/S1PR2/ADAMTS12/S1PR1/NR2F2/DLL4/ICAM1/HEY1/GPX1/PDE4D	22
GO:BP	UT-SCC 33	GO:0002700	regulation of production of molecular mediator of immune response	27/1089	189/18614	1.54e-05	0.000645335	0.000484557	IL6/WNT5A/TLR4/CD74/KLK5/TRIL/NLRP3/IL33/TGFB2/CLEC7A/IL1B/ANGPT1/TNF/IL1R1/CLCF1/IL18R1/HMOX1/RSAD2/SEMA7A/SPON2/TLR3/CD22/RIGI/PKN1/GATA3/TNFRSF1B/IL27RA	27
GO:BP	UT-SCC 33	GO:2001237	negative regulation of extrinsic apoptotic signaling pathway	18/1089	99/18614	1.55e-05	0.000645335	0.000484557	SCG2/AR/GDNF/FAIM2/IL7/THBS1/IL1B/TNF/PRDX2/YAP1/HMOX1/CTTN/SERPINE1/CSF2/ICAM1/GPX1/EYA1/GCLM	18
GO:BP	UT-SCC 33	GO:0060541	respiratory system development	29/1089	211/18614	1.61e-05	0.000666751	0.000500638	WNT5A/IGFBP5/PDGFRB/FOXF1/NOG/HSD11B1/PGR/STRA6/LIF/LEF1/COL3A1/TNF/SOX9/CHI3L1/PKDCC/YAP1/LOXL3/CCN2/MSC/SPRY2/ITGB6/ALDH1A3/LOX/MME/TGFBR2/LAMA1/BASP1/CYP1A2/SMCHD1	29
GO:BP	UT-SCC 33	GO:2000696	regulation of epithelial cell differentiation involved in kidney development	7/1089	16/18614	1.65e-05	0.000678006	0.000509089	GDNF/LIF/YAP1/LHX1/PAX8/OSR1/GATA3	7
GO:BP	UT-SCC 33	GO:0006936	muscle contraction	41/1089	349/18614	1.68e-05	0.000685969	0.000515068	PDE4B/GJA5/STC1/GDNF/CACNA2D1/ADRA2A/DRD1/SMPX/OXTR/HCN4/TPM2/SULF1/TNF/STAC/SLC8A1/STAC2/GNAO1/APBB1/TPM1/CCN2/TBX3/BIN1/CACNA1G/SCN5A/CTTN/ARHGAP42/ANXA6/HTR7/KCNJ8/MYL9/ATP8A2/CACNA1C/SCN1A/ANKRD2/CALD1/SPHK1/PDE4D/PKP2/SSPN/NMU/HTR1D	41
GO:BP	UT-SCC 33	GO:0002822	regulation of adaptive immune response based on somatic recombination of immune receptors built from immunoglobulin superfamily domains	27/1089	190/18614	1.7e-05	0.000688531	0.000516992	IL6/IL7R/C3/NLRP3/IL33/CLEC7A/IL1B/TNF/HLX/IL1R1/PRKCQ/CLCF1/LOXL3/IL18R1/RSAD2/CD274/HLA-B/IL23A/HLA-C/MICB/PKN1/FADD/GATA3/TNFRSF1B/TAP2/IL4I1/IL27RA	27
GO:BP	UT-SCC 33	GO:0060560	developmental growth involved in morphogenesis	31/1089	234/18614	1.75e-05	0.000705094	0.000529428	WNT5A/FN1/SH3GL2/L1CAM/SLIT2/NTN1/DISC1/CYFIP2/MAP1B/NRN1/SOX9/NRCAM/YAP1/MAPT/LHX1/CSF1/SFRP1/DRAXIN/FGF1/BDNF/DSCAM/SPRY2/CTTN/SEMA7A/S1PR1/MAG/TGFBR2/RIMS2/RNF157/SEMA4D/SYT17	31
GO:BP	UT-SCC 33	GO:0061326	renal tubule development	18/1089	100/18614	1.78e-05	0.000709227	0.000532531	FGF2/GDNF/ADAMTS16/NOG/LIF/SOX9/WNK4/YAP1/LHX1/FGF1/FOXD1/PAX8/COL4A1/OSR1/ACAT1/GATA3/TMEM59L/EYA1	18
GO:BP	UT-SCC 33	GO:0051092	positive regulation of NF-kappaB transcription factor activity	24/1089	159/18614	1.79e-05	0.000709227	0.000532531	TRIM58/WNT5A/TLR4/AR/S100A9/NLRP3/ROR1/CLEC7A/ALK/IL1B/TNF/PRKCQ/IL18R1/TRAF5/IRAK2/TRIM34/FLOT1/TNFRSF11A/RHEBL1/CARD14/LGALS9/TLR3/FLOT2/SPHK1	24
GO:BP	UT-SCC 33	GO:0002703	regulation of leukocyte mediated immunity	32/1089	246/18614	1.88e-05	0.000735861	0.00055253	IL6/TLR4/IL7R/C3/FOXF1/NLRP3/SERPINB9/CLEC7A/IL1B/TNF/IL1R1/CLCF1/IL18R1/GAB2/HMOX1/RSAD2/HLA-B/IL23A/HLA-C/LGALS9/MICB/ICAM1/TLR3/SERPINB4/RIGI/FADD/GATA3/TNFRSF1B/TAP2/RAC2/IL4I1/IL27RA	32
GO:BP	UT-SCC 33	GO:1903034	regulation of response to wounding	25/1089	170/18614	1.91e-05	0.000735861	0.00055253	FGF2/C1QTNF1/ADRA2A/PLAT/UBASH3B/CLDN4/VTN/SERPINE2/OCLN/THBS1/CLEC7A/TNF/SERPING1/PRDX2/FAP/TFPI/DDR2/CLDN3/RTN4RL1/SH2B3/SERPINE1/PDGFB/FERMT2/EMILIN1/MDK	25
GO:BP	UT-SCC 33	GO:0090596	sensory organ morphogenesis	34/1089	269/18614	1.93e-05	0.000735861	0.00055253	FAT1/WNT5A/FGF2/COL8A1/PRRX1/NOG/COL5A2/STRA6/LRIG1/NTN1/ZEB1/MAFB/SOX9/LRP5/TSPAN12/LHX1/FBN1/GBX2/TBX3/FZD2/DSCAM/NECTIN3/SPRY2/PAX8/PAX6/SOBP/ALDH1A3/SLC1A1/ATP8A2/OSR1/PTPRM/GATA3/BCAR3/EYA1	34
GO:BP	UT-SCC 33	GO:0007596	blood coagulation	30/1089	224/18614	1.93e-05	0.000735861	0.00055253	IL6/TLR4/C1QTNF1/ITGB3/ADRA2A/PLAT/PAPSS2/UBASH3B/VTN/SERPINE2/COL3A1/THBS1/SERPING1/PRDX2/PRKCQ/FAP/TFPI/SERPINA1/TXK/SH2B3/SERPINE1/MYL9/SAA1/PDGFB/MFSD2B/DGKD/ENTPD1/MYL12A/TEC/EMILIN1	30
GO:BP	UT-SCC 33	GO:0071222	cellular response to lipopolysaccharide	30/1089	224/18614	1.93e-05	0.000735861	0.00055253	IL6/WNT5A/PDE4B/CXCL1/TLR4/IL24/CXCL8/PDCD1LG2/KMO/CXCL2/CXCL3/CSF3/NLRP3/VIM/IL1B/TNF/CMPK2/PRDX2/IRAK2/CD274/CCL5/SERPINE1/CSF2/SPON2/SIGIRR/SCARB1/TNFRSF1B/ANKRD1/TRIB1/TNIP1	30
GO:BP	UT-SCC 33	GO:0014812	muscle cell migration	19/1089	110/18614	1.94e-05	0.000735861	0.00055253	IGFBP5/TLR4/PDGFRB/ITGB3/SLIT2/PLAT/CCN3/VTN/P2RY6/TPM1/DDR2/S1PR2/THBS4/CCL5/SERPINE1/PDGFB/MIR135B/TRIB1/MDK	19
GO:BP	UT-SCC 33	GO:0050679	positive regulation of epithelial cell proliferation	30/1089	225/18614	2.1e-05	0.000787057	0.000590971	WNT5A/SCG2/AR/FGF2/ITGB3/NOG/EPGN/FGFR1/VASH2/TNF/SOX9/HLX/AKT3/YAP1/LAMB1/PIK3CD/SFRP1/FGF1/HMOX1/CCR3/SCN5A/THBS4/JCAD/RUNX2/PDGFB/OSR1/MIR135B/VEGFC/EYA1/MDK	30
GO:BP	UT-SCC 33	GO:0001656	metanephros development	17/1089	92/18614	2.13e-05	0.000787057	0.000590971	GDNF/PDGFRB/LIF/SOX9/YAP1/LHX1/FBN1/AKR1B1/NKX3-1/FOXD1/PAX8/PDGFB/OSR1/ACAT1/GATA3/BASP1/EYA1	17
GO:BP	UT-SCC 33	GO:0014068	positive regulation of phosphatidylinositol 3-kinase signaling	16/1089	83/18614	2.13e-05	0.000787057	0.000590971	FN1/FGF2/PDGFRB/ROR2/FGFR1/CSF3/ROR1/TGFB2/ANGPT1/TNF/SOX9/DDR2/NKX3-1/CCL5/PDGFB/SEMA4D	16
GO:BP	UT-SCC 33	GO:0002443	leukocyte mediated immunity	45/1089	401/18614	2.13e-05	0.000787057	0.000590971	IL6/TLR4/IL7R/C3/FOXF1/CD74/HLA-DMB/NLRP3/MILR1/SERPINB9/CLEC7A/IL1B/TNF/SERPING1/IL1R1/CLCF1/PIK3CD/IL18R1/GAB2/ANXA3/HMOX1/TUBB/RSAD2/IRF7/HLA-B/IL23A/HLA-C/LGALS9/HLA-DMA/MICB/ICAM1/RFTN1/SPON2/TLR3/SERPINB4/RIGI/FADD/GATA3/TNFRSF1B/C1S/TAP2/BCL3/RAC2/IL4I1/IL27RA	45
GO:BP	UT-SCC 33	GO:0035633	maintenance of blood-brain barrier	10/1089	35/18614	2.16e-05	0.00079133	0.000594179	IL6/SH3GL2/CDH5/OCLN/PECAM1/ANGPT1/JAM2/CLDN3/SLC1A1/ESAM	10
GO:BP	UT-SCC 33	GO:0030195	negative regulation of blood coagulation	12/1089	50/18614	2.32e-05	0.000843767	0.000633553	C1QTNF1/PLAT/UBASH3B/VTN/SERPINE2/THBS1/SERPING1/FAP/TFPI/SH2B3/SERPINE1/PDGFB	12
GO:BP	UT-SCC 33	GO:0003012	muscle system process	49/1089	452/18614	2.34e-05	0.000845427	0.000634799	PDE4B/GJA5/IGFBP5/SORBS2/STC1/GDNF/CACNA2D1/ADRA2A/RGS4/DRD1/SMPX/OXTR/HCN4/TPM2/SULF1/IL1B/TNF/STAC/SLC8A1/STAC2/GNAO1/APBB1/TPM1/HMOX1/CCN2/TBX3/BIN1/CACNA1G/SCN5A/CTTN/LMCD1/ARHGAP42/ANXA6/HTR7/KCNJ8/MYL9/PPARG/ATP8A2/CACNA1C/SCN1A/ANKRD2/CALD1/SPHK1/TNFRSF1B/PDE4D/PKP2/SSPN/NMU/HTR1D	49
GO:BP	UT-SCC 33	GO:1903035	negative regulation of response to wounding	17/1089	93/18614	2.46e-05	0.000884903	0.00066444	FGF2/C1QTNF1/PLAT/UBASH3B/VTN/SERPINE2/THBS1/TNF/SERPING1/FAP/TFPI/CLDN3/RTN4RL1/SH2B3/SERPINE1/PDGFB/MDK	17
GO:BP	UT-SCC 33	GO:0002819	regulation of adaptive immune response	28/1089	205/18614	2.52e-05	0.000898606	0.000674729	IL6/IL7R/C3/NLRP3/IL33/CLEC7A/IL1B/TNF/HLX/IL1R1/PRKCQ/CLCF1/LOXL3/IL18R1/RSAD2/IRF7/CD274/HLA-B/IL23A/HLA-C/MICB/PKN1/FADD/GATA3/TNFRSF1B/TAP2/IL4I1/IL27RA	28
GO:BP	UT-SCC 33	GO:0090066	regulation of anatomical structure size	52/1089	492/18614	2.65e-05	0.000941753	0.000707126	WNT5A/GJA5/FN1/PAK3/IL7R/L1CAM/ADRA2A/SLIT2/VSTM4/DRD1/RAB3B/OXTR/NTN1/CSF3/CRACD/DISC1/AVPR2/TMEM123/CYFIP2/MAP1B/KCNN4/KANK4/TMSB15B/DEPTOR/TNF/NRCAM/SLC8A1/COTL1/AKT3/ARHGAP40/MAPT/DRAXIN/DAAM2/BDNF/CDC42EP2/BIN1/DSCAM/CTTN/SEMA7A/ADRA1D/ITGA1/MAG/ARHGAP42/HTR7/ESAM/ADCY6/NPR1/EPS8/GPX1/SEMA4D/GCLM/HTR1D	52
GO:BP	UT-SCC 33	GO:0072182	regulation of nephron tubule epithelial cell differentiation	6/1089	12/18614	2.69e-05	0.00094954	0.000712973	LIF/YAP1/LHX1/PAX8/OSR1/GATA3	6
GO:BP	UT-SCC 33	GO:0003073	regulation of systemic arterial blood pressure	17/1089	94/18614	2.84e-05	0.000979849	0.000735731	GJA5/KL/AR/ADAMTS16/OXTR/AVPR2/IER3/TNF/SLC2A5/TPM1/RASL10B/CORO2B/ARHGAP42/NR2F2/PDGFB/SLC4A5/PDE4D	17
GO:BP	UT-SCC 33	GO:0070228	regulation of lymphocyte apoptotic process	13/1089	59/18614	2.85e-05	0.000979849	0.000735731	WNT5A/IL7R/CD74/HSH2D/PRKCQ/CD274/ST3GAL1/CCL5/LGALS9/FADD/AURKB/BCL3/SLC39A10	13
GO:BP	UT-SCC 33	GO:0050772	positive regulation of axonogenesis	15/1089	76/18614	2.86e-05	0.000979849	0.000735731	FN1/L1CAM/SLIT2/SLITRK1/NTN1/DISC1/TIAM1/MAP1B/MAPT/BDNF/DSCAM/SEMA7A/PLXNC1/AMIGO1/SEMA4D	15
GO:BP	UT-SCC 33	GO:0060688	regulation of morphogenesis of a branching structure	12/1089	51/18614	2.87e-05	0.000979849	0.000735731	WNT5A/AR/GDNF/NOG/SULF1/TNF/SOX9/LHX1/SFRP1/PAX8/NTN4/MDK	12
GO:BP	UT-SCC 33	GO:1900047	negative regulation of hemostasis	12/1089	51/18614	2.87e-05	0.000979849	0.000735731	C1QTNF1/PLAT/UBASH3B/VTN/SERPINE2/THBS1/SERPING1/FAP/TFPI/SH2B3/SERPINE1/PDGFB	12
GO:BP	UT-SCC 33	GO:0002824	positive regulation of adaptive immune response based on somatic recombination of immune receptors built from immunoglobulin superfamily domains	20/1089	123/18614	2.95e-05	0.000997609	0.000749066	IL6/C3/NLRP3/CLEC7A/IL1B/TNF/IL1R1/PRKCQ/CLCF1/IL18R1/RSAD2/CD274/HLA-B/IL23A/HLA-C/MICB/FADD/GATA3/TAP2/IL27RA	20
GO:BP	UT-SCC 33	GO:0050817	coagulation	30/1089	229/18614	2.96e-05	0.000997609	0.000749066	IL6/TLR4/C1QTNF1/ITGB3/ADRA2A/PLAT/PAPSS2/UBASH3B/VTN/SERPINE2/COL3A1/THBS1/SERPING1/PRDX2/PRKCQ/FAP/TFPI/SERPINA1/TXK/SH2B3/SERPINE1/MYL9/SAA1/PDGFB/MFSD2B/DGKD/ENTPD1/MYL12A/TEC/EMILIN1	30
GO:BP	UT-SCC 33	GO:0035988	chondrocyte proliferation	8/1089	23/18614	2.98e-05	0.000998001	0.000749361	STC1/CCN3/LEF1/SOX9/DDR2/CCN2/HMGA2/MMP16	8
GO:BP	UT-SCC 33	GO:0018108	peptidyl-tyrosine phosphorylation	42/1089	370/18614	3.03e-05	0.00101127	0.000759325	IL6/PDGFRB/ITGB3/ENPP2/ADRA2A/IL24/PLPP3/CD74/EPGN/ROR2/IL7/PRLR/FGFR1/LIF/CSF3/ROR1/VTN/ALK/PECAM1/ANGPT1/TNF/PKDCC/EPHA10/CLCF1/SFRP1/SOCS3/DDR2/SH3BP5/TXK/THBS4/SH2B3/CCL5/IL23A/DLG4/CSF2/JAK1/PDGFB/STYK1/PTPRJ/GPRC5A/SEMA4D/TEC	42
GO:BP	UT-SCC 33	GO:0002460	adaptive immune response based on somatic recombination of immune receptors built from immunoglobulin superfamily domains	37/1089	311/18614	3.25e-05	0.00107671	0.000808457	IL6/TLR4/IL7R/C3/CD74/HLA-DMB/NLRP3/LEF1/IL33/CLEC7A/IL1B/TNF/SERPING1/HLX/IL1R1/PRKCQ/CLCF1/LOXL3/IL18R1/RSAD2/IRF7/CD274/HLA-B/IL23A/HLA-C/HLA-DMA/MICB/RFTN1/PKN1/FADD/GATA3/TNFRSF1B/C1S/TAP2/BCL3/IL4I1/IL27RA	37
GO:BP	UT-SCC 33	GO:0072088	nephron epithelium morphogenesis	15/1089	77/18614	3.36e-05	0.00110745	0.000831542	FGF2/GDNF/ADAMTS16/NOG/LIF/SOX9/WNK4/LHX1/FGF1/FOXD1/PAX8/OSR1/GATA3/TMEM59L/EYA1	15
GO:BP	UT-SCC 33	GO:0018212	peptidyl-tyrosine modification	42/1089	372/18614	3.44e-05	0.00112193	0.000842413	IL6/PDGFRB/ITGB3/ENPP2/ADRA2A/IL24/PLPP3/CD74/EPGN/ROR2/IL7/PRLR/FGFR1/LIF/CSF3/ROR1/VTN/ALK/PECAM1/ANGPT1/TNF/PKDCC/EPHA10/CLCF1/SFRP1/SOCS3/DDR2/SH3BP5/TXK/THBS4/SH2B3/CCL5/IL23A/DLG4/CSF2/JAK1/PDGFB/STYK1/PTPRJ/GPRC5A/SEMA4D/TEC	42
GO:BP	UT-SCC 33	GO:0003179	heart valve morphogenesis	13/1089	60/18614	3.45e-05	0.00112193	0.000842413	GJA5/SLIT2/ADAMTS9/STRA6/TGFB2/SOX9/AXIN2/SNAI1/DLL4/TGFBR2/GATA3/HEY1/EMILIN1	13
GO:BP	UT-SCC 33	GO:0010543	regulation of platelet activation	12/1089	52/18614	3.53e-05	0.00114236	0.000857758	IL6/TLR4/C1QTNF1/UBASH3B/SERPINE2/PRKCQ/TXK/SH2B3/PDGFB/MFSD2B/TEC/EMILIN1	12
GO:BP	UT-SCC 33	GO:0034110	regulation of homotypic cell-cell adhesion	10/1089	37/18614	3.68e-05	0.00118245	0.00088786	IL6/C1QTNF1/UBASH3B/SERPINE2/PRKCQ/SH2B3/CCL5/JAK1/MFSD2B/EMILIN1	10
GO:BP	UT-SCC 33	GO:0002690	positive regulation of leukocyte chemotaxis	17/1089	96/18614	3.77e-05	0.00119727	0.000898985	IL6/WNT5A/CXCL8/CD74/THBS1/RIPOR2/PLA2G7/CSF1/GPSM3/THBS4/CCL5/IL23A/SERPINE1/LGALS9/RAC2/VEGFC/MDK	17
GO:BP	UT-SCC 33	GO:0072080	nephron tubule development	17/1089	96/18614	3.77e-05	0.00119727	0.000898985	FGF2/GDNF/ADAMTS16/NOG/LIF/SOX9/WNK4/YAP1/LHX1/FGF1/FOXD1/PAX8/OSR1/ACAT1/GATA3/TMEM59L/EYA1	17
GO:BP	UT-SCC 33	GO:0014015	positive regulation of gliogenesis	14/1089	69/18614	3.8e-05	0.00119999	0.000901031	IL6/LIF/NTN1/IL33/SERPINE2/IL1B/TNF/CLCF1/BIN1/MAG/TNFRSF1B/VEGFC/E2F1/MDK	14
GO:BP	UT-SCC 33	GO:0060759	regulation of response to cytokine stimulus	25/1089	177/18614	3.82e-05	0.00119999	0.000901031	IL6/WNT5A/TLR4/SLIT2/CD74/IL7/IL1R2/ANGPT1/PADI2/IL1R1/CSF1/IRAK2/TXK/IRF7/SH2B3/CCL5/PPARG/NLRC5/IKBKE/SAMHD1/SIGIRR/RIGI/FADD/SPHK1/ISG15	25
GO:BP	UT-SCC 33	GO:2001236	regulation of extrinsic apoptotic signaling pathway	23/1089	156/18614	3.89e-05	0.00121539	0.000912594	SCG2/AR/GDNF/FAIM2/IL7/FGFR1/LTB/THBS1/DEPTOR/IL1B/TNF/PRDX2/YAP1/SFRP1/HMOX1/CTTN/SERPINE1/CSF2/ICAM1/FADD/GPX1/EYA1/GCLM	23
GO:BP	UT-SCC 33	GO:0033627	cell adhesion mediated by integrin	16/1089	87/18614	3.92e-05	0.00121628	0.00091326	ITGA11/ITGB3/ITGBL1/PLPP3/CCN3/LIF/VTN/MUC1/TGFB2/FBN1/ITGB6/ITGA1/CCL5/SERPINE1/RAC3/EMILIN1	16
GO:BP	UT-SCC 33	GO:0061045	negative regulation of wound healing	15/1089	78/18614	3.94e-05	0.00121727	0.000914002	FGF2/C1QTNF1/PLAT/UBASH3B/VTN/SERPINE2/THBS1/TNF/SERPING1/FAP/TFPI/CLDN3/SH2B3/SERPINE1/PDGFB	15
GO:BP	UT-SCC 33	GO:0072073	kidney epithelium development	22/1089	146/18614	4.05e-05	0.00124508	0.000934885	FGF2/GDNF/ADAMTS16/SLIT2/NOG/LIF/PECAM1/SOX9/WNK4/YAP1/LHX1/SFRP1/FGF1/FOXD1/PAX8/EPCAM/OSR1/ACAT1/GATA3/BASP1/TMEM59L/EYA1	22
GO:BP	UT-SCC 33	GO:0045668	negative regulation of osteoblast differentiation	13/1089	61/18614	4.15e-05	0.00125677	0.000943658	IGFBP5/TNFAIP6/NOG/TNF/SOX9/LRP5/SFRP1/TWIST2/BAMBI/AXIN2/PPARG/SEMA4D/VEGFC	13
GO:BP	UT-SCC 33	GO:0071346	cellular response to type II interferon	19/1089	116/18614	4.17e-05	0.00125677	0.000943658	WNT5A/TLR4/GBP4/VIM/TNF/CCL20/RAB20/GBP1/CDC42EP2/TXK/CCL5/GBP2/PPARG/NLRC5/JAK1/LGALS9/TLR3/GBP5/GAPDH	19
GO:BP	UT-SCC 33	GO:0072009	nephron epithelium development	19/1089	116/18614	4.17e-05	0.00125677	0.000943658	FGF2/GDNF/ADAMTS16/NOG/LIF/PECAM1/SOX9/WNK4/YAP1/LHX1/FGF1/FOXD1/PAX8/OSR1/ACAT1/GATA3/BASP1/TMEM59L/EYA1	19
GO:BP	UT-SCC 33	GO:0010810	regulation of cell-substrate adhesion	29/1089	222/18614	4.21e-05	0.00125677	0.000943658	FN1/ITGB3/FOXF1/COL8A1/DAB2/NDNF/ABI3BP/DISC1/COL1A1/VTN/THBS1/SPRY4/GBP1/CSF1/SFRP1/GCNT2/PREX1/LIMCH1/LIMS2/CORO2B/SERPINE1/PDGFB/RAC3/PTPRJ/FERMT2/EMILIN1/PKP2/RAC2/MDK	29
GO:BP	UT-SCC 33	GO:1902622	regulation of neutrophil migration	11/1089	45/18614	4.21e-05	0.00125677	0.000943658	SLIT2/CXCL8/CD74/TNFAIP6/XG/RIPOR2/IL1R1/THBS4/IL23A/RAC2/MDK	11
GO:BP	UT-SCC 33	GO:0001657	ureteric bud development	17/1089	97/18614	4.32e-05	0.00127788	0.000959512	FGF2/GDNF/ADAMTS16/SLIT2/NOG/SOX9/LHX1/SFRP1/FGF1/FOXD1/PAX8/EPCAM/OSR1/GATA3/BASP1/TMEM59L/EYA1	17
GO:BP	UT-SCC 33	GO:0071622	regulation of granulocyte chemotaxis	12/1089	53/18614	4.33e-05	0.00127788	0.000959512	SLIT2/CXCL8/CD74/TNFAIP6/THBS1/RIPOR2/CSF1/THBS4/CCL5/IL23A/RAC2/MDK	12
GO:BP	UT-SCC 33	GO:0030193	regulation of blood coagulation	14/1089	70/18614	4.5e-05	0.00131819	0.00098978	C1QTNF1/PLAT/UBASH3B/VTN/SERPINE2/THBS1/SERPING1/PRDX2/FAP/TFPI/SH2B3/SERPINE1/PDGFB/EMILIN1	14
GO:BP	UT-SCC 33	GO:0045667	regulation of osteoblast differentiation	22/1089	147/18614	4.51e-05	0.00131819	0.00098978	IL6/IGFBP5/FGF2/RASSF2/IFITM1/TNFAIP6/NOG/TNF/SOX9/LRP5/YAP1/SFRP1/DDR2/SCUBE3/TWIST2/BAMBI/AXIN2/RUNX2/PPARG/SEMA4D/FERMT2/VEGFC	22
GO:BP	UT-SCC 33	GO:0061333	renal tubule morphogenesis	15/1089	79/18614	4.61e-05	0.00133915	0.00100552	FGF2/GDNF/ADAMTS16/NOG/SOX9/WNK4/LHX1/FGF1/FOXD1/PAX8/COL4A1/OSR1/GATA3/TMEM59L/EYA1	15
GO:BP	UT-SCC 33	GO:0071887	leukocyte apoptotic process	19/1089	117/18614	4.71e-05	0.00136109	0.00102199	IL6/WNT5A/IL7R/CD74/HSH2D/PRKCQ/PIK3CD/IRF7/CD274/ST3GAL1/CCL5/LGALS9/EBF4/PKN1/FADD/AURKB/BCL3/SLC39A10/PLEKHO2	19
GO:BP	UT-SCC 33	GO:0070229	negative regulation of lymphocyte apoptotic process	10/1089	38/18614	4.73e-05	0.00136109	0.00102199	IL7R/CD74/HSH2D/PRKCQ/ST3GAL1/CCL5/FADD/AURKB/BCL3/SLC39A10	10
GO:BP	UT-SCC 33	GO:0060348	bone development	30/1089	235/18614	4.83e-05	0.00137358	0.00103137	CSGALNACT1/STC1/TGM2/EPYC/PAPSS2/COL13A1/SP5/COL1A1/SULF1/ALPL/COL3A1/SOX9/LEPR/LRP5/FBN1/DDR2/ATG9B/ADAMTS12/AXIN2/ITGB6/SH2B3/RUNX2/ANXA6/SH3PXD2B/LOX/PTGER4/TGFBR2/MMP16/SEMA4D/TTC9	30
GO:BP	UT-SCC 33	GO:0031346	positive regulation of cell projection organization	40/1089	353/18614	4.84e-05	0.00137358	0.00103137	WNT5A/FN1/PAK3/ENPP2/L1CAM/SLIT2/S100A9/SLITRK1/ROR2/NDNF/NTN1/ROR1/DISC1/TIAM1/OCLN/MAP1B/ALK/RIPOR2/CAMK1/MAPT/VLDLR/ENC1/DDR2/BDNF/TUBB2B/CDC42EP2/DSCAM/SEMA7A/PLXNC1/DLG4/NEGR1/DBN1/ATP8A2/AMIGO1/ARSB/EPS8/SEMA4D/RAC2/DZIP1/MDK	40
GO:BP	UT-SCC 33	GO:0051090	regulation of DNA-binding transcription factor activity	49/1089	465/18614	4.85e-05	0.00137358	0.00103137	IL6/TRIM58/WNT5A/TLR4/AR/NLRP2/PLPP3/S100A9/ENPP1/CSF3/NLRP3/ROR1/CLEC7A/ALK/IL1B/TNF/LRP5/PRDX2/PRKCQ/IL18R1/TRAF5/IRAK2/ANXA3/DDR2/FOSL1/HMOX1/FZD2/NKX3-1/TRIM34/FLOT1/TNFRSF11A/NWD1/RHEBL1/CARD14/PPARG/NLRC5/IKBKE/LGALS9/TLR3/SIGIRR/FLOT2/ADGRF1/RIGI/NFKBIE/SPHK1/BCL3/E2F1/ZIC2/TRIB1	49
GO:BP	UT-SCC 33	GO:0072163	mesonephric epithelium development	17/1089	98/18614	4.95e-05	0.00138686	0.00104134	FGF2/GDNF/ADAMTS16/SLIT2/NOG/SOX9/LHX1/SFRP1/FGF1/FOXD1/PAX8/EPCAM/OSR1/GATA3/BASP1/TMEM59L/EYA1	17
GO:BP	UT-SCC 33	GO:0072164	mesonephric tubule development	17/1089	98/18614	4.95e-05	0.00138686	0.00104134	FGF2/GDNF/ADAMTS16/SLIT2/NOG/SOX9/LHX1/SFRP1/FGF1/FOXD1/PAX8/EPCAM/OSR1/GATA3/BASP1/TMEM59L/EYA1	17
GO:BP	UT-SCC 33	GO:0090303	positive regulation of wound healing	13/1089	62/18614	4.97e-05	0.00138686	0.00104134	ADRA2A/PLAT/CLDN4/VTN/OCLN/THBS1/CLEC7A/PRDX2/DDR2/CLDN3/SERPINE1/FERMT2/EMILIN1	13
GO:BP	UT-SCC 33	GO:0032963	collagen metabolic process	18/1089	108/18614	5.21e-05	0.00144419	0.00108439	COL1A2/IL6/MMP8/CREB3L1/PDGFRB/COL1A1/VIM/CTSS/TRAM2/MMP7/FAP/DDR2/CCN2/MMP19/MMP3/MMP16/EMILIN1/MMP15	18
GO:BP	UT-SCC 33	GO:0014911	positive regulation of smooth muscle cell migration	11/1089	46/18614	5.24e-05	0.00144662	0.00108621	IGFBP5/TLR4/PDGFRB/ITGB3/VTN/P2RY6/DDR2/CCL5/PDGFB/MIR135B/MDK	11
GO:BP	UT-SCC 33	GO:0050819	negative regulation of coagulation	12/1089	54/18614	5.27e-05	0.00144691	0.00108643	C1QTNF1/PLAT/UBASH3B/VTN/SERPINE2/THBS1/SERPING1/FAP/TFPI/SH2B3/SERPINE1/PDGFB	12
GO:BP	UT-SCC 33	GO:0002720	positive regulation of cytokine production involved in immune response	15/1089	80/18614	5.37e-05	0.00145934	0.00109576	IL6/WNT5A/TLR4/CD74/NLRP3/CLEC7A/IL1B/IL1R1/IL18R1/RSAD2/SEMA7A/SPON2/TLR3/RIGI/GATA3	15
GO:BP	UT-SCC 33	GO:0070227	lymphocyte apoptotic process	15/1089	80/18614	5.37e-05	0.00145934	0.00109576	WNT5A/IL7R/CD74/HSH2D/PRKCQ/CD274/ST3GAL1/CCL5/LGALS9/EBF4/PKN1/FADD/AURKB/BCL3/SLC39A10	15
GO:BP	UT-SCC 33	GO:0050806	positive regulation of synaptic transmission	24/1089	170/18614	5.46e-05	0.00147717	0.00110915	CLSTN2/KISS1/NALCN/DRD1/NOG/KMO/ROR2/OXTR/SERPINE2/TNF/ZDHHC2/CALB2/PLK2/AKAP5/NFATC4/FLOT1/CACNG4/DLG4/SLC1A1/MME/SLC4A8/RIMS2/ARC/NMU	24
GO:BP	UT-SCC 33	GO:1901888	regulation of cell junction assembly	28/1089	214/18614	5.5e-05	0.00148166	0.00111252	WNT5A/SRPX2/THBS2/CLSTN2/GPC4/LRRTM3/SYNDIG1/SLITRK1/OXTR/NTN1/IL1RAPL2/THBS1/NTNG2/IL1B/TNF/RAB17/SFRP1/BDNF/CLDN3/FLOT1/LIMCH1/NEGR1/AMIGO2/SNAI1/PTPRJ/AMIGO1/SEMA4D/FERMT2	28
GO:BP	UT-SCC 33	GO:0043123	positive regulation of I-kappaB kinase/NF-kappaB signaling	26/1089	192/18614	5.6e-05	0.00148894	0.00111798	TRIM58/TLR4/BIRC3/CD74/ROR1/LTB/CLEC7A/APOL3/IL1B/TNF/BIRC2/SECTM1/TRAF5/LURAP1/HMOX1/PLK2/TRIM34/IKBKE/LGALS9/CASP10/TLR3/NEK6/FADD/TSPAN6/FKBP1A/GAPDH	26
GO:BP	UT-SCC 33	GO:0006816	calcium ion transport	48/1089	455/18614	5.61e-05	0.00148894	0.00111798	PDE4B/PLPP4/STC1/FGF2/NALCN/PDGFRB/ITGB3/CACNA2D1/ADRA2A/PLCB4/RGS4/DRD1/SLC24A3/UBASH3B/CATSPER1/KCNN4/STAC/P2RX5/MCOLN2/SLC8A1/PKD1L2/BSPRY/STAC2/P2RY6/CEMIP/GEM/CCN2/AKAP5/BIN1/STC2/RAMP2/CACNA1G/SCN5A/CACNG4/VMP1/CCL5/ANXA6/CACNA1C/PDGFB/SCN1A/ATP2C2/CYP27B1/RAMP1/CACHD1/SESTD1/PDE4D/FKBP1A/BEST1	48
GO:BP	UT-SCC 33	GO:0048661	positive regulation of smooth muscle cell proliferation	17/1089	99/18614	5.65e-05	0.00148894	0.00111798	IL6/IGFBP5/TLR4/FGF2/PDGFRB/ITGB3/THBS1/RBPMS2/TNF/P2RY6/DDR2/HMOX1/S1PR1/CCL5/PDGFB/TGFBR2/MIR135B	17
GO:BP	UT-SCC 33	GO:0071219	cellular response to molecule of bacterial origin	30/1089	237/18614	5.67e-05	0.00148894	0.00111798	IL6/WNT5A/PDE4B/CXCL1/TLR4/IL24/CXCL8/PDCD1LG2/KMO/CXCL2/CXCL3/CSF3/NLRP3/VIM/IL1B/TNF/CMPK2/PRDX2/IRAK2/CD274/CCL5/SERPINE1/CSF2/SPON2/SIGIRR/SCARB1/TNFRSF1B/ANKRD1/TRIB1/TNIP1	30
GO:BP	UT-SCC 33	GO:0072593	reactive oxygen species metabolic process	30/1089	237/18614	5.67e-05	0.00148894	0.00111798	MMP8/TLR4/PDGFRB/CCN6/NOX5/FBLN5/THBS1/CLEC7A/IER3/NQO1/TNF/PRDX2/MAPT/BIRC2/PID1/CCN2/PREX1/HVCN1/NCF4/SH3PXD2B/SLC1A1/NRROS/UCP2/PDGFB/TGFBR2/MMP3/GPX1/CYP1A2/RAC2/CTNS	30
GO:BP	UT-SCC 33	GO:0060840	artery development	18/1089	109/18614	5.9e-05	0.00153813	0.00115493	GJA5/PDGFRB/FOXF1/ADAMTS9/PRRX1/NOG/STRA6/FKBP10/COL3A1/TGFB2/AKT3/NKX3-1/DLL4/LOX/TGFBR2/HEY1/EYA1/MDK	18
GO:BP	UT-SCC 33	GO:0032757	positive regulation of interleukin-8 production	13/1089	63/18614	5.93e-05	0.00153813	0.00115493	IL6/WNT5A/TLR4/CD74/CLEC7A/IL1B/TNF/CHI3L1/SERPINE1/LGALS9/TLR3/RIGI/FADD	13
GO:BP	UT-SCC 33	GO:0002821	positive regulation of adaptive immune response	20/1089	129/18614	5.94e-05	0.00153813	0.00115493	IL6/C3/NLRP3/CLEC7A/IL1B/TNF/IL1R1/PRKCQ/CLCF1/IL18R1/RSAD2/CD274/HLA-B/IL23A/HLA-C/MICB/FADD/GATA3/TAP2/IL27RA	20
GO:BP	UT-SCC 33	GO:0014910	regulation of smooth muscle cell migration	16/1089	90/18614	6.02e-05	0.00155157	0.00116502	IGFBP5/TLR4/PDGFRB/ITGB3/SLIT2/VTN/P2RY6/TPM1/DDR2/S1PR2/CCL5/SERPINE1/PDGFB/MIR135B/TRIB1/MDK	16
GO:BP	UT-SCC 33	GO:0043410	positive regulation of MAPK cascade	51/1089	495/18614	6.15e-05	0.00157887	0.00118551	IL6/WNT5A/MMP8/TLR4/KL/AR/FGF2/KISS1/C1QTNF1/PDGFRB/ITGB3/RASSF2/ADRA2A/CD74/EPGN/ROR2/FGFR1/LIF/THBS1/TGFB2/IL1B/ANGPT1/TNF/CCL20/PRDX2/CHI3L1/P2RY6/TRAF5/GCNT2/FGF1/DDR2/CCN2/SPRY2/DENND2B/TNFRSF11A/JCAD/SEMA7A/ITGA1/CCL5/DOK1/LGALS9/PDGFB/ICAM1/CDH2/TLR3/PTPRJ/SPHK1/FERMT2/TNIK/BCAR3/SH3RF3	51
GO:BP	UT-SCC 33	GO:0035743	CD4-positive, alpha-beta T cell cytokine production	7/1089	19/18614	6.22e-05	0.00158472	0.00118991	IL6/NLRP3/IL1B/IL1R1/IL18R1/RSAD2/GATA3	7
GO:BP	UT-SCC 33	GO:1900046	regulation of hemostasis	14/1089	72/18614	6.23e-05	0.00158472	0.00118991	C1QTNF1/PLAT/UBASH3B/VTN/SERPINE2/THBS1/SERPING1/PRDX2/FAP/TFPI/SH2B3/SERPINE1/PDGFB/EMILIN1	14
GO:BP	UT-SCC 33	GO:0001649	osteoblast differentiation	31/1089	250/18614	6.37e-05	0.0016108	0.00120949	ITGA11/IL6/IGFBP5/CREB3L1/FGF2/CYP24A1/RASSF2/IFITM1/TNFAIP6/NOG/LEF1/COL1A1/ALPL/TNF/SOX9/LRP5/YAP1/SFRP1/DDR2/SCUBE3/TWIST2/BAMBI/SEMA7A/AXIN2/RUNX2/PPARG/SNAI1/LOX/SEMA4D/FERMT2/VEGFC	31
GO:BP	UT-SCC 33	GO:1901222	regulation of NIK/NF-kappaB signaling	18/1089	110/18614	6.67e-05	0.00168115	0.00126231	MMP8/TLR4/RASSF2/CCN3/TCIM/NLRP3/IL1B/TNF/BIRC2/IL18R1/IL23A/NR3C2/LGALS9/TLR3/SPHK1/IFI35/TSPAN6/BCL3	18
GO:BP	UT-SCC 33	GO:0030199	collagen fibril organization	13/1089	64/18614	7.05e-05	0.0017684	0.00132783	COL1A2/COL5A2/COL1A1/FKBP10/LOXL2/COL3A1/TGFB2/COLGALT2/LOXL3/DDR2/ADAMTS12/LOX/EMILIN1	13
GO:BP	UT-SCC 33	GO:0003170	heart valve development	14/1089	73/18614	7.3e-05	0.00181439	0.00136235	GJA5/SLIT2/ADAMTS9/STRA6/TGFB2/SOX9/AXIN2/SNAI1/DLL4/TGFBR2/GATA3/TNFRSF1B/HEY1/EMILIN1	14
GO:BP	UT-SCC 33	GO:0071260	cellular response to mechanical stimulus	14/1089	73/18614	7.3e-05	0.00181439	0.00136235	TLR4/FGF2/ITGB3/IL33/COL1A1/IL1B/SOX9/MAG/TMEM150C/PTGER4/TLR3/FADD/ANKRD1/CHEK1	14
GO:BP	UT-SCC 33	GO:0048705	skeletal system morphogenesis	29/1089	229/18614	7.42e-05	0.00183599	0.00137858	CSGALNACT1/STC1/PRRX1/NOG/HOXB2/FGFR1/COL13A1/SP5/COL1A1/HOXB9/ZEB1/ALPL/COL3A1/SOX9/LRP5/LHX1/SFRP1/CCN2/ATG9B/AXIN2/RUNX2/ANXA6/OSR1/TGFBR2/MMP16/HOXD4/HOXB8/CSRNP1/EYA1	29
GO:BP	UT-SCC 33	GO:0071216	cellular response to biotic stimulus	32/1089	264/18614	7.59e-05	0.00186769	0.00140238	IL6/WNT5A/PDE4B/CXCL1/TLR4/IL24/CXCL8/PDCD1LG2/KMO/CXCL2/CXCL3/CSF3/NLRP3/VIM/CLEC7A/CDA/IL1B/TNF/CMPK2/PRDX2/IRAK2/CD274/CCL5/SERPINE1/CSF2/SPON2/SIGIRR/SCARB1/TNFRSF1B/ANKRD1/TRIB1/TNIP1	32
GO:BP	UT-SCC 33	GO:0016055	Wnt signaling pathway	48/1089	461/18614	7.76e-05	0.00190186	0.00142803	WNT5A/ALPK2/GPC4/FGF2/PRICKLE2/PRKAA2/TBL1X/PLPP3/DAB2/ZEB2/NOG/ROR2/SHISA2/LEF1/ROR1/DISC1/COL1A1/IGFBP1/TIAM1/SULF1/SOX9/LRP5/CPZ/YAP1/SFRP1/DRAXIN/DAAM2/FZD2/CMAHP/NFATC4/ZBED3/FOXD1/BAMBI/TMEM170B/AXIN2/TRABD2A/TLE4/TMEM132A/CDH2/APCDD1L/RAC3/SMURF2/GATA3/FERMT2/TNIK/LYPD6/ADGRA2/MDK	48
GO:BP	UT-SCC 33	GO:0072160	nephron tubule epithelial cell differentiation	6/1089	14/18614	7.91e-05	0.00192051	0.00144204	LIF/YAP1/LHX1/PAX8/OSR1/GATA3	6
GO:BP	UT-SCC 33	GO:0072672	neutrophil extravasation	6/1089	14/18614	7.91e-05	0.00192051	0.00144204	XG/PECAM1/RIPOR2/IL1R1/PIK3CD/MDK	6
GO:BP	UT-SCC 33	GO:0007369	gastrulation	26/1089	196/18614	7.95e-05	0.00192235	0.00144342	WNT5A/MMP8/FN1/ITGB3/FOXF1/PLPP3/COL8A1/NOG/COL5A2/DUSP4/LEF1/VTN/LRP5/LAMB1/LHX1/SFRP1/COL4A2/ATOH8/HMGA2/SNAI1/OSR1/TGFBR2/TXNRD1/MMP15/TLX2/EYA1	26
GO:BP	UT-SCC 33	GO:0060740	prostate gland epithelium morphogenesis	8/1089	26/18614	8.1e-05	0.00194246	0.00145852	WNT5A/AR/NOG/SULF1/SOX9/SFRP1/NKX3-1/HOXB13	8
GO:BP	UT-SCC 33	GO:1904376	negative regulation of protein localization to cell periphery	8/1089	26/18614	8.1e-05	0.00194246	0.00145852	DAB2/PKDCC/GBP1/PID1/LYPD1/LRRC15/SAPCD2/PPFIA1	8
GO:BP	UT-SCC 33	GO:0001823	mesonephros development	17/1089	102/18614	8.33e-05	0.00197572	0.00148349	FGF2/GDNF/ADAMTS16/SLIT2/NOG/SOX9/LHX1/SFRP1/FGF1/FOXD1/PAX8/EPCAM/OSR1/GATA3/BASP1/TMEM59L/EYA1	17
GO:BP	UT-SCC 33	GO:0042472	inner ear morphogenesis	17/1089	102/18614	8.33e-05	0.00197572	0.00148349	WNT5A/PRRX1/LRIG1/NTN1/ZEB1/MAFB/SOX9/GBX2/TBX3/FZD2/SPRY2/PAX8/SOBP/ALDH1A3/ATP8A2/GATA3/EYA1	17
GO:BP	UT-SCC 33	GO:0090183	regulation of kidney development	9/1089	33/18614	8.35e-05	0.00197572	0.00148349	GDNF/NOG/SOX9/LHX1/FOXD1/PAX8/OSR1/GATA3/BASP1	9
GO:BP	UT-SCC 33	GO:0198738	cell-cell signaling by wnt	48/1089	463/18614	8.63e-05	0.00203218	0.00152589	WNT5A/ALPK2/GPC4/FGF2/PRICKLE2/PRKAA2/TBL1X/PLPP3/DAB2/ZEB2/NOG/ROR2/SHISA2/LEF1/ROR1/DISC1/COL1A1/IGFBP1/TIAM1/SULF1/SOX9/LRP5/CPZ/YAP1/SFRP1/DRAXIN/DAAM2/FZD2/CMAHP/NFATC4/ZBED3/FOXD1/BAMBI/TMEM170B/AXIN2/TRABD2A/TLE4/TMEM132A/CDH2/APCDD1L/RAC3/SMURF2/GATA3/FERMT2/TNIK/LYPD6/ADGRA2/MDK	48
GO:BP	UT-SCC 33	GO:0098742	cell-cell adhesion via plasma-membrane adhesion molecules	33/1089	278/18614	8.88e-05	0.00208387	0.0015647	FAT1/ROBO4/CADM3/CLSTN2/GPC4/KIRREL3/L1CAM/MYPN/SLITRK1/CDH5/ROBO3/CLDN4/PSG5/TGFB2/NTNG2/PECAM1/CDHR3/CLDN3/DSCAM/DCHS2/NECTIN3/MAG/FXYD5/AMIGO2/NTNG1/ESAM/TGFBR2/ICAM1/CDH2/PTPRM/AMIGO1/CLDN7/PCDHGB5	33
GO:BP	UT-SCC 33	GO:0071379	cellular response to prostaglandin stimulus	7/1089	20/18614	9.09e-05	0.00212306	0.00159413	PRKAA2/PTGFR/P2RY6/SFRP1/PTGER2/PTGER4/ADCY6	7
GO:BP	UT-SCC 33	GO:0050729	positive regulation of inflammatory response	22/1089	154/18614	9.2e-05	0.00212992	0.00159928	IL6/WNT5A/MMP8/TLR4/C3/S100A9/NLRP3/IL33/IL1B/TNF/PLA2G7/GPSM3/TNFRSF11A/IL23A/SERPINE1/PTGER4/ETS1/TLR3/IFI35/OSMR/MDK/TNIP1	22
GO:BP	UT-SCC 33	GO:0001706	endoderm formation	12/1089	57/18614	9.24e-05	0.00212992	0.00159928	MMP8/FN1/COL8A1/NOG/COL5A2/DUSP4/VTN/LAMB1/LHX1/COL4A2/HMGA2/MMP15	12
GO:BP	UT-SCC 33	GO:0007566	embryo implantation	12/1089	57/18614	9.24e-05	0.00212992	0.00159928	STC1/ITGB3/PRLR/LIF/ARHGDIB/TIMP1/SYDE1/IL1B/STC2/VMP1/TGFBR2/SMURF2	12
GO:BP	UT-SCC 33	GO:0001959	regulation of cytokine-mediated signaling pathway	23/1089	165/18614	9.43e-05	0.00215626	0.00161906	IL6/WNT5A/SLIT2/CD74/IL7/IL1R2/ANGPT1/PADI2/IL1R1/CSF1/IRAK2/TXK/IRF7/SH2B3/CCL5/PPARG/NLRC5/IKBKE/SAMHD1/SIGIRR/FADD/SPHK1/ISG15	23
GO:BP	UT-SCC 33	GO:0002761	regulation of myeloid leukocyte differentiation	19/1089	123/18614	9.47e-05	0.00215626	0.00161906	TLR4/RASSF2/CD74/TNFAIP6/UBASH3B/ROR2/TNFRSF11B/LIF/LEF1/TNF/MAFB/FBN1/CSF1/SFRP1/IRF7/IL23A/TLR3/FADD/TRIB1	19
GO:BP	UT-SCC 33	GO:0042471	ear morphogenesis	19/1089	123/18614	9.47e-05	0.00215626	0.00161906	WNT5A/PRRX1/NOG/LRIG1/NTN1/ZEB1/MAFB/SOX9/GBX2/TBX3/FZD2/SPRY2/PAX8/SOBP/ALDH1A3/ATP8A2/OSR1/GATA3/EYA1	19
GO:BP	UT-SCC 33	GO:0050818	regulation of coagulation	14/1089	75/18614	9.93e-05	0.00224261	0.00168389	C1QTNF1/PLAT/UBASH3B/VTN/SERPINE2/THBS1/SERPING1/PRDX2/FAP/TFPI/SH2B3/SERPINE1/PDGFB/EMILIN1	14
GO:BP	UT-SCC 33	GO:0072078	nephron tubule morphogenesis	14/1089	75/18614	9.93e-05	0.00224261	0.00168389	FGF2/GDNF/ADAMTS16/NOG/SOX9/WNK4/LHX1/FGF1/FOXD1/PAX8/OSR1/GATA3/TMEM59L/EYA1	14
GO:BP	UT-SCC 33	GO:0002064	epithelial cell development	27/1089	210/18614	0.000100227	0.0022545	0.00169282	FAT1/WNT5A/ROBO4/STC1/AR/CDSN/PGR/CDH5/S1PR3/VIM/PECAM1/IL1B/TNF/SOX9/YAP1/CLDN3/AKR1B1/RAB25/S1PR2/PAX6/PDGFB/ICAM1/CDH2/SLC4A5/HOXB13/GPX1/PDE4D	27
GO:BP	UT-SCC 33	GO:0051963	regulation of synapse assembly	18/1089	114/18614	0.000107485	0.00238342	0.00178962	WNT5A/SRPX2/THBS2/CLSTN2/GPC4/LRRTM3/SYNDIG1/SLITRK1/OXTR/NTN1/IL1RAPL2/NTNG2/RAB17/BDNF/NEGR1/AMIGO2/AMIGO1/SEMA4D	18
GO:BP	UT-SCC 33	GO:0086004	regulation of cardiac muscle cell contraction	9/1089	34/18614	0.000107703	0.00238342	0.00178962	PDE4B/GJA5/STC1/HCN4/BIN1/SCN5A/CACNA1C/PDE4D/PKP2	9
GO:BP	UT-SCC 33	GO:0090022	regulation of neutrophil chemotaxis	9/1089	34/18614	0.000107703	0.00238342	0.00178962	SLIT2/CXCL8/CD74/TNFAIP6/RIPOR2/THBS4/IL23A/RAC2/MDK	9
GO:BP	UT-SCC 33	GO:1902624	positive regulation of neutrophil migration	9/1089	34/18614	0.000107703	0.00238342	0.00178962	CXCL8/CD74/XG/RIPOR2/IL1R1/THBS4/IL23A/RAC2/MDK	9
GO:BP	UT-SCC 33	GO:1903036	positive regulation of response to wounding	14/1089	76/18614	0.000115248	0.00254011	0.00190727	ADRA2A/PLAT/CLDN4/VTN/OCLN/THBS1/CLEC7A/PRDX2/DDR2/CLDN3/SERPINE1/FERMT2/EMILIN1/MDK	14
GO:BP	UT-SCC 33	GO:0072171	mesonephric tubule morphogenesis	13/1089	67/18614	0.00011573	0.00254048	0.00190755	FGF2/GDNF/ADAMTS16/NOG/SOX9/LHX1/FGF1/FOXD1/PAX8/OSR1/GATA3/TMEM59L/EYA1	13
GO:BP	UT-SCC 33	GO:0048562	embryonic organ morphogenesis	34/1089	294/18614	0.000117089	0.00256004	0.00192223	WNT5A/FOXF1/PRRX1/NOG/HOXB2/STRA6/LRIG1/NTN1/HOXB9/ZEB1/RBPMS2/MAFB/SOX9/HLX/YAP1/LHX1/FBN1/GBX2/TBX3/FZD2/SPRY2/PAX8/RUNX2/PAX6/SOBP/ALDH1A3/ATP8A2/OSR1/TGFBR2/MMP16/HOXD4/GATA3/HOXB8/EYA1	34
GO:BP	UT-SCC 33	GO:0010811	positive regulation of cell-substrate adhesion	19/1089	125/18614	0.000118035	0.00257043	0.00193004	FN1/ITGB3/FOXF1/COL8A1/DAB2/NDNF/ABI3BP/DISC1/VTN/CSF1/SFRP1/PREX1/LIMS2/PDGFB/RAC3/PTPRJ/FERMT2/EMILIN1/MDK	19
GO:BP	UT-SCC 33	GO:0071380	cellular response to prostaglandin E stimulus	6/1089	15/18614	0.000125242	0.00271657	0.00203977	PRKAA2/P2RY6/SFRP1/PTGER2/PTGER4/ADCY6	6
GO:BP	UT-SCC 33	GO:0008543	fibroblast growth factor receptor signaling pathway	15/1089	86/18614	0.000126825	0.00274002	0.00205738	WNT5A/CREB3L1/KL/FGF2/NOG/SHISA2/FGFR1/SULF1/THBS1/SPRY4/FGF1/CCN2/SPRY2/RUNX2/GATA3	15
GO:BP	UT-SCC 33	GO:0003231	cardiac ventricle development	19/1089	126/18614	0.000131513	0.00283012	0.00212503	WNT5A/GJA5/SLIT2/FOXF1/NOG/STRA6/TGFB2/KCNK2/TPM1/TBX3/FZD2/SCN5A/PAX8/DLL4/TGFBR2/GATA3/HEY1/PKP2/FKBP1A	19
GO:BP	UT-SCC 33	GO:0061180	mammary gland epithelium development	13/1089	68/18614	0.000135524	0.00289364	0.00217273	WNT5A/AR/FGF2/FOXF1/PRLR/PGR/NTN1/LRP5/CSF1/TBX3/ATP2C2/GATA3/GPX1	13
GO:BP	UT-SCC 33	GO:1902893	regulation of miRNA transcription	13/1089	68/18614	0.000135524	0.00289364	0.00217273	AR/FGF2/TGFB2/TNF/SOX9/FOSL1/NFATC4/ATOH8/PPARG/PDGFB/ETS1/GATA3/TEAD1	13
GO:BP	UT-SCC 33	GO:2000352	negative regulation of endothelial cell apoptotic process	9/1089	35/18614	0.000137518	0.00292294	0.00219473	SCG2/ANGPTL4/NDNF/CDH5/ANGPT1/RAMP2/SERPINE1/ICAM1/GATA3	9
GO:BP	UT-SCC 33	GO:0045637	regulation of myeloid cell differentiation	27/1089	214/18614	0.000137965	0.00292294	0.00219473	TLR4/RASSF2/CD74/TNFAIP6/UBASH3B/ROR2/TNFRSF11B/LIF/CSF3/LEF1/TNF/MAFB/FBN1/CSF1/SFRP1/IRF7/IL23A/LOX/ETS1/TLR3/FADD/H4C15/ISG15/HOXB8/H4C14/H4C16/TRIB1	27
GO:BP	UT-SCC 33	GO:1902895	positive regulation of miRNA transcription	11/1089	51/18614	0.000142989	0.00301767	0.00226586	AR/FGF2/TGFB2/TNF/FOSL1/ATOH8/PPARG/PDGFB/ETS1/GATA3/TEAD1	11
GO:BP	UT-SCC 33	GO:0060512	prostate gland morphogenesis	8/1089	28/18614	0.000145178	0.00305209	0.0022917	WNT5A/AR/NOG/SULF1/SOX9/SFRP1/NKX3-1/HOXB13	8
GO:BP	UT-SCC 33	GO:0003176	aortic valve development	10/1089	43/18614	0.000146942	0.00305393	0.00229308	SLIT2/SOX9/AXIN2/SNAI1/DLL4/TGFBR2/GATA3/TNFRSF1B/HEY1/EMILIN1	10
GO:BP	UT-SCC 33	GO:0014002	astrocyte development	10/1089	43/18614	0.000146942	0.00305393	0.00229308	IL6/TLR4/S100A9/DRD1/ROR2/ROR1/VIM/IL1B/TNF/MAPT	10
GO:BP	UT-SCC 33	GO:0016266	O-glycan processing	10/1089	43/18614	0.000146942	0.00305393	0.00229308	GALNT5/GXYLT2/GALNT15/GALNT14/B3GNT3/B3GNT7/ST3GAL1/B3GNT4/GCNT4/GALNT6	10
GO:BP	UT-SCC 33	GO:0002709	regulation of T cell mediated immunity	16/1089	97/18614	0.000151353	0.00312	0.00234269	IL6/IL7R/NLRP3/IL1B/IL1R1/IL18R1/RSAD2/HLA-B/IL23A/HLA-C/MICB/FADD/GATA3/TNFRSF1B/TAP2/IL4I1	16
GO:BP	UT-SCC 33	GO:0034109	homotypic cell-cell adhesion	16/1089	97/18614	0.000151353	0.00312	0.00234269	IL6/C1QTNF1/ITGB3/PLPP3/UBASH3B/XG/SERPINE2/PRKCQ/SH2B3/CCL5/MYL9/JAK1/MFSD2B/MYL12A/EMILIN1/PKP2	16
GO:BP	UT-SCC 33	GO:0050804	modulation of chemical synaptic transmission	49/1089	487/18614	0.000151833	0.00312	0.00234269	WNT5A/CLSTN2/KISS1/NALCN/ADRA2A/PLAT/PRKAR2B/RGS4/DRD1/NOG/KMO/ROR2/OXTR/RASGRF1/DISC1/VGF/SYT11/SERPINE2/MAP1B/NPTX1/NTNG2/DYSF/IL1B/TNF/ZDHHC2/CALB2/MAPT/NETO2/PLK2/TUBB2B/AKAP5/NFATC4/FLOT1/S1PR2/CACNG4/DLG4/ARHGAP44/DBN1/SLC1A1/MME/BEGAIN/NTNG1/SLC4A8/CDH2/RIMS2/PNKD/CDC20/ARC/NMU	49
GO:BP	UT-SCC 33	GO:0060350	endochondral bone morphogenesis	12/1089	60/18614	0.00015538	0.00318092	0.00238843	CSGALNACT1/STC1/COL13A1/COL1A1/ALPL/COL3A1/SOX9/AXIN2/RUNX2/ANXA6/TGFBR2/MMP16	12
GO:BP	UT-SCC 33	GO:0002711	positive regulation of T cell mediated immunity	13/1089	69/18614	0.000158165	0.00319891	0.00240194	IL6/NLRP3/IL1B/IL1R1/IL18R1/RSAD2/HLA-B/IL23A/HLA-C/MICB/FADD/GATA3/TAP2	13
GO:BP	UT-SCC 33	GO:0030858	positive regulation of epithelial cell differentiation	13/1089	69/18614	0.000158165	0.00319891	0.00240194	FGF2/GDNF/MACROH2A2/LIF/SOX9/PLAAT4/LHX1/ETV4/ATOH8/PAX8/SERPINE1/PAX6/CYP27B1	13
GO:BP	UT-SCC 33	GO:0061614	miRNA transcription	13/1089	69/18614	0.000158165	0.00319891	0.00240194	AR/FGF2/TGFB2/TNF/SOX9/FOSL1/NFATC4/ATOH8/PPARG/PDGFB/ETS1/GATA3/TEAD1	13
GO:BP	UT-SCC 33	GO:0007160	cell-matrix adhesion	29/1089	239/18614	0.0001586	0.00319891	0.00240194	ITGA11/FN1/ITGB3/L1CAM/ITGBL1/ADAMTS9/COL13A1/DISC1/VTN/TIAM1/FBLN5/COL3A1/THBS1/CSF1/SFRP1/CCN2/CTTN/LIMCH1/ACTN1/ADAMTS12/ITGB6/ITGA1/CORO2B/SERPINE1/SNED1/PTPRJ/FERMT2/EMILIN1/PPFIA1	29
GO:BP	UT-SCC 33	GO:0099177	regulation of trans-synaptic signaling	49/1089	488/18614	0.000159487	0.00320498	0.0024065	WNT5A/CLSTN2/KISS1/NALCN/ADRA2A/PLAT/PRKAR2B/RGS4/DRD1/NOG/KMO/ROR2/OXTR/RASGRF1/DISC1/VGF/SYT11/SERPINE2/MAP1B/NPTX1/NTNG2/DYSF/IL1B/TNF/ZDHHC2/CALB2/MAPT/NETO2/PLK2/TUBB2B/AKAP5/NFATC4/FLOT1/S1PR2/CACNG4/DLG4/ARHGAP44/DBN1/SLC1A1/MME/BEGAIN/NTNG1/SLC4A8/CDH2/RIMS2/PNKD/CDC20/ARC/NMU	49
GO:BP	UT-SCC 33	GO:0045926	negative regulation of growth	30/1089	252/18614	0.000173214	0.00346809	0.00260406	WNT5A/IGFBP5/SLIT2/RGS4/DAB2/NOG/ENPP1/CCN3/NTN1/SERPINE2/MT1M/TGFB2/CDA/KCNK2/SFRP1/MT1F/DRAXIN/STC2/PLAC8/MT2A/SEMA7A/MAG/TGFBR2/CYP27B1/NPR1/PTPRJ/SEMA4D/DCBLD2/ING1/CCDC85B	30
GO:BP	UT-SCC 33	GO:0006509	membrane protein ectodomain proteolysis	10/1089	44/18614	0.000180292	0.00359663	0.00270057	ADAM19/ADRA2A/TIMP1/TIMP4/IL1B/TNF/PRKCQ/MMP7/BACE2/TNFRSF1B	10
GO:BP	UT-SCC 33	GO:0060537	muscle tissue development	44/1089	426/18614	0.000182033	0.00361815	0.00271673	WNT5A/ALPK2/GJA5/IGFBP5/SORBS2/FGF2/PDGFRB/RGS4/ADAMTS9/RBM24/NOG/PGM5/STRA6/LEF1/DNER/HCN4/COL3A1/TGFB2/SOX9/KCNK2/HLX/SLC8A1/YAP1/ZBTB18/TPM1/NIBAN2/TBX3/MSC/CACNA1G/SCN5A/FLOT1/S1PR1/NR2F2/DLL4/LOX/OSR1/TGFBR2/CNTNAP1/HEY1/ANKRD1/GPX1/PKP2/FKBP1A/EYA1	44
GO:BP	UT-SCC 33	GO:0045936	negative regulation of phosphate metabolic process	45/1089	439/18614	0.000183508	0.0036305	0.002726	SH3GL2/RASSF2/SLIT2/PRKAR2B/PLPP3/NOG/UBASH3B/ENPP1/OCLN/TGFB2/IER3/CDA/DEPTOR/IL1B/ANGPT1/TNF/LRP5/WNK4/SLC8A1/SPRY4/MAPT/PID1/CAMK2N2/SFRP1/SOCS3/DDR2/SH3BP5/ZBED3/SPRY2/TRIB3/SH2B3/PAX6/PPARG/PARD6A/NR2F2/PDGFB/PTPRJ/GPRC5A/PKN1/RASIP1/SEMA4D/EMILIN1/PDE4D/FKBP1A/TRIB1	45
GO:BP	UT-SCC 33	GO:0032722	positive regulation of chemokine production	13/1089	70/18614	0.000183982	0.0036305	0.002726	IL6/WNT5A/TLR4/CD74/IL7/IL33/CLEC7A/IL1B/TNF/MCOLN2/HMOX1/LGALS9/TLR3	13
GO:BP	UT-SCC 33	GO:0045446	endothelial cell differentiation	18/1089	119/18614	0.000188079	0.00369188	0.0027721	ROBO4/STC1/CDH5/S1PR3/ZEB1/PECAM1/IL1B/TNF/CLDN3/FZD2/ATOH8/S1PR2/S1PR1/NR2F2/ICAM1/HEY1/GPX1/PDE4D	18
GO:BP	UT-SCC 33	GO:1904019	epithelial cell apoptotic process	20/1089	140/18614	0.000188444	0.00369188	0.0027721	IL6/SCG2/KRT8/ANGPTL4/NDNF/CDH5/LEF1/KRT18/THBS1/ANGPT1/TNF/YAP1/HMOX1/RAMP2/SERPINE1/TGFBR2/ICAM1/GATA3/E2F1/MDK	20
GO:BP	UT-SCC 33	GO:0038065	collagen-activated signaling pathway	6/1089	16/18614	0.000190489	0.00371863	0.00279217	ITGA11/UBASH3B/COL1A1/DDR2/COL4A2/COL4A1	6
GO:BP	UT-SCC 33	GO:0016525	negative regulation of angiogenesis	21/1089	151/18614	0.00019311	0.00373102	0.00280148	THBS2/CREB3L1/ADAMTS9/CCN6/SULF1/THBS1/TGFB2/TNF/NIBAN2/PLK2/COL4A2/SPRY2/THBS4/SERPINE1/PPARG/PTPRM/SPARC/NPR1/VASH1/EMILIN1/MIR193A	21
GO:BP	UT-SCC 33	GO:0009410	response to xenobiotic stimulus	45/1089	440/18614	0.000193172	0.00373102	0.00280148	NNMT/PDE4B/PRKAA2/ITGB3/DRD1/TNFRSF11B/OXTR/COL1A1/TIMP4/MAP1B/THBS1/TGFB2/IL1B/NQO1/TNF/ABCC6/CERS1/WNK4/SLC8A1/ABCC3/SFRP1/FOSL1/HMOX1/NPAS2/NKX3-1/SMOX/CYP2J2/SLC1A1/EPHX1/LOX/CPT1A/TGFBR2/PTPRM/TLR3/GATA3/ANKRD1/GPX1/SLC29A1/CYP1A2/BCAR3/VEGFC/E2F1/MDK/C1orf115/GCLM	45
GO:BP	UT-SCC 33	GO:0010563	negative regulation of phosphorus metabolic process	45/1089	440/18614	0.000193172	0.00373102	0.00280148	SH3GL2/RASSF2/SLIT2/PRKAR2B/PLPP3/NOG/UBASH3B/ENPP1/OCLN/TGFB2/IER3/CDA/DEPTOR/IL1B/ANGPT1/TNF/LRP5/WNK4/SLC8A1/SPRY4/MAPT/PID1/CAMK2N2/SFRP1/SOCS3/DDR2/SH3BP5/ZBED3/SPRY2/TRIB3/SH2B3/PAX6/PPARG/PARD6A/NR2F2/PDGFB/PTPRJ/GPRC5A/PKN1/RASIP1/SEMA4D/EMILIN1/PDE4D/FKBP1A/TRIB1	45
GO:BP	UT-SCC 33	GO:0001890	placenta development	21/1089	152/18614	0.000211972	0.00407972	0.0030633	STC1/ADAM19/KRT8/LIF/LEF1/VASH2/LHX4/BIRC2/SOCS3/FOSL1/STC2/HSD17B2/PPARG/CSF2/NR2F2/SNAI1/MME/PDGFB/CYP27B1/VASH1/HEY1	21
GO:BP	UT-SCC 33	GO:2000106	regulation of leukocyte apoptotic process	15/1089	90/18614	0.000214237	0.00410079	0.00307912	WNT5A/IL7R/CD74/HSH2D/PRKCQ/PIK3CD/IRF7/CD274/ST3GAL1/CCL5/LGALS9/FADD/AURKB/BCL3/SLC39A10	15
GO:BP	UT-SCC 33	GO:0022617	extracellular matrix disassembly	12/1089	62/18614	0.000215318	0.00410079	0.00307912	IL6/MMP8/KLK5/CTSS/MMP7/FAP/DDR2/FLOT1/MMP19/SH3PXD2B/MMP3/MMP15	12
GO:BP	UT-SCC 33	GO:1904036	negative regulation of epithelial cell apoptotic process	12/1089	62/18614	0.000215318	0.00410079	0.00307912	SCG2/ANGPTL4/NDNF/CDH5/ANGPT1/YAP1/HMOX1/RAMP2/SERPINE1/ICAM1/GATA3/MDK	12
GO:BP	UT-SCC 33	GO:0035909	aorta morphogenesis	9/1089	37/18614	0.000218002	0.0041375	0.0031067	PDGFRB/ADAMTS9/FKBP10/COL3A1/TGFB2/DLL4/TGFBR2/HEY1/EYA1	9
GO:BP	UT-SCC 33	GO:0045860	positive regulation of protein kinase activity	39/1089	366/18614	0.000220522	0.00415705	0.00312137	WNT5A/TLR4/FGF2/PDGFRB/ITGB3/RASSF2/ADRA2A/EPGN/ROR2/PRLR/FGFR1/TCIM/THBS1/TGFB2/IL1B/ANGPT1/TNF/CAMK1/WNK4/CHI3L1/VLDLR/CEMIP/CSF1/FGF1/DDR2/CDC25B/HMGA2/TNFRSF11A/AXIN2/CCL5/IL23A/DLG4/CARD14/SLC1A1/PDGFB/TGFBR2/TLR3/FERMT2/VEGFC	39
GO:BP	UT-SCC 33	GO:0001933	negative regulation of protein phosphorylation	37/1089	341/18614	0.000221314	0.00415705	0.00312137	SH3GL2/RASSF2/SLIT2/PRKAR2B/PLPP3/NOG/UBASH3B/ENPP1/OCLN/DEPTOR/IL1B/ANGPT1/LRP5/WNK4/SLC8A1/SPRY4/PID1/CAMK2N2/SFRP1/SOCS3/SH3BP5/ZBED3/SPRY2/TRIB3/SH2B3/PAX6/PPARG/PARD6A/NR2F2/PTPRJ/GPRC5A/PKN1/RASIP1/SEMA4D/EMILIN1/PDE4D/TRIB1	37
GO:BP	UT-SCC 33	GO:0070371	ERK1 and ERK2 cascade	37/1089	341/18614	0.000221314	0.00415705	0.00312137	TLR4/FN1/FGF2/PDGFRB/ITGB3/DAB2/CD74/DUSP4/OXTR/LIF/IL1B/ANGPT1/TNF/SOX9/CCL20/WNK4/CHI3L1/P2RY6/GBP1/GCNT2/PSCA/FGF1/DDR2/CCN2/PTPRR/SPRY2/DENND2B/TNFRSF11A/SEMA7A/CCL5/LGALS9/PDGFB/PTGER4/ICAM1/FERMT2/EMILIN1/TNIP1	37
GO:BP	UT-SCC 33	GO:0030324	lung development	24/1089	186/18614	0.000225667	0.0042243	0.00317187	WNT5A/IGFBP5/PDGFRB/FOXF1/NOG/HSD11B1/PGR/STRA6/LIF/COL3A1/TNF/SOX9/CHI3L1/PKDCC/YAP1/LOXL3/CCN2/SPRY2/ITGB6/LOX/MME/TGFBR2/LAMA1/CYP1A2	24
GO:BP	UT-SCC 33	GO:2000181	negative regulation of blood vessel morphogenesis	21/1089	153/18614	0.000232436	0.00430539	0.00323275	THBS2/CREB3L1/ADAMTS9/CCN6/SULF1/THBS1/TGFB2/TNF/NIBAN2/PLK2/COL4A2/SPRY2/THBS4/SERPINE1/PPARG/PTPRM/SPARC/NPR1/VASH1/EMILIN1/MIR193A	21
GO:BP	UT-SCC 33	GO:0006568	tryptophan metabolic process	5/1089	11/18614	0.000233149	0.00430539	0.00323275	KMO/HAAO/TDO2/KYNU/IL4I1	5
GO:BP	UT-SCC 33	GO:0038063	collagen-activated tyrosine kinase receptor signaling pathway	5/1089	11/18614	0.000233149	0.00430539	0.00323275	UBASH3B/COL1A1/DDR2/COL4A2/COL4A1	5
GO:BP	UT-SCC 33	GO:0071492	cellular response to UV-A	5/1089	11/18614	0.000233149	0.00430539	0.00323275	TIMP1/CERS1/OPN3/MME/MMP3	5
GO:BP	UT-SCC 33	GO:0007249	I-kappaB kinase/NF-kappaB signaling	33/1089	293/18614	0.000240392	0.00442419	0.00332196	TRIM58/WNT5A/TLR4/BIRC3/CD74/ROR1/LTB/AVPR2/CLEC7A/APOL3/IL1B/ANGPT1/TNF/BIRC2/SECTM1/TRAF5/IRAK2/LURAP1/HMOX1/PLK2/TRIM34/IKBKE/LGALS9/CASP10/TLR3/NEK6/FADD/SLC39A8/TSPAN6/FKBP1A/BCL3/GAPDH/TNIP1	33
GO:BP	UT-SCC 33	GO:0022604	regulation of cell morphogenesis	29/1089	245/18614	0.000243285	0.0044624	0.00335064	WNT5A/FN1/PAK3/ENPP2/CLDN4/NTNG2/SYNE3/FMNL1/SH3KBP1/TPM1/CLDN3/CDC42EP2/BAMBI/PLXNC1/DLG4/SHROOM3/FMNL3/DBN1/NTNG1/RAC3/SPARC/RIMS2/RNF157/EPS8/SEMA4D/FERMT2/ARC/MYL12B/SYT17	29
GO:BP	UT-SCC 33	GO:0090330	regulation of platelet aggregation	8/1089	30/18614	0.000246261	0.00449313	0.00337372	IL6/C1QTNF1/UBASH3B/SERPINE2/PRKCQ/SH2B3/MFSD2B/EMILIN1	8
GO:BP	UT-SCC 33	GO:0006024	glycosaminoglycan biosynthetic process	13/1089	72/18614	0.000246604	0.00449313	0.00337372	CSGALNACT1/GALNT5/PDGFRB/IL1B/ANGPT1/CEMIP/B3GNT3/GCNT2/B3GNT7/ST3GAL1/B3GNT4/PDGFB/CHSY3	13
GO:BP	UT-SCC 33	GO:0001885	endothelial cell development	12/1089	63/18614	0.000252018	0.0045765	0.00343632	ROBO4/STC1/CDH5/S1PR3/PECAM1/IL1B/TNF/CLDN3/S1PR2/ICAM1/GPX1/PDE4D	12
GO:BP	UT-SCC 33	GO:1901343	negative regulation of vasculature development	21/1089	154/18614	0.000254615	0.00460836	0.00346024	THBS2/CREB3L1/ADAMTS9/CCN6/SULF1/THBS1/TGFB2/TNF/NIBAN2/PLK2/COL4A2/SPRY2/THBS4/SERPINE1/PPARG/PTPRM/SPARC/NPR1/VASH1/EMILIN1/MIR193A	21
GO:BP	UT-SCC 33	GO:0071675	regulation of mononuclear cell migration	18/1089	122/18614	0.000258446	0.00466226	0.00350072	WNT5A/ITGB3/SLIT2/CCN3/THBS1/TNF/PADI2/RIPOR2/PLA2G7/CCL20/CSF1/JAM2/CCL5/SERPINE1/LGALS9/FADD/IL27RA/MDK	18
GO:BP	UT-SCC 33	GO:0043122	regulation of I-kappaB kinase/NF-kappaB signaling	30/1089	258/18614	0.000261738	0.00470612	0.00353365	TRIM58/WNT5A/TLR4/BIRC3/CD74/ROR1/LTB/CLEC7A/APOL3/IL1B/ANGPT1/TNF/BIRC2/SECTM1/TRAF5/LURAP1/HMOX1/PLK2/TRIM34/IKBKE/LGALS9/CASP10/TLR3/NEK6/FADD/SLC39A8/TSPAN6/FKBP1A/GAPDH/TNIP1	30
GO:BP	UT-SCC 33	GO:0042088	T-helper 1 type immune response	10/1089	46/18614	0.000266277	0.00477203	0.00358313	TLR4/LEF1/IL33/IL1B/HLX/IL1R1/IL18R1/IL23A/BCL3/IL27RA	10
GO:BP	UT-SCC 33	GO:0014066	regulation of phosphatidylinositol 3-kinase signaling	17/1089	112/18614	0.00026914	0.00479337	0.00359916	FN1/FGF2/PDGFRB/ROR2/FGFR1/CSF3/ROR1/SERPINE2/TGFB2/ANGPT1/TNF/SOX9/DDR2/NKX3-1/CCL5/PDGFB/SEMA4D	17
GO:BP	UT-SCC 33	GO:0030168	platelet activation	19/1089	133/18614	0.000270027	0.00479337	0.00359916	IL6/TLR4/C1QTNF1/ITGB3/ADRA2A/UBASH3B/SERPINE2/COL3A1/PRKCQ/TXK/SH2B3/MYL9/SAA1/PDGFB/MFSD2B/DGKD/MYL12A/TEC/EMILIN1	19
GO:BP	UT-SCC 33	GO:0003180	aortic valve morphogenesis	9/1089	38/18614	0.000270975	0.00479337	0.00359916	SLIT2/SOX9/AXIN2/SNAI1/DLL4/TGFBR2/GATA3/HEY1/EMILIN1	9
GO:BP	UT-SCC 33	GO:0009595	detection of biotic stimulus	9/1089	38/18614	0.000270975	0.00479337	0.00359916	TLR4/NLRP3/CLEC7A/YAP1/FAP/HLA-B/PTPRJ/SCARB1/SSC5D	9
GO:BP	UT-SCC 33	GO:0050680	negative regulation of epithelial cell proliferation	23/1089	177/18614	0.000272461	0.00480278	0.00360622	WNT5A/SCG2/AR/DAB2/SULF1/ZEB1/THBS1/TGFB2/TNF/SOX9/SFRP1/NKX3-1/ATOH8/LIMS2/PAX6/PPARG/NR2F2/DLL4/PTPRM/SPARC/VASH1/GATA3/MIR193A	23
GO:BP	UT-SCC 33	GO:0030099	myeloid cell differentiation	43/1089	421/18614	0.000273265	0.00480278	0.00360622	TRIM58/TLR4/RASSF2/CD74/TNFAIP6/UBASH3B/ROR2/TNFRSF11B/LIF/CSF3/LEF1/IL33/TNF/MAFB/PIK3CD/BATF3/FBN1/CSF1/SFRP1/GAB2/TNFRSF11A/ACTN1/IRF7/ITGB6/SH2B3/IL23A/PPARG/CSF2/LOX/NRROS/UCP2/CASP10/TGFBR2/ETS1/TLR3/FADD/GATA3/H4C15/ISG15/HOXB8/H4C14/H4C16/TRIB1	43
GO:BP	UT-SCC 33	GO:0070665	positive regulation of leukocyte proliferation	22/1089	166/18614	0.00027705	0.0048537	0.00364446	IL6/TLR4/CD74/PDCD1LG2/HLA-DMB/IL7/PRLR/IL1B/PRKCQ/CLCF1/CSF1/CD274/CCL5/IL23A/CSF2/LGALS9/TGFBR2/VTCN1/FADD/RAC2/SLC39A10/NMB	22
GO:BP	UT-SCC 33	GO:0050770	regulation of axonogenesis	21/1089	155/18614	0.00027863	0.00485661	0.00364665	WNT5A/FN1/PAK3/L1CAM/SLIT2/SLITRK1/NTN1/DISC1/TIAM1/MAP1B/CHN1/MAPT/DRAXIN/BDNF/DSCAM/SEMA7A/PLXNC1/MAG/CDH2/AMIGO1/SEMA4D	21
GO:BP	UT-SCC 33	GO:0042326	negative regulation of phosphorylation	40/1089	383/18614	0.000279757	0.00485661	0.00364665	SH3GL2/RASSF2/SLIT2/PRKAR2B/PLPP3/NOG/UBASH3B/ENPP1/OCLN/IER3/DEPTOR/IL1B/ANGPT1/LRP5/WNK4/SLC8A1/SPRY4/MAPT/PID1/CAMK2N2/SFRP1/SOCS3/DDR2/SH3BP5/ZBED3/SPRY2/TRIB3/SH2B3/PAX6/PPARG/PARD6A/NR2F2/PTPRJ/GPRC5A/PKN1/RASIP1/SEMA4D/EMILIN1/PDE4D/TRIB1	40
GO:BP	UT-SCC 33	GO:0014706	striated muscle tissue development	30/1089	259/18614	0.000279882	0.00485661	0.00364665	WNT5A/ALPK2/GJA5/SORBS2/FGF2/PDGFRB/RGS4/ADAMTS9/NOG/PGM5/LEF1/HCN4/TGFB2/KCNK2/SLC8A1/YAP1/TPM1/TBX3/MSC/CACNA1G/SCN5A/S1PR1/DLL4/LOX/TGFBR2/HEY1/ANKRD1/PKP2/FKBP1A/EYA1	30
GO:BP	UT-SCC 33	GO:0098739	import across plasma membrane	26/1089	212/18614	0.00028653	0.00495625	0.00372146	SLC15A3/CACNA2D1/RGS4/HCN4/SLC38A5/THBS1/SLC38A3/TNF/SLC8A1/ACSL5/SLC2A5/SLC9A7/AKAP5/CACNA1G/SCN5A/SLC43A1/SLC22A4/SLC16A2/KCNJ8/SLC1A1/CACNA1C/SCN1A/SLC5A6/SLC39A8/SCNN1A/SLC39A10	26
GO:BP	UT-SCC 33	GO:0050918	positive chemotaxis	12/1089	64/18614	0.000293899	0.00506768	0.00380513	WNT5A/SCG2/FGF2/GDNF/CXCL8/COLEC10/ANGPT1/S1PR1/CCL5/PDGFB/PTPRJ/VEGFC	12
GO:BP	UT-SCC 33	GO:0006909	phagocytosis	28/1089	236/18614	0.000297159	0.00510777	0.00383523	PLPP4/TLR4/ITGB3/C3/TGM2/SYT11/COLEC10/THBS1/CLEC7A/DYSF/PECAM1/IL1B/TNF/LEPR/PTX3/DOCK2/RAB20/RAB31/P2RY6/ANXA3/GULP1/NCF4/SPON2/RAC3/PTPRJ/ICAM3/SCARB1/SPHK1	28
GO:BP	UT-SCC 33	GO:0042692	muscle cell differentiation	42/1089	410/18614	0.000300974	0.00515713	0.00387229	ALPK2/IGFBP5/SORBS2/MTLN/PDGFRB/KRT8/MYPN/FOXF1/RGS4/RBM24/KCNH1/PGM5/CCN3/DNER/ZEB1/RBPMS2/RIPOR2/SOX9/CAMK1/SLC8A1/DOCK2/LAMB1/TPM1/NIBAN2/JAM2/BDNF/TBX3/BIN1/RAMP2/NFATC4/FLOT1/ACTN1/MYL9/LOX/PDGFB/LAMA1/CDH2/CNTNAP1/PRDM6/HEY1/ANKRD1/GPX1	42
GO:BP	UT-SCC 33	GO:0034340	response to type I interferon	14/1089	83/18614	0.000302928	0.00517439	0.00388525	WNT5A/IFITM1/CH25H/IFITM3/IFITM2/IRF7/NLRC5/JAK1/IKBKE/SAMHD1/FADD/OAS2/ISG15/IFI27	14
GO:BP	UT-SCC 33	GO:0007584	response to nutrient	21/1089	156/18614	0.000304607	0.00518686	0.00389462	STC1/KL/CYP24A1/POSTN/TNFRSF11B/COL1A1/ALPL/MAP1B/NQO1/SLC8A1/SFRP1/HMOX1/STC2/KYNU/RUNX2/PPARG/TGFBR2/CYP27B1/ARSB/GPX1/GCLM	21
GO:BP	UT-SCC 33	GO:0030323	respiratory tube development	24/1089	190/18614	0.000311363	0.00528543	0.00396863	WNT5A/IGFBP5/PDGFRB/FOXF1/NOG/HSD11B1/PGR/STRA6/LIF/COL3A1/TNF/SOX9/CHI3L1/PKDCC/YAP1/LOXL3/CCN2/SPRY2/ITGB6/LOX/MME/TGFBR2/LAMA1/CYP1A2	24
GO:BP	UT-SCC 33	GO:0043534	blood vessel endothelial cell migration	23/1089	179/18614	0.000321222	0.00543591	0.00408162	SRPX2/FGF2/SLIT2/CDH5/FGFR1/THBS1/ANGPT1/TNF/AKT3/MIR196A1/HMOX1/PLK2/JCAD/PPARG/DLL4/PDGFB/ETS1/VASH1/SCARB1/MIR135B/GPX1/VEGFC/MIR193A	23
GO:BP	UT-SCC 33	GO:0045088	regulation of innate immune response	39/1089	373/18614	0.000324028	0.00546647	0.00410456	WNT5A/TLR4/PAK3/SLC15A3/BIRC3/TRIL/NLRP3/SERPINB9/COLEC10/CLEC7A/TNF/SERPING1/SMPDL3B/CTSS/BIRC2/IRAK2/TXK/RSAD2/OASL/FLOT1/IRF7/HLA-B/CCL5/PPARG/NLRC5/IKBKE/SAMHD1/LGALS9/SARM1/RFTN1/TLR3/SERPINB4/RIGI/GBP5/FADD/ISG15/IFI35/TSPAN6/TNIP1	39
GO:BP	UT-SCC 33	GO:0006023	aminoglycan biosynthetic process	13/1089	74/18614	0.000326608	0.00547619	0.00411186	CSGALNACT1/GALNT5/PDGFRB/IL1B/ANGPT1/CEMIP/B3GNT3/GCNT2/B3GNT7/ST3GAL1/B3GNT4/PDGFB/CHSY3	13
GO:BP	UT-SCC 33	GO:0045123	cellular extravasation	13/1089	74/18614	0.000326608	0.00547619	0.00411186	XG/PECAM1/TNF/RIPOR2/IL1R1/PIK3CD/JAM2/ITGA1/PTGER4/ICAM1/FADD/IL27RA/MDK	13
GO:BP	UT-SCC 33	GO:1903077	negative regulation of protein localization to plasma membrane	7/1089	24/18614	0.000330175	0.00551908	0.00414406	DAB2/PKDCC/GBP1/PID1/LYPD1/LRRC15/PPFIA1	7
GO:BP	UT-SCC 33	GO:0070232	regulation of T cell apoptotic process	9/1089	39/18614	0.000334173	0.00556888	0.00418146	WNT5A/IL7R/PRKCQ/CD274/ST3GAL1/CCL5/LGALS9/FADD/BCL3	9
GO:BP	UT-SCC 33	GO:0071560	cellular response to transforming growth factor beta stimulus	31/1089	274/18614	0.000338203	0.0056189	0.00421902	COL1A2/WNT5A/DAB2/ZEB2/CDH5/COL1A1/ZEB1/COL3A1/THBS1/TGFB2/SOX9/FBN1/SFRP1/GCNT2/VASN/DDR2/COL4A2/SPRY2/BAMBI/ITGB6/PPARG/LTBP2/LOX/NRROS/TGFBR2/SMURF2/ANKRD1/FERMT2/EMILIN1/ING1/FKBP1A	31
GO:BP	UT-SCC 33	GO:0045071	negative regulation of viral genome replication	11/1089	56/18614	0.000341933	0.00562953	0.004227	IFITM1/IFITM3/TNF/IFITM2/HMGA2/RSAD2/OASL/CCL5/OAS2/ISG15/TNIP1	11
GO:BP	UT-SCC 33	GO:0060986	endocrine hormone secretion	11/1089	56/18614	0.000341933	0.00562953	0.004227	KISS1/C1QTNF1/DAB2/IL1B/WNK4/NIBAN2/TBX3/NKX3-1/FOXD1/PPARG/GATA3	11
GO:BP	UT-SCC 33	GO:2000107	negative regulation of leukocyte apoptotic process	11/1089	56/18614	0.000341933	0.00562953	0.004227	IL7R/CD74/HSH2D/PRKCQ/IRF7/ST3GAL1/CCL5/FADD/AURKB/BCL3/SLC39A10	11
GO:BP	UT-SCC 33	GO:0048659	smooth muscle cell proliferation	23/1089	180/18614	0.000348359	0.00571811	0.00429351	IL6/IGFBP5/TLR4/FGF2/PDGFRB/ITGB3/CCN3/THBS1/RBPMS2/TNF/P2RY6/TPM1/DDR2/HMOX1/S1PR2/S1PR1/CCL5/PPARG/PDGFB/TGFBR2/NPR1/MIR135B/TRIB1	23
GO:BP	UT-SCC 33	GO:0007568	aging	22/1089	169/18614	0.000357342	0.005848	0.00439104	IGFBP5/KRT83/KL/FGF2/PDGFRB/KMO/TIMP1/IGFBP1/LOXL2/ALPL/NQO1/SERPING1/CCN2/COL4A2/MME/UCP2/ATP8A2/TGFBR2/TNFRSF1B/GPX1/AURKB/GCLM	22
GO:BP	UT-SCC 33	GO:0002263	cell activation involved in immune response	33/1089	300/18614	0.000369943	0.00603615	0.00453231	IL6/TLR4/FOXF1/CD74/DOCK10/HLA-DMB/TCIM/NLRP3/LEF1/IL33/MILR1/DYSF/TNF/HLX/DOCK2/CLCF1/PIK3CD/LOXL3/IL18R1/GAB2/ANXA3/HMOX1/ST3GAL1/IL23A/LGALS9/PTGER4/ICAM1/GATA3/IFI35/BCL3/RAC2/IL27RA/MDK	33
GO:BP	UT-SCC 33	GO:0043536	positive regulation of blood vessel endothelial cell migration	13/1089	75/18614	0.000374271	0.00608859	0.00457169	SRPX2/FGF2/FGFR1/THBS1/ANGPT1/AKT3/HMOX1/PLK2/JCAD/PDGFB/ETS1/MIR135B/VEGFC	13
GO:BP	UT-SCC 33	GO:0050731	positive regulation of peptidyl-tyrosine phosphorylation	23/1089	181/18614	0.000377487	0.00612268	0.00459728	IL6/ITGB3/ENPP2/ADRA2A/IL24/PLPP3/CD74/EPGN/LIF/CSF3/VTN/PECAM1/ANGPT1/TNF/CLCF1/THBS4/CCL5/IL23A/DLG4/CSF2/PDGFB/PTPRJ/SEMA4D	23
GO:BP	UT-SCC 33	GO:0032760	positive regulation of tumor necrosis factor production	16/1089	105/18614	0.000385411	0.00623271	0.0046799	IL6/WNT5A/MMP8/TLR4/IL33/THBS1/CLEC7A/NFATC4/IL23A/LGALS9/SPON2/TLR3/PTPRJ/RIGI/FADD/OAS2	16
GO:BP	UT-SCC 33	GO:1903706	regulation of hemopoiesis	42/1089	415/18614	0.000387962	0.00625546	0.00469699	TLR4/IL7R/RASSF2/CD74/TNFAIP6/UBASH3B/ROR2/TNFRSF11B/IL7/TCIM/LIF/CSF3/NLRP3/LEF1/ZEB1/VNN1/TNF/MAFB/HLX/PRDX2/LOXL3/FBN1/CSF1/SFRP1/IRF7/HLA-B/IL23A/LOX/LGALS9/TGFBR2/ETS1/TLR3/FADD/GATA3/H4C15/ISG15/HOXB8/IL4I1/H4C14/H4C16/TRIB1/MDK	42
GO:BP	UT-SCC 33	GO:0001655	urogenital system development	12/1089	66/18614	0.00039555	0.00628689	0.00472059	WNT5A/AR/NOG/PRLR/SULF1/SOX9/LHX1/SFRP1/NKX3-1/PAX8/OSR1/HOXB13	12
GO:BP	UT-SCC 33	GO:0060675	ureteric bud morphogenesis	12/1089	66/18614	0.00039555	0.00628689	0.00472059	FGF2/GDNF/ADAMTS16/NOG/SOX9/LHX1/FGF1/FOXD1/PAX8/GATA3/TMEM59L/EYA1	12
GO:BP	UT-SCC 33	GO:0060760	positive regulation of response to cytokine stimulus	12/1089	66/18614	0.00039555	0.00628689	0.00472059	WNT5A/TLR4/CD74/IL7/IL1R1/CSF1/TXK/IRF7/NLRC5/IKBKE/RIGI/FADD	12
GO:BP	UT-SCC 33	GO:0045671	negative regulation of osteoclast differentiation	8/1089	32/18614	0.00039871	0.00628689	0.00472059	TLR4/TNFAIP6/UBASH3B/TNFRSF11B/MAFB/FBN1/SFRP1/TLR3	8
GO:BP	UT-SCC 33	GO:0002693	positive regulation of cellular extravasation	6/1089	18/18614	0.000399113	0.00628689	0.00472059	XG/RIPOR2/IL1R1/ICAM1/FADD/MDK	6
GO:BP	UT-SCC 33	GO:0002830	positive regulation of type 2 immune response	6/1089	18/18614	0.000399113	0.00628689	0.00472059	IL6/CD74/NLRP3/IL33/RSAD2/GATA3	6
GO:BP	UT-SCC 33	GO:0043116	negative regulation of vascular permeability	6/1089	18/18614	0.000399113	0.00628689	0.00472059	SH3GL2/SLIT2/ANGPT1/RAMP2/PTPRJ/FERMT2	6
GO:BP	UT-SCC 33	GO:0090520	sphingolipid mediated signaling pathway	6/1089	18/18614	0.000399113	0.00628689	0.00472059	PLPP3/S1PR3/S1PR2/S1PR1/MFSD2B/SPHK1	6
GO:BP	UT-SCC 33	GO:0072132	mesenchyme morphogenesis	11/1089	57/18614	0.000401616	0.00629006	0.00472296	WNT5A/FOXF1/NOG/LEF1/TGFB2/SOX9/TBX3/SNAI1/OSR1/TGFBR2/HEY1	11
GO:BP	UT-SCC 33	GO:0090175	regulation of establishment of planar polarity	11/1089	57/18614	0.000401616	0.00629006	0.00472296	WNT5A/GPC4/PRICKLE2/DAB2/ROR2/ROR1/TIAM1/SFRP1/FZD2/SAPCD2/SMURF2	11
GO:BP	UT-SCC 33	GO:0007015	actin filament organization	44/1089	442/18614	0.000406775	0.00635202	0.00476949	FAT1/PAK3/DIAPH2/SLIT2/RGS4/CSF3/CRACD/TPM2/CYFIP2/OOEP/KANK4/TMSB15B/SH3KBP1/COTL1/MYO7B/ARHGAP40/SFRP1/TPM1/WIPF3/DAAM2/CCN2/CDC42EP2/BIN1/PREX1/ZBED3/CTTN/LIMCH1/ACTN1/S1PR1/CORO2B/SHROOM3/DBN1/ESAM/PTGER4/MYO5C/CALD1/RAC3/FMN2/EPS8/LIMD2/FERMT2/RAC2/GAS2L1/PPFIA1	44
GO:BP	UT-SCC 33	GO:0042092	type 2 immune response	9/1089	40/18614	0.000409058	0.00635202	0.00476949	IL6/CD74/NLRP3/IL33/HLX/RSAD2/GATA3/BCL3/IL27RA	9
GO:BP	UT-SCC 33	GO:1903115	regulation of actin filament-based movement	9/1089	40/18614	0.000409058	0.00635202	0.00476949	PDE4B/GJA5/STC1/HCN4/BIN1/SCN5A/CACNA1C/PDE4D/PKP2	9
GO:BP	UT-SCC 33	GO:0060337	type I interferon-mediated signaling pathway	13/1089	76/18614	0.000427721	0.00659373	0.00495098	WNT5A/IFITM1/IFITM3/IFITM2/IRF7/NLRC5/JAK1/IKBKE/SAMHD1/FADD/OAS2/ISG15/IFI27	13
GO:BP	UT-SCC 33	GO:0086003	cardiac muscle cell contraction	13/1089	76/18614	0.000427721	0.00659373	0.00495098	PDE4B/GJA5/STC1/CACNA2D1/HCN4/BIN1/CACNA1G/SCN5A/KCNJ8/CACNA1C/SCN1A/PDE4D/PKP2	13
GO:BP	UT-SCC 33	GO:0033674	positive regulation of kinase activity	43/1089	430/18614	0.000428243	0.00659373	0.00495098	WNT5A/TLR4/FGF2/PDGFRB/ITGB3/RASSF2/ADRA2A/CD74/EPGN/ROR2/PRLR/FGFR1/TCIM/ROR1/THBS1/TGFB2/ALK/IL1B/ANGPT1/TNF/CAMK1/WNK4/CHI3L1/MAPT/VLDLR/CEMIP/CSF1/FGF1/DDR2/CDC25B/HMGA2/TNFRSF11A/AXIN2/CCL5/IL23A/DLG4/CARD14/SLC1A1/PDGFB/TGFBR2/TLR3/FERMT2/VEGFC	43
GO:BP	UT-SCC 33	GO:1901890	positive regulation of cell junction assembly	16/1089	106/18614	0.00042975	0.00659836	0.00495445	SRPX2/THBS2/CLSTN2/LRRTM3/SYNDIG1/SLITRK1/OXTR/SFRP1/BDNF/CLDN3/FLOT1/AMIGO2/PTPRJ/AMIGO1/SEMA4D/FERMT2	16
GO:BP	UT-SCC 33	GO:0090023	positive regulation of neutrophil chemotaxis	7/1089	25/18614	0.000435589	0.00666927	0.0050077	CXCL8/CD74/RIPOR2/THBS4/IL23A/RAC2/MDK	7
GO:BP	UT-SCC 33	GO:1901224	positive regulation of NIK/NF-kappaB signaling	12/1089	67/18614	0.000456602	0.00694903	0.00521776	MMP8/TLR4/TCIM/IL1B/TNF/IL18R1/IL23A/NR3C2/LGALS9/TLR3/SPHK1/IFI35	12
GO:BP	UT-SCC 33	GO:0048015	phosphatidylinositol-mediated signaling	22/1089	172/18614	0.000457312	0.00694903	0.00521776	FN1/FGF2/PDGFRB/PLCB4/KCNH1/ROR2/FGFR1/CSF3/ROR1/SERPINE2/TGFB2/ANGPT1/TNF/SOX9/PIK3CD/GAB2/DDR2/NKX3-1/CCL5/PDGFB/GATA3/SEMA4D	22
GO:BP	UT-SCC 33	GO:0061028	establishment of endothelial barrier	10/1089	49/18614	0.000457675	0.00694903	0.00521776	ROBO4/CDH5/S1PR3/PECAM1/IL1B/TNF/CLDN3/S1PR2/ICAM1/PDE4D	10
GO:BP	UT-SCC 33	GO:0030225	macrophage differentiation	11/1089	58/18614	0.000469792	0.00711325	0.00534106	ROR2/LIF/IL33/CSF1/CSF2/NRROS/UCP2/CASP10/FADD/GATA3/TRIB1	11
GO:BP	UT-SCC 33	GO:0050730	regulation of peptidyl-tyrosine phosphorylation	29/1089	255/18614	0.000475649	0.00718203	0.00539271	IL6/ITGB3/ENPP2/ADRA2A/IL24/PLPP3/CD74/EPGN/IL7/LIF/CSF3/VTN/PECAM1/ANGPT1/TNF/CLCF1/SFRP1/SOCS3/SH3BP5/THBS4/SH2B3/CCL5/IL23A/DLG4/CSF2/PDGFB/PTPRJ/GPRC5A/SEMA4D	29
GO:BP	UT-SCC 33	GO:0002706	regulation of lymphocyte mediated immunity	23/1089	184/18614	0.000478063	0.0071986	0.00540515	IL6/IL7R/C3/NLRP3/SERPINB9/IL1B/TNF/IL1R1/CLCF1/IL18R1/RSAD2/HLA-B/IL23A/HLA-C/LGALS9/MICB/SERPINB4/FADD/GATA3/TNFRSF1B/TAP2/IL4I1/IL27RA	23
GO:BP	UT-SCC 33	GO:0071357	cellular response to type I interferon	13/1089	77/18614	0.000487508	0.00732065	0.0054968	WNT5A/IFITM1/IFITM3/IFITM2/IRF7/NLRC5/JAK1/IKBKE/SAMHD1/FADD/OAS2/ISG15/IFI27	13
GO:BP	UT-SCC 33	GO:0071559	response to transforming growth factor beta	31/1089	280/18614	0.000491707	0.00736349	0.00552896	COL1A2/WNT5A/DAB2/ZEB2/CDH5/COL1A1/ZEB1/COL3A1/THBS1/TGFB2/SOX9/FBN1/SFRP1/GCNT2/VASN/DDR2/COL4A2/SPRY2/BAMBI/ITGB6/PPARG/LTBP2/LOX/NRROS/TGFBR2/SMURF2/ANKRD1/FERMT2/EMILIN1/ING1/FKBP1A	31
GO:BP	UT-SCC 33	GO:0072210	metanephric nephron development	9/1089	41/18614	0.000497221	0.00738026	0.00554156	GDNF/PDGFRB/LIF/SOX9/LHX1/FOXD1/PAX8/PDGFB/OSR1	9
GO:BP	UT-SCC 33	GO:0150077	regulation of neuroinflammatory response	9/1089	41/18614	0.000497221	0.00738026	0.00554156	IL6/MMP8/IL33/SYT11/IL1B/TNF/MMP3/SPHK1/TNFRSF1B	9
GO:BP	UT-SCC 33	GO:0046879	hormone secretion	33/1089	305/18614	0.000497229	0.00738026	0.00554156	IL6/KISS1/C1QTNF1/SYTL4/ADRA2A/DAB2/MYRIP/CCN3/LIF/VGF/SCG5/IL1B/TNF/LRP5/WNK4/SFRP1/EXOC3L1/RASL10B/NIBAN2/TBX3/NKX3-1/ILDR2/FOXD1/SLC16A2/PAX8/CCL5/PPARG/UCP2/CPT1A/RIMS2/GNAZ/GATA3/NMB	33
GO:BP	UT-SCC 33	GO:0002828	regulation of type 2 immune response	8/1089	33/18614	0.000499579	0.00738026	0.00554156	IL6/CD74/NLRP3/IL33/HLX/RSAD2/GATA3/IL27RA	8
GO:BP	UT-SCC 33	GO:0048566	embryonic digestive tract development	8/1089	33/18614	0.000499579	0.00738026	0.00554156	FOXF1/CXCL8/STRA6/TGFB2/RBPMS2/TNF/HLX/PKDCC	8
GO:BP	UT-SCC 33	GO:0009615	response to virus	41/1089	408/18614	0.000522391	0.00769647	0.00577898	IL6/IFITM1/IFITM3/NLRP3/IL33/SLFN11/IL1B/TNF/IFITM2/GBP1/BATF3/FOSL1/TRIM34/HMGA2/RSAD2/OASL/IRF7/ITGB6/CCL5/IL23A/IFI44L/HERC5/KCNJ8/NLRC5/JAK1/IKBKE/SAMHD1/IFIT3/LGALS9/MICB/SPON2/TLR3/RIGI/FADD/GATA3/OAS2/ISG15/TSPAN6/BCL3/IFI27/NMB	41
GO:BP	UT-SCC 33	GO:0045670	regulation of osteoclast differentiation	12/1089	68/18614	0.000525405	0.00769936	0.00578116	TLR4/RASSF2/TNFAIP6/UBASH3B/TNFRSF11B/TNF/MAFB/FBN1/CSF1/SFRP1/IL23A/TLR3	12
GO:BP	UT-SCC 33	GO:0048645	animal organ formation	12/1089	68/18614	0.000525405	0.00769936	0.00578116	WNT5A/AR/FGF2/GDNF/NOG/SULF1/RBM20/FGF1/AXIN2/PAX8/TGFBR2/EYA1	12
GO:BP	UT-SCC 33	GO:0014013	regulation of gliogenesis	16/1089	108/18614	0.00053171	0.00777093	0.00583489	IL6/NOG/LIF/NTN1/IL33/SERPINE2/IL1B/TNF/CLCF1/DAAM2/BIN1/MAG/TNFRSF1B/VEGFC/E2F1/MDK	16
GO:BP	UT-SCC 33	GO:0043583	ear development	26/1089	221/18614	0.000546925	0.00795747	0.00597496	WNT5A/FGF2/PDGFRB/PRRX1/NOG/STRA6/LRIG1/NTN1/ROR1/ZEB1/TGFB2/FREM2/MAFB/SOX9/KCNK2/GBX2/TBX3/FZD2/SPRY2/PAX8/SOBP/ALDH1A3/ATP8A2/OSR1/GATA3/EYA1	26
GO:BP	UT-SCC 33	GO:2000351	regulation of endothelial cell apoptotic process	11/1089	59/18614	0.000547386	0.00795747	0.00597496	SCG2/ANGPTL4/NDNF/CDH5/THBS1/ANGPT1/TNF/RAMP2/SERPINE1/ICAM1/GATA3	11
GO:BP	UT-SCC 33	GO:0007625	grooming behavior	6/1089	19/18614	0.000554607	0.00801979	0.00602175	DRD1/DLG4/SLC1A1/HOXB8/NMU/CTNS	6
GO:BP	UT-SCC 33	GO:0072087	renal vesicle development	6/1089	19/18614	0.000554607	0.00801979	0.00602175	GDNF/LIF/SOX9/LHX1/PAX8/OSR1	6
GO:BP	UT-SCC 33	GO:0002726	positive regulation of T cell cytokine production	7/1089	26/18614	0.000566218	0.00816609	0.0061316	IL6/NLRP3/IL1B/IL1R1/IL18R1/RSAD2/GATA3	7
GO:BP	UT-SCC 33	GO:0070555	response to interleukin-1	19/1089	141/18614	0.00057088	0.00821166	0.00616582	IL6/CXCL8/KMO/IL1R2/IL1B/SOX9/CCL20/IL1R1/CHI3L1/GBP1/IRAK2/SFRP1/NKX3-1/TNFRSF11A/ADAMTS12/CCL5/GBP2/LGALS9/ANKRD1	19
GO:BP	UT-SCC 33	GO:1905475	regulation of protein localization to membrane	22/1089	175/18614	0.000580859	0.00832533	0.00625117	GPC4/AR/DAB2/TNFAIP6/TNF/STAC/STAC2/ZDHHC2/PKDCC/GBP1/CEMIP/PID1/LYPD1/NETO2/AKAP5/LRRC15/DLG4/ARHGAP44/MTCL1/SLC1A1/CDH2/PPFIA1	22
GO:BP	UT-SCC 33	GO:0070482	response to oxygen levels	35/1089	333/18614	0.000583061	0.00832533	0.00625117	STC1/GUCY1A2/PDGFRB/PLAT/ANGPTL4/NDNF/OXTR/COL1A1/ARNT2/LOXL2/THBS1/TGFB2/TNF/KCNK2/SLC8A1/BIRC2/SFRP1/VASN/DDR2/HMOX1/CCN2/CLDN3/NKX3-1/STC2/PPARG/SLC1A1/AK4/UCP2/PLOD2/TGFBR2/FMN2/CPEB1/SLC29A1/VEGFC/E2F1	35
GO:BP	UT-SCC 33	GO:0006586	indolalkylamine metabolic process	5/1089	13/18614	0.000588529	0.00832533	0.00625117	KMO/HAAO/TDO2/KYNU/IL4I1	5
GO:BP	UT-SCC 33	GO:0070486	leukocyte aggregation	5/1089	13/18614	0.000588529	0.00832533	0.00625117	S100A9/IL1B/JAM2/SEMA4D/RAC2	5
GO:BP	UT-SCC 33	GO:0032147	activation of protein kinase activity	16/1089	109/18614	0.000590025	0.00832533	0.00625117	WNT5A/ITGB3/ADRA2A/PRLR/TGFB2/ANGPT1/WNK4/CHI3L1/FGF1/CCL5/IL23A/CARD14/SLC1A1/PDGFB/TGFBR2/TLR3	16
GO:BP	UT-SCC 33	GO:0042116	macrophage activation	16/1089	109/18614	0.000590025	0.00832533	0.00625117	IL6/WNT5A/MMP8/TLR4/CD74/IL33/SYT11/THBS1/DYSF/TNF/WNK4/MAPT/CSF2/TLR3/SPHK1/IFI35	16
GO:BP	UT-SCC 33	GO:1903557	positive regulation of tumor necrosis factor superfamily cytokine production	16/1089	109/18614	0.000590025	0.00832533	0.00625117	IL6/WNT5A/MMP8/TLR4/IL33/THBS1/CLEC7A/NFATC4/IL23A/LGALS9/SPON2/TLR3/PTPRJ/RIGI/FADD/OAS2	16
GO:BP	UT-SCC 33	GO:0043588	skin development	33/1089	308/18614	0.000590967	0.00832533	0.00625117	CASP14/COL1A2/KRT81/KRT86/WNT5A/IGFBP5/KRT83/CDSN/KRT80/MACROH2A2/KLK5/COL5A2/KRT7/LDB2/KRT85/CLDN4/COL1A1/LTB/COL3A1/TGFB2/TNF/MAFB/SOX9/PLAAT4/YAP1/ETV4/OPN3/TCHH/ITGB6/PAX6/SNAI1/ATP8A2/CYP27B1	33
GO:BP	UT-SCC 33	GO:0085029	extracellular matrix assembly	9/1089	42/18614	0.000600387	0.00843628	0.00633448	COL1A2/FKBP10/FBLN5/COL3A1/SOX9/RAMP2/LOX/EMILIN1/NTN4	9
GO:BP	UT-SCC 33	GO:0022409	positive regulation of cell-cell adhesion	34/1089	321/18614	0.000604665	0.00847461	0.00636326	IL6/WNT5A/ADAM19/IL7R/PLPP3/CD74/PDCD1LG2/HLA-DMB/IL7/NLRP3/LEF1/VNN1/IL1B/TNF/HLX/PRKCQ/GCNT2/FLOT1/CD274/CCL5/IL23A/JAK1/LGALS9/HLA-DMA/TGFBR2/ETS1/MFSD2B/FLOT2/VTCN1/FADD/GATA3/EMILIN1/IL4I1/MDK	34
GO:BP	UT-SCC 33	GO:0002366	leukocyte activation involved in immune response	32/1089	296/18614	0.000608971	0.00851313	0.00639219	IL6/TLR4/FOXF1/CD74/DOCK10/HLA-DMB/NLRP3/LEF1/IL33/MILR1/DYSF/TNF/HLX/DOCK2/CLCF1/PIK3CD/LOXL3/IL18R1/GAB2/ANXA3/HMOX1/ST3GAL1/IL23A/LGALS9/PTGER4/ICAM1/GATA3/IFI35/BCL3/RAC2/IL27RA/MDK	32
GO:BP	UT-SCC 33	GO:0006493	protein O-linked glycosylation	15/1089	99/18614	0.000616467	0.00857407	0.00643794	GALNT5/GXYLT2/GALNT15/GALNT14/TMTC1/B3GALT5/ST8SIA6/B3GNT3/B3GNT7/ST3GAL1/B3GNT4/GCNT4/TMTC4/GALNT6/TMTC2	15
GO:BP	UT-SCC 33	GO:0060349	bone morphogenesis	15/1089	99/18614	0.000616467	0.00857407	0.00643794	CSGALNACT1/STC1/COL13A1/SP5/COL1A1/ALPL/COL3A1/SOX9/LRP5/ATG9B/AXIN2/RUNX2/ANXA6/TGFBR2/MMP16	15
GO:BP	UT-SCC 33	GO:0110110	positive regulation of animal organ morphogenesis	8/1089	34/18614	0.000620156	0.00860348	0.00646002	WNT5A/AR/FGF2/GDNF/SOX9/CSF1/FGF1/GATA3	8
GO:BP	UT-SCC 33	GO:0022407	regulation of cell-cell adhesion	47/1089	491/18614	0.000625243	0.00862524	0.00647636	IL6/WNT5A/ADAM19/C1QTNF1/IL7R/CDSN/PLPP3/CD74/PDCD1LG2/UBASH3B/HLA-DMB/IL7/NLRP3/LEF1/PLA2G2F/SERPINE2/VNN1/IL1B/TNF/RIPOR2/HLX/PRDX2/ZDHHC2/PRKCQ/LOXL3/GCNT2/ILDR2/FLOT1/CD274/SH2B3/CCL5/FXYD5/IL23A/EPCAM/JAK1/LGALS9/HLA-DMA/TGFBR2/ETS1/MFSD2B/FLOT2/VTCN1/FADD/GATA3/EMILIN1/IL4I1/MDK	47
GO:BP	UT-SCC 33	GO:0001764	neuron migration	22/1089	176/18614	0.000628036	0.00862524	0.00647636	KIRREL3/DRD1/NDNF/FGFR1/NTN1/DNER/DISC1/MAP1B/COL3A1/NTNG2/NRCAM/LHX1/TUBA1A/TUBB2B/SEPTIN4/PAX6/NR2F2/NTNG1/GATA3/GPR173/SRGAP2/MDK	22
GO:BP	UT-SCC 33	GO:0048017	inositol lipid-mediated signaling	22/1089	176/18614	0.000628036	0.00862524	0.00647636	FN1/FGF2/PDGFRB/PLCB4/KCNH1/ROR2/FGFR1/CSF3/ROR1/SERPINE2/TGFB2/ANGPT1/TNF/SOX9/PIK3CD/GAB2/DDR2/NKX3-1/CCL5/PDGFB/GATA3/SEMA4D	22
GO:BP	UT-SCC 33	GO:0048660	regulation of smooth muscle cell proliferation	22/1089	176/18614	0.000628036	0.00862524	0.00647636	IL6/IGFBP5/TLR4/FGF2/PDGFRB/ITGB3/THBS1/RBPMS2/TNF/P2RY6/TPM1/DDR2/HMOX1/S1PR2/S1PR1/CCL5/PPARG/PDGFB/TGFBR2/NPR1/MIR135B/TRIB1	22
GO:BP	UT-SCC 33	GO:0001658	branching involved in ureteric bud morphogenesis	11/1089	60/18614	0.000635387	0.00868256	0.00651941	FGF2/GDNF/ADAMTS16/NOG/SOX9/LHX1/FGF1/FOXD1/PAX8/TMEM59L/EYA1	11
GO:BP	UT-SCC 33	GO:2000630	positive regulation of miRNA metabolic process	11/1089	60/18614	0.000635387	0.00868256	0.00651941	AR/FGF2/TGFB2/TNF/FOSL1/ATOH8/PPARG/PDGFB/ETS1/GATA3/TEAD1	11
GO:BP	UT-SCC 33	GO:0002040	sprouting angiogenesis	23/1089	188/18614	0.00064811	0.00883434	0.00663337	SRPX2/CREB3L1/FGF2/SLIT2/ADAMTS9/VSTM4/ESM1/LEF1/LOXL2/THBS1/ANGPT1/AKT3/MIR196A1/FGF1/HMOX1/PLK2/RAMP2/JCAD/JAK1/DLL4/VEGFC/ADGRA2/MIR193A	23
GO:BP	UT-SCC 33	GO:0048639	positive regulation of developmental growth	21/1089	165/18614	0.000651184	0.00885416	0.00664825	FN1/FGF2/L1CAM/IL7/NTN1/DISC1/MAP1B/HLX/YAP1/MAPT/CSF1/BDNF/DSCAM/SEMA7A/ATP8A2/TGFBR2/RIMS2/RNF157/BASP1/SEMA4D/SYT17	21
GO:BP	UT-SCC 33	GO:0032970	regulation of actin filament-based process	39/1089	387/18614	0.000668999	0.00907382	0.00681319	PDE4B/GJA5/STC1/PAK3/PDGFRB/ITGB3/SLIT2/RGS4/CSF3/HCN4/CRACD/ARHGDIB/CYFIP2/KANK4/TMSB15B/COTL1/ARHGAP40/SFRP1/TPM1/DAAM2/CCN2/CDC42EP2/BIN1/SCN5A/CTTN/LIMCH1/S1PR1/CORO2B/ARHGAP44/CACNA1C/ESAM/PTGER4/RAC3/EPS8/FERMT2/PDE4D/PKP2/MDK/PPFIA1	39
GO:BP	UT-SCC 33	GO:1903900	regulation of viral life cycle	19/1089	143/18614	0.000680731	0.00921008	0.0069155	TRIM58/IFITM1/CH25H/CXCL8/CD74/IFITM3/TNF/IFITM2/PTX3/TRIM34/HMGA2/RSAD2/OASL/CCL5/NR5A2/LGALS9/OAS2/ISG15/TNIP1	19
GO:BP	UT-SCC 33	GO:0140888	interferon-mediated signaling pathway	15/1089	100/18614	0.000686806	0.00926934	0.00695999	WNT5A/IFITM1/IFITM3/IFITM2/TXK/IRF7/PPARG/NLRC5/JAK1/IKBKE/SAMHD1/FADD/OAS2/ISG15/IFI27	15
GO:BP	UT-SCC 33	GO:0043627	response to estrogen	12/1089	70/18614	0.000689353	0.0092808	0.0069686	AR/PDGFRB/TNFRSF11B/SERPINB9/SFRP1/HMOX1/MME/TGFBR2/CYP27B1/GATA3/ARSB/CITED4	12
GO:BP	UT-SCC 33	GO:0010721	negative regulation of cell development	31/1089	286/18614	0.000703735	0.00945114	0.0070965	IL6/WNT5A/TLR4/PRTG/CD74/TNFAIP6/NOG/UBASH3B/TNFRSF11B/NTN1/S1PR3/DPYSL5/IL1B/TNF/MAFB/HLX/PRDX2/LOXL3/FBN1/SFRP1/DRAXIN/DAAM2/NFATC4/SEMA7A/MAG/PAX6/TLR3/SEMA4D/TLX2/TRIB1/MDK	31
GO:BP	UT-SCC 33	GO:0033002	muscle cell proliferation	28/1089	249/18614	0.000705719	0.00945456	0.00709907	IL6/IGFBP5/TLR4/FGF2/PDGFRB/ITGB3/NOG/CCN3/THBS1/TGFB2/RBPMS2/ANGPT1/TNF/KCNK2/YAP1/P2RY6/TPM1/DDR2/HMOX1/S1PR2/S1PR1/CCL5/PPARG/PDGFB/TGFBR2/NPR1/MIR135B/TRIB1	28
GO:BP	UT-SCC 33	GO:0030516	regulation of axon extension	14/1089	90/18614	0.00070781	0.00945939	0.00710269	WNT5A/FN1/L1CAM/NTN1/DISC1/MAP1B/NRCAM/MAPT/DRAXIN/DSCAM/CTTN/SEMA7A/MAG/SEMA4D	14
GO:BP	UT-SCC 33	GO:0050866	negative regulation of cell activation	26/1089	225/18614	0.000717648	0.00956748	0.00718385	FN1/C1QTNF1/FOXF1/CD74/PDCD1LG2/UBASH3B/MILR1/SYT11/PLA2G2F/SERPINE2/RIPOR2/HLX/PRDX2/LOXL3/SFRP1/HMOX1/ILDR2/CD274/SH2B3/LGALS9/PDGFB/VTCN1/PKN1/EMILIN1/IL4I1/MDK	26
GO:BP	UT-SCC 33	GO:0010463	mesenchymal cell proliferation	9/1089	43/18614	0.000720416	0.00958101	0.00719401	WNT5A/FOXF1/PRRX1/ZEB1/SOX9/LRP5/DCHS2/OSR1/TGFBR2	9
GO:BP	UT-SCC 33	GO:0071347	cellular response to interleukin-1	16/1089	111/18614	0.000723203	0.00959473	0.00720432	IL6/CXCL8/KMO/IL1R2/IL1B/SOX9/CCL20/IL1R1/GBP1/IRAK2/SFRP1/NKX3-1/ADAMTS12/CCL5/GBP2/ANKRD1	16
GO:BP	UT-SCC 33	GO:0045599	negative regulation of fat cell differentiation	11/1089	61/18614	0.000734853	0.00972568	0.00730264	IL6/WNT5A/ENPP1/TNF/YAP1/TRIB3/GATA3/FERMT2/E2F1/TLCD3B/CCDC85B	11
GO:BP	UT-SCC 33	GO:0007162	negative regulation of cell adhesion	33/1089	312/18614	0.000740037	0.00977064	0.0073364	C1QTNF1/CDSN/CD74/PDCD1LG2/UBASH3B/COL1A1/PLA2G2F/SERPINE2/MUC1/THBS1/ANGPT1/RIPOR2/HLX/PRDX2/SPRY4/LOXL3/GBP1/GCNT2/DSCAM/ILDR2/CD274/PLXNC1/SH2B3/CORO2B/FXYD5/SERPINE1/EPCAM/LGALS9/VTCN1/CLDN7/SEMA4D/IL4I1/MDK	33
GO:BP	UT-SCC 33	GO:0014065	phosphatidylinositol 3-kinase signaling	19/1089	144/18614	0.00074217	0.00977518	0.00733981	FN1/FGF2/PDGFRB/ROR2/FGFR1/CSF3/ROR1/SERPINE2/TGFB2/ANGPT1/TNF/SOX9/PIK3CD/DDR2/NKX3-1/CCL5/PDGFB/GATA3/SEMA4D	19
GO:BP	UT-SCC 33	GO:0016049	cell growth	47/1089	495/18614	0.000744245	0.00977895	0.00734264	WNT5A/IGFBP5/SORBS2/FN1/SH3GL2/L1CAM/SLIT2/RGS4/DAB2/S100A9/ENPP1/CCN3/NTN1/DISC1/IGFBP1/FBLN5/SERPINE2/CYFIP2/MAP1B/TGFB2/CDA/NRN1/SOX9/NRCAM/PRKCQ/YAP1/MAPT/SFRP1/DRAXIN/BDNF/DSCAM/CTTN/SEMA7A/MAG/TGFBR2/CYP27B1/RIMS2/NPR1/PTPRJ/SPHK1/RNF157/TEAD1/SEMA4D/DCBLD2/ING1/SYT17/CCDC85B	47
GO:BP	UT-SCC 33	GO:0001780	neutrophil homeostasis	6/1089	20/18614	0.000753343	0.00982762	0.00737918	IL6/PDE4B/PIK3CD/CSF1/SH2B3/GCNT4	6
GO:BP	UT-SCC 33	GO:0072079	nephron tubule formation	6/1089	20/18614	0.000753343	0.00982762	0.00737918	GDNF/NOG/SOX9/PAX8/OSR1/GATA3	6
GO:BP	UT-SCC 33	GO:0072234	metanephric nephron tubule development	6/1089	20/18614	0.000753343	0.00982762	0.00737918	LIF/SOX9/YAP1/PAX8/OSR1/ACAT1	6
GO:BP	UT-SCC 33	GO:0030111	regulation of Wnt signaling pathway	35/1089	338/18614	0.000763007	0.00990838	0.00743982	WNT5A/ALPK2/FGF2/TBL1X/PLPP3/DAB2/ZEB2/NOG/SHISA2/LEF1/DISC1/COL1A1/IGFBP1/TIAM1/SULF1/SOX9/YAP1/SFRP1/DRAXIN/DAAM2/CMAHP/NFATC4/ZBED3/BAMBI/TMEM170B/AXIN2/TRABD2A/TLE4/TMEM132A/CDH2/APCDD1L/SMURF2/LYPD6/ADGRA2/MDK	35
GO:BP	UT-SCC 33	GO:0045773	positive regulation of axon extension	8/1089	35/18614	0.000763159	0.00990838	0.00743982	FN1/L1CAM/NTN1/DISC1/MAP1B/MAPT/DSCAM/SEMA7A	8
GO:BP	UT-SCC 33	GO:0002449	lymphocyte mediated immunity	32/1089	300/18614	0.000765883	0.00992019	0.00744869	IL6/IL7R/C3/CD74/HLA-DMB/NLRP3/SERPINB9/IL1B/TNF/SERPING1/IL1R1/CLCF1/IL18R1/TUBB/RSAD2/IRF7/HLA-B/IL23A/HLA-C/LGALS9/HLA-DMA/MICB/RFTN1/SERPINB4/FADD/GATA3/TNFRSF1B/C1S/TAP2/BCL3/IL4I1/IL27RA	32
GO:BP	UT-SCC 33	GO:0007264	small GTPase mediated signal transduction	46/1089	483/18614	0.000791011	0.0101905	0.00765162	COL1A2/FGF2/PDGFRB/IQSEC1/ADRA2A/SLIT2/TGM2/DOCK10/RASGRP3/NTN1/RAB9B/RASGRF1/ARHGDIB/TIAM1/SYDE1/COL3A1/TGFB2/RIPOR2/CHN1/DOCK2/SPRY4/ARHGAP40/CSF1/GPR17/KALRN/HMOX1/PLK2/PREX1/ARHGAP29/CYTH1/SPRY2/FLOT1/ARHGAP42/RHEBL1/ARHGAP44/ARFGEF3/DOK1/RAC3/EPS8/RASIP1/SRGAP2/BCAR3/RAB15/RGL3/CHML/PSD3	46
GO:BP	UT-SCC 33	GO:0023061	signal release	46/1089	483/18614	0.000791011	0.0101905	0.00765162	IL6/KISS1/C1QTNF1/SYTL4/GDNF/ADRA2A/DAB2/KMO/MYRIP/CCN3/OXTR/LIF/VGF/SYT11/SV2A/SCG5/DYSF/IL1B/TNF/LRP5/WNK4/SFRP1/EXOC3L1/RASL10B/NIBAN2/TBX3/STX11/NKX3-1/ILDR2/FOXD1/TNFRSF11A/SLC16A2/PAX8/CCL5/PPARG/UCP2/CPT1A/TMEM132A/SLC4A8/SNPH/RIMS2/GNAZ/GATA3/PNKD/NMB/SYT17	46
GO:BP	UT-SCC 33	GO:0060021	roof of mouth development	14/1089	91/18614	0.000792342	0.0101905	0.00765162	WNT5A/PRRX1/LEF1/TGFB2/PKDCC/LOXL3/TBX3/FZD2/MSC/ITGB6/SNAI1/OSR1/TGFBR2/CSRNP1	14
GO:BP	UT-SCC 33	GO:2000628	regulation of miRNA metabolic process	13/1089	81/18614	0.000802378	0.0102953	0.00773035	AR/FGF2/TGFB2/TNF/SOX9/FOSL1/NFATC4/ATOH8/PPARG/PDGFB/ETS1/GATA3/TEAD1	13
GO:BP	UT-SCC 33	GO:0002702	positive regulation of production of molecular mediator of immune response	18/1089	134/18614	0.000818058	0.0104719	0.00786295	IL6/WNT5A/TLR4/CD74/KLK5/NLRP3/IL33/CLEC7A/IL1B/IL1R1/CLCF1/IL18R1/RSAD2/SEMA7A/SPON2/TLR3/RIGI/GATA3	18
GO:BP	UT-SCC 33	GO:0002833	positive regulation of response to biotic stimulus	34/1089	327/18614	0.000838665	0.0106856	0.00802344	WNT5A/TLR4/PAK3/SLC15A3/BIRC3/KLK5/TRIL/NLRP3/COLEC10/CLEC7A/TNF/SMPDL3B/CTSS/BIRC2/IRAK2/TXK/RSAD2/OASL/FLOT1/IRF7/CD274/CCL5/NLRC5/IKBKE/SARM1/RFTN1/TLR3/RIGI/GBP5/FADD/IFI35/EMILIN1/TSPAN6/TNIP1	34
GO:BP	UT-SCC 33	GO:0055074	calcium ion homeostasis	34/1089	327/18614	0.000838665	0.0106856	0.00802344	WNT5A/MTLN/STC1/KL/FGF2/ITGB3/PLCB4/TGM2/DRD1/SLC24A3/UBASH3B/CDH5/DISC1/SV2A/ALPL/GPR3/ABCC6/MCOLN2/WNK4/SLC8A1/CALB2/P2RY6/CEMIP/STC2/CCL5/ANXA6/CACNA1C/ATP2C2/CYP27B1/CIB2/PDE4D/FKBP1A/TMTC4/TMTC2	34
GO:BP	UT-SCC 33	GO:0010976	positive regulation of neuron projection development	20/1089	157/18614	0.000856005	0.010856	0.00815133	WNT5A/PAK3/S100A9/ROR2/NDNF/ROR1/DISC1/ALK/CAMK1/VLDLR/ENC1/DDR2/BDNF/TUBB2B/NEGR1/DBN1/ATP8A2/AMIGO1/ARSB/MDK	20
GO:BP	UT-SCC 33	GO:0048592	eye morphogenesis	20/1089	157/18614	0.000856005	0.010856	0.00815133	FAT1/WNT5A/FGF2/COL8A1/COL5A2/STRA6/ZEB1/SOX9/LRP5/TSPAN12/LHX1/FBN1/DSCAM/NECTIN3/PAX6/ALDH1A3/SLC1A1/ATP8A2/PTPRM/BCAR3	20
GO:BP	UT-SCC 33	GO:0018158	protein oxidation	5/1089	14/18614	0.00087157	0.0109362	0.0082116	LOXL2/LOXL3/TRABD2A/LOX/GPX1	5
GO:BP	UT-SCC 33	GO:0048711	positive regulation of astrocyte differentiation	5/1089	14/18614	0.00087157	0.0109362	0.0082116	LIF/SERPINE2/CLCF1/BIN1/MAG	5
GO:BP	UT-SCC 33	GO:0070141	response to UV-A	5/1089	14/18614	0.00087157	0.0109362	0.0082116	TIMP1/CERS1/OPN3/MME/MMP3	5
GO:BP	UT-SCC 33	GO:0009914	hormone transport	33/1089	315/18614	0.000872613	0.0109362	0.0082116	IL6/KISS1/C1QTNF1/SYTL4/ADRA2A/DAB2/MYRIP/CCN3/LIF/VGF/SCG5/IL1B/TNF/LRP5/WNK4/SFRP1/EXOC3L1/RASL10B/NIBAN2/TBX3/NKX3-1/ILDR2/FOXD1/SLC16A2/PAX8/CCL5/PPARG/UCP2/CPT1A/RIMS2/GNAZ/GATA3/NMB	33
GO:BP	UT-SCC 33	GO:0070372	regulation of ERK1 and ERK2 cascade	33/1089	315/18614	0.000872613	0.0109362	0.0082116	TLR4/FN1/FGF2/PDGFRB/ITGB3/DAB2/CD74/DUSP4/LIF/IL1B/ANGPT1/TNF/CCL20/CHI3L1/P2RY6/GBP1/GCNT2/PSCA/FGF1/DDR2/CCN2/PTPRR/SPRY2/DENND2B/TNFRSF11A/SEMA7A/CCL5/LGALS9/PDGFB/ICAM1/FERMT2/EMILIN1/TNIP1	33
GO:BP	UT-SCC 33	GO:0048146	positive regulation of fibroblast proliferation	10/1089	53/18614	0.00087834	0.0109362	0.0082116	WNT5A/FN1/PDGFRB/ITGB3/CD74/LIF/DDR2/PDGFB/SPHK1/E2F1	10
GO:BP	UT-SCC 33	GO:0060071	Wnt signaling pathway, planar cell polarity pathway	10/1089	53/18614	0.00087834	0.0109362	0.0082116	WNT5A/GPC4/PRICKLE2/DAB2/ROR2/ROR1/TIAM1/SFRP1/FZD2/SMURF2	10
GO:BP	UT-SCC 33	GO:2000648	positive regulation of stem cell proliferation	10/1089	53/18614	0.00087834	0.0109362	0.0082116	WNT5A/FGF2/PRRX1/SOX9/TBX3/HMGA2/RUNX2/EPCAM/FERMT2/VEGFC	10
GO:BP	UT-SCC 33	GO:0002062	chondrocyte differentiation	16/1089	113/18614	0.000881193	0.0109468	0.00821955	CCN3/LOXL2/SULF1/TRPS1/COL3A1/SOX9/PKDCC/CCN2/HMGA2/ADAMTS12/AXIN2/RUNX2/ANXA6/OSR1/TGFBR2/MDK	16
GO:BP	UT-SCC 33	GO:0007613	memory	17/1089	124/18614	0.000895133	0.0110948	0.00833064	LRRN4/DRD1/OXTR/RASGRF1/SYT11/KCNK2/MAPT/VLDLR/TUBA1A/PLK2/BDNF/NFATC4/SLC1A1/ADGRF1/ARC/MDK/CTNS	17
GO:BP	UT-SCC 33	GO:0071624	positive regulation of granulocyte chemotaxis	7/1089	28/18614	0.000919808	0.0113748	0.00854092	CXCL8/CD74/RIPOR2/THBS4/IL23A/RAC2/MDK	7
GO:BP	UT-SCC 33	GO:0001558	regulation of cell growth	41/1089	420/18614	0.000926747	0.0114348	0.00858593	WNT5A/IGFBP5/FN1/L1CAM/SLIT2/RGS4/DAB2/S100A9/ENPP1/CCN3/NTN1/DISC1/IGFBP1/FBLN5/SERPINE2/MAP1B/TGFB2/CDA/NRCAM/PRKCQ/YAP1/MAPT/SFRP1/DRAXIN/BDNF/DSCAM/CTTN/SEMA7A/MAG/CYP27B1/RIMS2/NPR1/PTPRJ/SPHK1/RNF157/TEAD1/SEMA4D/DCBLD2/ING1/SYT17/CCDC85B	41
GO:BP	UT-SCC 33	GO:0048839	inner ear development	23/1089	193/18614	0.000932778	0.0114833	0.00862234	WNT5A/FGF2/PDGFRB/PRRX1/LRIG1/NTN1/ROR1/ZEB1/TGFB2/FREM2/MAFB/SOX9/KCNK2/GBX2/TBX3/FZD2/SPRY2/PAX8/SOBP/ALDH1A3/ATP8A2/GATA3/EYA1	23
GO:BP	UT-SCC 33	GO:0051924	regulation of calcium ion transport	29/1089	266/18614	0.000939386	0.0115082	0.00864108	PDE4B/PLPP4/STC1/PDGFRB/ITGB3/CACNA2D1/ADRA2A/RGS4/DRD1/UBASH3B/STAC/P2RX5/SLC8A1/STAC2/P2RY6/CEMIP/GEM/AKAP5/BIN1/STC2/VMP1/CCL5/CACNA1C/PDGFB/ATP2C2/SESTD1/PDE4D/FKBP1A/BEST1	29
GO:BP	UT-SCC 33	GO:0032677	regulation of interleukin-8 production	15/1089	103/18614	0.000940098	0.0115082	0.00864108	IL6/WNT5A/TLR4/CD74/CLEC7A/IL1B/TNF/CHI3L1/SERPINE1/LGALS9/TLR3/RIGI/FADD/BCL3/SSC5D	15
GO:BP	UT-SCC 33	GO:0050867	positive regulation of cell activation	39/1089	394/18614	0.000941122	0.0115082	0.00864108	IL6/WNT5A/MMP8/TLR4/PDGFRB/IL7R/CD74/PDCD1LG2/HLA-DMB/IL7/PRLR/NLRP3/LEF1/IL33/THBS1/CLEC7A/VNN1/IL1B/TNF/HLX/SH3KBP1/PRKCQ/CLCF1/GAB2/DDR2/CCN2/CD274/CCL5/IL23A/LGALS9/HLA-DMA/TGFBR2/FLOT2/VTCN1/FADD/GATA3/SLC39A10/IL4I1/MDK	39
GO:BP	UT-SCC 33	GO:0002526	acute inflammatory response	16/1089	114/18614	0.0009706	0.0118157	0.00887196	IL6/FN1/KL/C3/ADRA2A/NLRP3/VNN1/SAA2/IL1B/TNF/SERPINA1/TNFRSF11A/SAA1/SIGIRR/GATA3/OSMR	16
GO:BP	UT-SCC 33	GO:0035904	aorta development	11/1089	63/18614	0.000972752	0.0118157	0.00887196	PDGFRB/ADAMTS9/FKBP10/COL3A1/TGFB2/NKX3-1/DLL4/LOX/TGFBR2/HEY1/EYA1	11
GO:BP	UT-SCC 33	GO:0051965	positive regulation of synapse assembly	11/1089	63/18614	0.000972752	0.0118157	0.00887196	SRPX2/THBS2/CLSTN2/LRRTM3/SYNDIG1/SLITRK1/OXTR/BDNF/AMIGO2/AMIGO1/SEMA4D	11
GO:BP	UT-SCC 33	GO:0002456	T cell mediated immunity	17/1089	125/18614	0.000980828	0.0118874	0.00892578	IL6/IL7R/NLRP3/IL1B/IL1R1/IL18R1/RSAD2/HLA-B/IL23A/HLA-C/MICB/RFTN1/FADD/GATA3/TNFRSF1B/TAP2/IL4I1	17
GO:BP	UT-SCC 33	GO:0050886	endocrine process	14/1089	93/18614	0.000987146	0.0119111	0.00894361	KISS1/C1QTNF1/DAB2/OXTR/AVPR2/IL1B/WNK4/RASL10B/NIBAN2/TBX3/NKX3-1/FOXD1/PPARG/GATA3	14
GO:BP	UT-SCC 33	GO:0051781	positive regulation of cell division	14/1089	93/18614	0.000987146	0.0119111	0.00894361	FGF2/TGFB2/IL1B/MACC1/FGF1/NKX3-1/CDC25B/THBS4/CENPV/PDGFB/AURKB/VEGFC/CDC14A/MDK	14
GO:BP	UT-SCC 33	GO:0060252	positive regulation of glial cell proliferation	6/1089	21/18614	0.00100289	0.0120745	0.00906625	IL6/NTN1/IL1B/TNF/VEGFC/E2F1	6
GO:BP	UT-SCC 33	GO:0007492	endoderm development	13/1089	83/18614	0.00101498	0.0121931	0.00915534	MMP8/FN1/COL8A1/NOG/COL5A2/DUSP4/VTN/LAMB1/LHX1/COL4A2/HMGA2/ARC/MMP15	13
GO:BP	UT-SCC 33	GO:0060443	mammary gland morphogenesis	9/1089	45/18614	0.00101919	0.0122168	0.00917315	WNT5A/IGFBP5/AR/PGR/NTN1/LRP5/CSF1/TBX3/TGFBR2	9
GO:BP	UT-SCC 33	GO:0032946	positive regulation of mononuclear cell proliferation	19/1089	148/18614	0.00103799	0.0123894	0.00930273	IL6/TLR4/CD74/PDCD1LG2/HLA-DMB/IL7/PRLR/IL1B/PRKCQ/CLCF1/CSF1/CD274/CCL5/IL23A/LGALS9/TGFBR2/VTCN1/FADD/SLC39A10	19
GO:BP	UT-SCC 33	GO:0032637	interleukin-8 production	15/1089	104/18614	0.00104038	0.0123894	0.00930273	IL6/WNT5A/TLR4/CD74/CLEC7A/IL1B/TNF/CHI3L1/SERPINE1/LGALS9/TLR3/RIGI/FADD/BCL3/SSC5D	15
GO:BP	UT-SCC 33	GO:0070252	actin-mediated cell contraction	15/1089	104/18614	0.00104038	0.0123894	0.00930273	PDE4B/GJA5/STC1/CACNA2D1/HCN4/TPM1/BIN1/CACNA1G/SCN5A/LIMCH1/KCNJ8/CACNA1C/SCN1A/PDE4D/PKP2	15
GO:BP	UT-SCC 33	GO:0070663	regulation of leukocyte proliferation	29/1089	268/18614	0.00105675	0.012557	0.00942857	IL6/TLR4/CD74/PDCD1LG2/HLA-DMB/IL7/PRLR/IL33/PLA2G2F/IL1B/PRKCQ/CLCF1/CSF1/CD274/CCL5/IL23A/CSF2/LGALS9/TGFBR2/VTCN1/CD22/PKN1/FADD/TNFRSF1B/RAC2/SLC39A10/IL4I1/NMB/TNFRSF9	29
GO:BP	UT-SCC 33	GO:0048588	developmental cell growth	26/1089	231/18614	0.00106052	0.0125744	0.00944166	WNT5A/SORBS2/FN1/SH3GL2/L1CAM/SLIT2/RGS4/NTN1/DISC1/CYFIP2/MAP1B/NRN1/SOX9/NRCAM/MAPT/DRAXIN/BDNF/DSCAM/CTTN/SEMA7A/MAG/TGFBR2/RIMS2/RNF157/SEMA4D/SYT17	26
GO:BP	UT-SCC 33	GO:0001938	positive regulation of endothelial cell proliferation	16/1089	115/18614	0.00106758	0.0126049	0.00946457	WNT5A/SCG2/FGF2/ITGB3/FGFR1/VASH2/AKT3/PIK3CD/HMOX1/CCR3/THBS4/JCAD/PDGFB/MIR135B/VEGFC/MDK	16
GO:BP	UT-SCC 33	GO:0036293	response to decreased oxygen levels	32/1089	306/18614	0.00106771	0.0126049	0.00946457	STC1/PLAT/ANGPTL4/NDNF/OXTR/ARNT2/LOXL2/THBS1/TGFB2/TNF/KCNK2/SLC8A1/BIRC2/SFRP1/VASN/DDR2/HMOX1/CCN2/CLDN3/NKX3-1/STC2/PPARG/SLC1A1/AK4/UCP2/PLOD2/TGFBR2/FMN2/CPEB1/SLC29A1/VEGFC/E2F1	32
GO:BP	UT-SCC 33	GO:0006022	aminoglycan metabolic process	17/1089	126/18614	0.0010734	0.0126449	0.00949456	CSGALNACT1/FGF2/GALNT5/PDGFRB/TNFAIP6/NDNF/IL1B/ANGPT1/CHI3L1/CEMIP/B3GNT3/GCNT2/B3GNT7/ST3GAL1/B3GNT4/PDGFB/CHSY3	17
GO:BP	UT-SCC 33	GO:1902105	regulation of leukocyte differentiation	33/1089	319/18614	0.00108153	0.0127132	0.00954585	TLR4/IL7R/RASSF2/CD74/TNFAIP6/UBASH3B/ROR2/TNFRSF11B/IL7/LIF/NLRP3/LEF1/ZEB1/VNN1/TNF/MAFB/HLX/PRDX2/LOXL3/FBN1/CSF1/SFRP1/IRF7/HLA-B/IL23A/LGALS9/TGFBR2/TLR3/FADD/GATA3/IL4I1/TRIB1/MDK	33
GO:BP	UT-SCC 33	GO:1990778	protein localization to cell periphery	35/1089	345/18614	0.00109643	0.0128601	0.00965619	GPC4/AR/DAB2/RAB3B/KRT18/NPTX1/TNF/STAC/STAC2/RAB31/ARL13A/ZDHHC2/PKDCC/GBP1/PID1/LYPD1/NETO2/AKAP5/NECTIN3/RAMP2/LRRC15/FLOT1/DLG4/ARHGAP44/SLC1A1/SAPCD2/ATP2C2/CDH2/RAMP1/TTC7A/FLOT2/TNIK/PKP2/FYB1/PPFIA1	35
GO:BP	UT-SCC 33	GO:0001738	morphogenesis of a polarized epithelium	14/1089	94/18614	0.00109874	0.0128601	0.00965619	FAT1/WNT5A/GPC4/PRICKLE2/FOXF1/DAB2/ROR2/ROR1/TIAM1/SFRP1/FZD2/SAPCD2/LAMA1/SMURF2	14
GO:BP	UT-SCC 33	GO:1990138	neuron projection extension	21/1089	172/18614	0.0011196	0.0130764	0.00981854	WNT5A/FN1/SH3GL2/L1CAM/SLIT2/NTN1/DISC1/CYFIP2/MAP1B/NRN1/NRCAM/MAPT/DRAXIN/DSCAM/CTTN/SEMA7A/MAG/RIMS2/RNF157/SEMA4D/SYT17	21
GO:BP	UT-SCC 33	GO:0007178	transmembrane receptor protein serine/threonine kinase signaling pathway	39/1089	398/18614	0.00113688	0.0132499	0.00994885	COL1A2/WNT5A/DAB2/TNFAIP6/ZEB2/NOG/CDH5/CCN3/ABTB3/LEF1/VIM/SULF1/ZEB1/COL3A1/THBS1/TGFB2/RBPMS2/FBN1/SFRP1/GCNT2/VASN/SCUBE3/SPRY2/ATOH8/FOXD1/BAMBI/ITGB6/RUNX2/PPARG/LTBP2/LOX/NRROS/TGFBR2/SMURF2/RGMB/FERMT2/EMILIN1/ING1/FKBP1A	39
GO:BP	UT-SCC 33	GO:0003281	ventricular septum development	12/1089	74/18614	0.00114711	0.0132837	0.00997421	WNT5A/GJA5/SLIT2/NOG/STRA6/TGFB2/TBX3/FZD2/PAX8/TGFBR2/GATA3/HEY1	12
GO:BP	UT-SCC 33	GO:0006801	superoxide metabolic process	12/1089	74/18614	0.00114711	0.0132837	0.00997421	NOX5/FBLN5/CLEC7A/NQO1/PRDX2/MAPT/PREX1/HVCN1/NCF4/SH3PXD2B/SLC1A1/NRROS	12
GO:BP	UT-SCC 33	GO:0061387	regulation of extent of cell growth	15/1089	105/18614	0.00114955	0.0132837	0.00997421	WNT5A/FN1/L1CAM/NTN1/DISC1/MAP1B/NRCAM/MAPT/DRAXIN/BDNF/DSCAM/CTTN/SEMA7A/MAG/SEMA4D	15
GO:BP	UT-SCC 33	GO:1901654	response to ketone	24/1089	208/18614	0.00115155	0.0132837	0.00997421	AR/PRKAA2/SLIT2/POSTN/PLAT/PTGFR/OXTR/CLDN4/THBS1/TGFB2/CDA/NQO1/PAPPA/YAP1/P2RY6/SFRP1/PTGER2/FOSL1/NKX3-1/AXIN2/PTGER4/ADCY6/HOXB13/SCNN1A	24
GO:BP	UT-SCC 33	GO:0001562	response to protozoan	7/1089	29/18614	0.00115193	0.0132837	0.00997421	GBP4/CLEC7A/IER3/GBP2/VTCN1/MIRLET7I/BCL3	7
GO:BP	UT-SCC 33	GO:0048593	camera-type eye morphogenesis	17/1089	127/18614	0.0011733	0.0135016	0.0101378	FAT1/WNT5A/COL8A1/STRA6/ZEB1/SOX9/LRP5/TSPAN12/LHX1/DSCAM/NECTIN3/PAX6/ALDH1A3/SLC1A1/ATP8A2/PTPRM/BCAR3	17
GO:BP	UT-SCC 33	GO:0002686	negative regulation of leukocyte migration	10/1089	55/18614	0.00118513	0.0135805	0.0101971	SLIT2/TNFAIP6/CCN3/IL33/PADI2/RIPOR2/HMOX1/PTGER4/EMILIN1/IL27RA	10
GO:BP	UT-SCC 33	GO:0052372	modulation by symbiont of entry into host	10/1089	55/18614	0.00118513	0.0135805	0.0101971	TRIM58/IFITM1/CH25H/CXCL8/CD74/IFITM3/IFITM2/PTX3/TRIM34/LGALS9	10
GO:BP	UT-SCC 33	GO:2001234	negative regulation of apoptotic signaling pathway	26/1089	233/18614	0.00120272	0.0137533	0.0103268	SCG2/CREB3L1/AR/GDNF/FAIM2/CD74/NOG/IL7/MUC1/THBS1/IER3/IL1B/TNF/PRDX2/YAP1/HMOX1/BDNF/MAGEA3/CTTN/SERPINE1/CSF2/SNAI1/ICAM1/GPX1/EYA1/GCLM	26
GO:BP	UT-SCC 33	GO:2000377	regulation of reactive oxygen species metabolic process	19/1089	150/18614	0.00122033	0.0139123	0.0104462	MMP8/TLR4/PDGFRB/CCN6/FBLN5/THBS1/CLEC7A/IER3/TNF/PRDX2/MAPT/BIRC2/PID1/HVCN1/PDGFB/TGFBR2/MMP3/RAC2/CTNS	19
GO:BP	UT-SCC 33	GO:0045927	positive regulation of growth	28/1089	258/18614	0.00122172	0.0139123	0.0104462	FN1/FGF2/L1CAM/S100A9/IL7/NTN1/DISC1/IGFBP1/MAP1B/TGFB2/HLX/YAP1/MAPT/CSF1/SFRP1/BDNF/DSCAM/SEMA7A/ATP8A2/TGFBR2/RFTN1/RIMS2/SPHK1/RNF157/BASP1/TEAD1/SEMA4D/SYT17	28
GO:BP	UT-SCC 33	GO:0099173	postsynapse organization	22/1089	185/18614	0.00122506	0.0139214	0.010453	WNT5A/PAK3/GDNF/ITGB3/DOCK10/ROR2/ACTBL2/DISC1/NPTX1/NTNG2/NRCAM/ZDHHC2/CTTN/ACTN1/DLG4/ARHGAP44/DBN1/CDH2/RAC3/CNTNAP1/LZTS3/ARC	22
GO:BP	UT-SCC 33	GO:0002758	innate immune response-activating signaling pathway	24/1089	209/18614	0.00123069	0.0139563	0.0104792	TLR4/PAK3/SLC15A3/BIRC3/TRIL/NLRP3/COLEC10/CLEC7A/TNF/SMPDL3B/CTSS/BIRC2/IRAK2/RSAD2/OASL/FLOT1/IRF7/SARM1/RFTN1/TLR3/RIGI/IFI35/TSPAN6/TNIP1	24
GO:BP	UT-SCC 33	GO:0003376	sphingosine-1-phosphate receptor signaling pathway	5/1089	15/18614	0.00124473	0.0140864	0.0105769	S1PR3/S1PR2/S1PR1/MFSD2B/SPHK1	5
GO:BP	UT-SCC 33	GO:0072577	endothelial cell apoptotic process	11/1089	65/18614	0.00127093	0.0143468	0.0107725	SCG2/ANGPTL4/NDNF/CDH5/THBS1/ANGPT1/TNF/RAMP2/SERPINE1/ICAM1/GATA3	11
GO:BP	UT-SCC 33	GO:0043434	response to peptide hormone	41/1089	427/18614	0.001273	0.0143468	0.0107725	IGFBP5/KL/ECHDC3/ITGB3/PLAT/ENPP1/GLP2R/OXTR/COL1A1/VGF/TIMP1/CDO1/IGFBP1/TIMP4/ALPL/MAP1B/COL3A1/GRB14/IL1B/RAB31/PRKCQ/PID1/FBN1/SOCS3/DDR2/CCN2/STC2/LPIN2/ZBED3/TWIST2/TNFRSF11A/TRIB3/PPARG/UCP2/KHK/ADCY6/CPEB1/GPR173/LEPROT/SCNN1A/BCAR3	41
GO:BP	UT-SCC 33	GO:0007188	adenylate cyclase-modulating G protein-coupled receptor signaling pathway	26/1089	234/18614	0.0012798	0.0143773	0.0107954	PDE4B/ITGB3/ADRA2A/PTGFR/DRD1/GLP2R/S1PR3/AVPR2/OXER1/GPR78/GNAO1/PTGER2/AKAP5/RAMP2/CCR3/ADRA1D/S1PR1/PTGER4/ADCY6/ADCY4/RAMP1/RIMS2/ADGRF1/GNAZ/PDE4D/HTR1D	26
GO:BP	UT-SCC 33	GO:1904375	regulation of protein localization to cell periphery	17/1089	128/18614	0.00128096	0.0143773	0.0107954	GPC4/AR/DAB2/TNF/STAC/STAC2/ZDHHC2/PKDCC/GBP1/PID1/LYPD1/NETO2/AKAP5/LRRC15/ARHGAP44/SAPCD2/PPFIA1	17
GO:BP	UT-SCC 33	GO:0030203	glycosaminoglycan metabolic process	16/1089	117/18614	0.00128631	0.0144077	0.0108182	CSGALNACT1/FGF2/GALNT5/PDGFRB/TNFAIP6/NDNF/IL1B/ANGPT1/CEMIP/B3GNT3/GCNT2/B3GNT7/ST3GAL1/B3GNT4/PDGFB/CHSY3	16
GO:BP	UT-SCC 33	GO:0060444	branching involved in mammary gland duct morphogenesis	6/1089	22/18614	0.00131135	0.0146282	0.0109837	WNT5A/AR/PGR/LRP5/CSF1/TBX3	6
GO:BP	UT-SCC 33	GO:0086012	membrane depolarization during cardiac muscle cell action potential	6/1089	22/18614	0.00131135	0.0146282	0.0109837	CACNA2D1/HCN4/SLC8A1/CACNA1G/SCN5A/CACNA1C	6
GO:BP	UT-SCC 33	GO:0043405	regulation of MAP kinase activity	22/1089	186/18614	0.00131462	0.0146348	0.0109887	WNT5A/TLR4/FGF2/PDGFRB/ADRA2A/EPGN/ROR2/FGFR1/THBS1/IL1B/TNF/SPRY4/SFRP1/FGF1/SPRY2/TNFRSF11A/TRIB3/SH2B3/PPARG/PDGFB/PTPRJ/TRIB1	22
GO:BP	UT-SCC 33	GO:0002369	T cell cytokine production	8/1089	38/18614	0.00135698	0.0150451	0.0112968	IL6/NLRP3/IL1B/IL1R1/IL18R1/RSAD2/GATA3/TNFRSF1B	8
GO:BP	UT-SCC 33	GO:0002724	regulation of T cell cytokine production	8/1089	38/18614	0.00135698	0.0150451	0.0112968	IL6/NLRP3/IL1B/IL1R1/IL18R1/RSAD2/GATA3/TNFRSF1B	8
GO:BP	UT-SCC 33	GO:0070231	T cell apoptotic process	10/1089	56/18614	0.00136843	0.0151414	0.0113691	WNT5A/IL7R/PRKCQ/CD274/ST3GAL1/CCL5/LGALS9/EBF4/FADD/BCL3	10
GO:BP	UT-SCC 33	GO:0051897	positive regulation of protein kinase B signaling	16/1089	118/18614	0.00140912	0.0155508	0.0116765	IGFBP5/FGF2/C1QTNF1/FGFR1/CSF3/THBS1/ANGPT1/TNF/CHI3L1/PIK3CD/GCNT2/SPRY2/PTPRJ/GATA3/GPX1/FERMT2	16
GO:BP	UT-SCC 33	GO:0061383	trabecula morphogenesis	9/1089	47/18614	0.00141113	0.0155508	0.0116765	NOG/COL1A1/TGFB2/SFRP1/S1PR1/DLL4/HEY1/SEMA4D/FKBP1A	9
GO:BP	UT-SCC 33	GO:0034103	regulation of tissue remodeling	13/1089	86/18614	0.00142075	0.0155937	0.0117087	IL6/ITGB3/UBASH3B/TNFRSF11B/LEPR/SFRP1/DDR2/TNFRSF11A/THBS4/S1PR1/IL23A/PPARG/MDK	13
GO:BP	UT-SCC 33	GO:0045069	regulation of viral genome replication	13/1089	86/18614	0.00142075	0.0155937	0.0117087	IFITM1/CXCL8/IFITM3/TNF/IFITM2/HMGA2/RSAD2/OASL/CCL5/NR5A2/OAS2/ISG15/TNIP1	13
GO:BP	UT-SCC 33	GO:0002825	regulation of T-helper 1 type immune response	7/1089	30/18614	0.00142757	0.0155937	0.0117087	IL33/IL1B/HLX/IL1R1/IL18R1/IL23A/IL27RA	7
GO:BP	UT-SCC 33	GO:0060603	mammary gland duct morphogenesis	7/1089	30/18614	0.00142757	0.0155937	0.0117087	WNT5A/AR/PGR/NTN1/LRP5/CSF1/TBX3	7
GO:BP	UT-SCC 33	GO:0043535	regulation of blood vessel endothelial cell migration	19/1089	152/18614	0.00142928	0.0155937	0.0117087	SRPX2/FGF2/FGFR1/THBS1/ANGPT1/TNF/AKT3/MIR196A1/HMOX1/PLK2/JCAD/PPARG/DLL4/PDGFB/ETS1/VASH1/MIR135B/VEGFC/MIR193A	19
GO:BP	UT-SCC 33	GO:0030307	positive regulation of cell growth	20/1089	164/18614	0.00147297	0.0160383	0.0120426	FN1/L1CAM/S100A9/NTN1/DISC1/IGFBP1/MAP1B/TGFB2/YAP1/MAPT/SFRP1/BDNF/DSCAM/SEMA7A/RIMS2/SPHK1/RNF157/TEAD1/SEMA4D/SYT17	20
GO:BP	UT-SCC 33	GO:0006576	biogenic amine metabolic process	14/1089	97/18614	0.00149886	0.0162879	0.0122299	NNMT/KL/DRD1/KMO/HAAO/TGFB2/TDO2/KYNU/SMOX/SLC1A1/NPR1/GATA3/PNKD/IL4I1	14
GO:BP	UT-SCC 33	GO:0030217	T cell differentiation	31/1089	300/18614	0.00153414	0.0166052	0.0124682	IL6/IL7R/CD74/IL7/NLRP3/LEF1/ZEB1/VNN1/IL1B/MAFB/HLX/LEPR/DOCK2/PRDX2/PIK3CD/LOXL3/IL18R1/PREX1/RSAD2/RUNX2/IL23A/DLL4/LGALS9/PTGER4/TGFBR2/FADD/GATA3/BCL3/IL4I1/TNFRSF9/MDK	31
GO:BP	UT-SCC 33	GO:0045089	positive regulation of innate immune response	31/1089	300/18614	0.00153414	0.0166052	0.0124682	WNT5A/TLR4/PAK3/SLC15A3/BIRC3/TRIL/NLRP3/COLEC10/CLEC7A/TNF/SMPDL3B/CTSS/BIRC2/IRAK2/TXK/RSAD2/OASL/FLOT1/IRF7/CCL5/NLRC5/IKBKE/SARM1/RFTN1/TLR3/RIGI/GBP5/FADD/IFI35/TSPAN6/TNIP1	31
GO:BP	UT-SCC 33	GO:0021782	glial cell development	16/1089	119/18614	0.00154166	0.0166207	0.0124799	IL6/TLR4/S100A9/DRD1/ROR2/ROR1/VIM/MXRA8/IL1B/TNF/MAPT/MAG/SH3TC2/NRROS/CNTNAP1/MDK	16
GO:BP	UT-SCC 33	GO:0030278	regulation of ossification	16/1089	119/18614	0.00154166	0.0166207	0.0124799	WNT5A/KL/ENPP1/SOX9/SLC8A1/PKDCC/CSF1/SFRP1/DDR2/S1PR1/RUNX2/PTGER4/OSR1/CYP27B1/ISG15/MDK	16
GO:BP	UT-SCC 33	GO:0002221	pattern recognition receptor signaling pathway	22/1089	189/18614	0.00161771	0.0174063	0.0130697	TLR4/SLC15A3/BIRC3/TRIL/NLRP3/COLEC10/TNF/SMPDL3B/CTSS/BIRC2/IRAK2/RSAD2/OASL/FLOT1/IRF7/SARM1/RFTN1/TLR3/RIGI/IFI35/TSPAN6/TNIP1	22
GO:BP	UT-SCC 33	GO:0001937	negative regulation of endothelial cell proliferation	12/1089	77/18614	0.00163576	0.0174808	0.0131257	SCG2/SULF1/THBS1/TNF/ATOH8/PPARG/NR2F2/DLL4/PTPRM/SPARC/VASH1/MIR193A	12
GO:BP	UT-SCC 33	GO:0045685	regulation of glial cell differentiation	12/1089	77/18614	0.00163576	0.0174808	0.0131257	IL6/NOG/LIF/IL33/SERPINE2/CLCF1/DAAM2/BIN1/MAG/TNFRSF1B/SLC45A3/MDK	12
GO:BP	UT-SCC 33	GO:0006953	acute-phase response	9/1089	48/18614	0.00164812	0.0174808	0.0131257	IL6/FN1/SAA2/IL1B/TNF/SERPINA1/TNFRSF11A/SAA1/SIGIRR	9
GO:BP	UT-SCC 33	GO:0030850	prostate gland development	9/1089	48/18614	0.00164812	0.0174808	0.0131257	WNT5A/AR/NOG/PRLR/SULF1/SOX9/SFRP1/NKX3-1/HOXB13	9
GO:BP	UT-SCC 33	GO:0035850	epithelial cell differentiation involved in kidney development	9/1089	48/18614	0.00164812	0.0174808	0.0131257	GDNF/LIF/YAP1/LHX1/PAX8/PDGFB/OSR1/GATA3/BASP1	9
GO:BP	UT-SCC 33	GO:0035987	endodermal cell differentiation	9/1089	48/18614	0.00164812	0.0174808	0.0131257	MMP8/FN1/COL8A1/COL5A2/VTN/LAMB1/COL4A2/HMGA2/MMP15	9
GO:BP	UT-SCC 33	GO:0046596	regulation of viral entry into host cell	9/1089	48/18614	0.00164812	0.0174808	0.0131257	TRIM58/IFITM1/CH25H/CD74/IFITM3/IFITM2/PTX3/TRIM34/LGALS9	9
GO:BP	UT-SCC 33	GO:0042391	regulation of membrane potential	41/1089	433/18614	0.00165525	0.0174808	0.0131257	GJA5/MTLN/NALCN/CACNA2D1/RGS4/DRD1/KCNH1/CCN6/KCNQ3/HCN4/KCNK13/GABRP/HSH2D/KCNN4/TNF/P2RX5/KCNK2/NRCAM/SLC8A1/MAPT/PID1/BIN1/CACNA1G/SCN5A/S1PR2/INSYN2B/GLRX/DLG4/KCNJ8/UCP2/CACNA1C/SCN1A/SLC4A8/RIMS2/CNTNAP1/SLC39A8/KCNK15/SLC29A1/PKP2/GCLM/CTNS	41
GO:BP	UT-SCC 33	GO:0030048	actin filament-based movement	17/1089	131/18614	0.00165542	0.0174808	0.0131257	PDE4B/GJA5/STC1/CACNA2D1/HCN4/MYO7B/TPM1/BIN1/CACNA1G/SCN5A/LIMCH1/KCNJ8/CACNA1C/SCN1A/MYO5C/PDE4D/PKP2	17
GO:BP	UT-SCC 33	GO:0032642	regulation of chemokine production	14/1089	98/18614	0.00165661	0.0174808	0.0131257	IL6/WNT5A/TLR4/CD74/IL7/IL33/CLEC7A/IL1B/TNF/MCOLN2/HMOX1/LGALS9/TLR3/SIGIRR	14
GO:BP	UT-SCC 33	GO:0003177	pulmonary valve development	6/1089	23/18614	0.00168727	0.0176509	0.0132534	GJA5/SLIT2/STRA6/TGFB2/TNFRSF1B/HEY1	6
GO:BP	UT-SCC 33	GO:0072170	metanephric tubule development	6/1089	23/18614	0.00168727	0.0176509	0.0132534	LIF/SOX9/YAP1/PAX8/OSR1/ACAT1	6
GO:BP	UT-SCC 33	GO:0072243	metanephric nephron epithelium development	6/1089	23/18614	0.00168727	0.0176509	0.0132534	LIF/SOX9/YAP1/PAX8/OSR1/ACAT1	6
GO:BP	UT-SCC 33	GO:1904035	regulation of epithelial cell apoptotic process	15/1089	109/18614	0.00168756	0.0176509	0.0132534	IL6/SCG2/ANGPTL4/NDNF/CDH5/THBS1/ANGPT1/TNF/YAP1/HMOX1/RAMP2/SERPINE1/ICAM1/GATA3/MDK	15
GO:BP	UT-SCC 33	GO:1903131	mononuclear cell differentiation	44/1089	474/18614	0.00168888	0.0176509	0.0132534	IL6/IL7R/CD74/DOCK10/IL7/NLRP3/LEF1/ZEB1/VNN1/IL1B/MAFB/HLX/LEPR/DOCK2/PRDX2/CLCF1/PIK3CD/LOXL3/BATF3/IL18R1/CSF1/SFRP1/CMTM7/PREX1/RSAD2/IRF7/ITGB6/ST3GAL1/RUNX2/HLA-B/IL23A/PPARG/CSF2/DLL4/LGALS9/PTGER4/TGFBR2/PTPRJ/FADD/GATA3/BCL3/IL4I1/TNFRSF9/MDK	44
GO:BP	UT-SCC 33	GO:0003205	cardiac chamber development	20/1089	166/18614	0.00170699	0.0177807	0.0133509	WNT5A/GJA5/DNAH11/SLIT2/FOXF1/NOG/STRA6/TGFB2/KCNK2/TPM1/TBX3/FZD2/SCN5A/PAX8/DLL4/TGFBR2/GATA3/HEY1/PKP2/FKBP1A	20
GO:BP	UT-SCC 33	GO:0032535	regulation of cellular component size	35/1089	354/18614	0.00170781	0.0177807	0.0133509	WNT5A/FN1/PAK3/IL7R/L1CAM/SLIT2/RAB3B/NTN1/CSF3/CRACD/DISC1/TMEM123/CYFIP2/MAP1B/KCNN4/KANK4/TMSB15B/DEPTOR/NRCAM/COTL1/AKT3/ARHGAP40/MAPT/DRAXIN/DAAM2/BDNF/CDC42EP2/BIN1/DSCAM/CTTN/SEMA7A/MAG/ESAM/EPS8/SEMA4D	35
GO:BP	UT-SCC 33	GO:0009074	aromatic amino acid family catabolic process	5/1089	16/18614	0.00172394	0.0178805	0.0134258	KMO/HAAO/TDO2/KYNU/IL4I1	5
GO:BP	UT-SCC 33	GO:0045651	positive regulation of macrophage differentiation	5/1089	16/18614	0.00172394	0.0178805	0.0134258	ROR2/LIF/CSF1/FADD/TRIB1	5
GO:BP	UT-SCC 33	GO:0010464	regulation of mesenchymal cell proliferation	7/1089	31/18614	0.00175206	0.0181035	0.0135932	WNT5A/FOXF1/PRRX1/ZEB1/SOX9/LRP5/TGFBR2	7
GO:BP	UT-SCC 33	GO:0048873	homeostasis of number of cells within a tissue	7/1089	31/18614	0.00175206	0.0181035	0.0135932	IL7/SOX9/AKT3/TUBA1A/CSF1/ILDR2/RAC3	7
GO:BP	UT-SCC 33	GO:2001233	regulation of apoptotic signaling pathway	37/1089	381/18614	0.00175906	0.018115	0.0136019	SCG2/CREB3L1/AR/GDNF/FAIM2/S100A9/CD74/NOG/IL7/FGFR1/LTB/MUC1/THBS1/IER3/VNN1/DEPTOR/IL1B/TNF/CTSS/PRDX2/YAP1/SFRP1/HMOX1/BDNF/NKX3-1/NFATC4/MAGEA3/CTTN/SEPTIN4/SERPINE1/CSF2/SNAI1/ICAM1/FADD/GPX1/EYA1/GCLM	37
GO:BP	UT-SCC 33	GO:0033273	response to vitamin	13/1089	88/18614	0.0017598	0.018115	0.0136019	STC1/KL/CYP24A1/POSTN/COL1A1/ALPL/MAP1B/SFRP1/STC2/KYNU/RUNX2/CYP27B1/GPX1	13
GO:BP	UT-SCC 33	GO:0032602	chemokine production	14/1089	99/18614	0.00182793	0.0187674	0.0140917	IL6/WNT5A/TLR4/CD74/IL7/IL33/CLEC7A/IL1B/TNF/MCOLN2/HMOX1/LGALS9/TLR3/SIGIRR	14
GO:BP	UT-SCC 33	GO:0030282	bone mineralization	16/1089	121/18614	0.00183831	0.0187674	0.0140917	COL1A2/KL/SLC24A3/ROR2/ENPP1/ALPL/SOX9/SLC8A1/PKDCC/DDR2/AXIN2/S1PR1/LOX/OSR1/CYP27B1/ISG15	16
GO:BP	UT-SCC 33	GO:0048251	elastic fiber assembly	4/1089	10/18614	0.00184034	0.0187674	0.0140917	FBLN5/COL3A1/LOX/EMILIN1	4
GO:BP	UT-SCC 33	GO:0070099	regulation of chemokine-mediated signaling pathway	4/1089	10/18614	0.00184034	0.0187674	0.0140917	SLIT2/PADI2/SH2B3/CCL5	4
GO:BP	UT-SCC 33	GO:0072172	mesonephric tubule formation	4/1089	10/18614	0.00184034	0.0187674	0.0140917	GDNF/NOG/OSR1/GATA3	4
GO:BP	UT-SCC 33	GO:0043114	regulation of vascular permeability	9/1089	49/18614	0.00191597	0.0194233	0.0145842	SH3GL2/SLIT2/CDH5/OCLN/ANGPT1/RAMP2/NPR1/PTPRJ/FERMT2	9
GO:BP	UT-SCC 33	GO:0046850	regulation of bone remodeling	9/1089	49/18614	0.00191597	0.0194233	0.0145842	IL6/ITGB3/UBASH3B/TNFRSF11B/LEPR/SFRP1/TNFRSF11A/S1PR1/MDK	9
GO:BP	UT-SCC 33	GO:0002757	immune response-activating signaling pathway	40/1089	423/18614	0.00191888	0.0194233	0.0145842	PDE4B/PLPP4/TLR4/PAK3/SLC15A3/BIRC3/TRIL/NLRP3/COLEC10/KCNN4/CLEC7A/TNF/SMPDL3B/CTSS/PIK3CD/BIRC2/GBP1/IRAK2/TXK/RSAD2/OASL/FLOT1/IRF7/THEMIS2/MICB/SARM1/RFTN1/TLR3/PTPRJ/VTCN1/CD22/RIGI/GATA3/IFI35/TEC/PDE4D/TSPAN6/SLC39A10/FYB1/TNIP1	40
GO:BP	UT-SCC 33	GO:0010959	regulation of metal ion transport	40/1089	423/18614	0.00191888	0.0194233	0.0145842	PDE4B/PLPP4/STC1/PDGFRB/ITGB3/CACNA2D1/ADRA2A/RGS4/RGS7/DRD1/UBASH3B/SERPINE2/KCNN4/STAC/P2RX5/WNK4/SLC8A1/STAC2/P2RY6/CEMIP/GEM/AKAP5/BIN1/STC2/HECW2/SCN5A/VMP1/GLRX/CCL5/FXYD5/CACNA1C/PDGFB/ATP2C2/OSR1/AMIGO1/SESTD1/PDE4D/PKP2/FKBP1A/BEST1	40
GO:BP	UT-SCC 33	GO:1902074	response to salt	37/1089	383/18614	0.00192691	0.0194685	0.0146182	WNT5A/PRKAA2/KRT8/RGS4/TGM2/DAB2/DRD1/KCNH1/ENPP1/OXTR/COL1A1/SYT11/ALPL/THBS1/NPTX1/IL1B/TNF/ABCC6/P2RX5/SLC8A1/TUBA1A/LYPD1/NFATC4/SCN5A/CACNG4/RUNX2/DLG4/SLC1A1/PDGFB/FADD/AMIGO1/CIB2/SCNN1A/RNLS/RGS10/GCLM/SYT17	37
GO:BP	UT-SCC 33	GO:0007156	homophilic cell adhesion via plasma membrane adhesion molecules	20/1089	168/18614	0.00197184	0.0198857	0.0149314	FAT1/ROBO4/CADM3/CLSTN2/KIRREL3/L1CAM/MYPN/CDH5/ROBO3/PECAM1/CDHR3/DSCAM/DCHS2/NECTIN3/AMIGO2/ESAM/CDH2/PTPRM/AMIGO1/PCDHGB5	20
GO:BP	UT-SCC 33	GO:0035265	organ growth	21/1089	180/18614	0.00198383	0.0199179	0.0149556	SORBS2/STC1/AR/FGF2/PDGFRB/RGS4/NOG/IL7/PRLR/TGFB2/SOX9/KCNK2/HLX/LEPR/YAP1/DDR2/SPRY2/S1PR1/ANXA6/TGFBR2/BASP1	21
GO:BP	UT-SCC 33	GO:0051048	negative regulation of secretion	21/1089	180/18614	0.00198383	0.0199179	0.0149556	SYTL4/ADRA2A/FOXF1/CD74/CCN3/OXTR/LIF/SYT11/AVPR2/IL1B/TNF/WNK4/SFRP1/HMOX1/RSAD2/UCP2/LGALS9/GNAZ/PNKD/TNFRSF1B/NMB	21
GO:BP	UT-SCC 33	GO:0034765	regulation of monoatomic ion transmembrane transport	44/1089	478/18614	0.00198596	0.0199179	0.0149556	PDE4B/NALCN/ITGB3/CACNA2D1/ADRA2A/RGS4/RGS7/DRD1/KCNH1/UBASH3B/KCNQ3/HCN4/CATSPER1/KCNK13/KCNN4/STAC/P2RX5/CLIC5/SLC8A1/CTSS/STAC2/P2RY6/CEMIP/GEM/AKAP5/BIN1/HECW2/HVCN1/CACNA1G/SCN5A/CACNG4/VMP1/GLRX/FXYD5/KCNJ8/CACNA1C/SCN1A/OSR1/AMIGO1/SESTD1/KCNK15/ARC/PDE4D/FKBP1A	44
GO:BP	UT-SCC 33	GO:0002698	negative regulation of immune effector process	16/1089	122/18614	0.00200368	0.0200588	0.0150614	IL7R/FOXF1/IL33/SERPINB9/TGFB2/ANGPT1/TNF/SERPING1/HLX/LOXL3/HMOX1/HLA-B/LGALS9/SERPINB4/CD22/IL4I1	16
GO:BP	UT-SCC 33	GO:0034446	substrate adhesion-dependent cell spreading	14/1089	100/18614	0.0020137	0.0201223	0.015109	FN1/ITGB3/DAB2/SPRY4/LAMB1/GBP1/PREX1/LIMS2/RAC3/FERMT2/SRGAP2/PKP2/NTN4/MDK	14
GO:BP	UT-SCC 33	GO:0018958	phenol-containing compound metabolic process	15/1089	111/18614	0.00202698	0.020218	0.0151809	WNT5A/KL/DIO2/DRD1/ZEB2/TGFB2/OPN3/SLC16A2/PAX8/SLC1A1/NPR1/GCNT4/GATA3/PNKD/CTNS	15
GO:BP	UT-SCC 33	GO:0050671	positive regulation of lymphocyte proliferation	18/1089	145/18614	0.00203525	0.0202635	0.0152151	IL6/TLR4/CD74/PDCD1LG2/HLA-DMB/IL7/PRLR/IL1B/PRKCQ/CLCF1/CD274/CCL5/IL23A/LGALS9/TGFBR2/VTCN1/FADD/SLC39A10	18
GO:BP	UT-SCC 33	GO:0001961	positive regulation of cytokine-mediated signaling pathway	10/1089	59/18614	0.0020607	0.0204054	0.0153216	WNT5A/CD74/IL7/IL1R1/CSF1/TXK/IRF7/NLRC5/IKBKE/FADD	10
GO:BP	UT-SCC 33	GO:0033619	membrane protein proteolysis	10/1089	59/18614	0.0020607	0.0204054	0.0153216	ADAM19/ADRA2A/TIMP1/TIMP4/IL1B/TNF/PRKCQ/MMP7/BACE2/TNFRSF1B	10
GO:BP	UT-SCC 33	GO:1903053	regulation of extracellular matrix organization	10/1089	59/18614	0.0020607	0.0204054	0.0153216	IL6/ITGB3/SOX9/LAMB1/FAP/DDR2/AXIN2/LAMA1/TNFRSF1B/EMILIN1	10
GO:BP	UT-SCC 33	GO:0052547	regulation of peptidase activity	40/1089	425/18614	0.00209	0.0206516	0.0155065	NLRP2/S100A9/BIRC3/CST6/NLRP3/CLDN4/VTN/BLID/TIMP1/SERPINB9/SERPINE2/TIMP4/CYFIP2/THBS1/CLEC7A/TNF/SERPING1/PSMB9/CTSS/MAPT/BIRC2/TFPI/CCN2/CLDN3/BIN1/NKX3-1/SERPINA1/COL6A3/MAGEA3/SERPINE1/PPARG/SLC1A1/LGALS9/CASP10/SERPINB4/SERPINB1/FADD/GPX1/UBXN1/GAPDH	40
GO:BP	UT-SCC 33	GO:0032835	glomerulus development	11/1089	69/18614	0.00209311	0.0206516	0.0155065	PDGFRB/KIRREL3/ITGB3/NOG/SULF1/PECAM1/ANGPT1/LHX1/PDGFB/OSR1/BASP1	11
GO:BP	UT-SCC 33	GO:0003338	metanephros morphogenesis	7/1089	32/18614	0.002131	0.0206995	0.0155425	GDNF/PDGFRB/LIF/SOX9/LHX1/PAX8/BASP1	7
GO:BP	UT-SCC 33	GO:0007435	salivary gland morphogenesis	7/1089	32/18614	0.002131	0.0206995	0.0155425	TGM2/TGFB2/TNF/NKX3-1/PAX6/LAMA1/NTN4	7
GO:BP	UT-SCC 33	GO:0034694	response to prostaglandin	7/1089	32/18614	0.002131	0.0206995	0.0155425	PRKAA2/PTGFR/P2RY6/SFRP1/PTGER2/PTGER4/ADCY6	7
GO:BP	UT-SCC 33	GO:0002053	positive regulation of mesenchymal cell proliferation	6/1089	24/18614	0.00213963	0.0206995	0.0155425	WNT5A/FOXF1/PRRX1/SOX9/LRP5/TGFBR2	6
GO:BP	UT-SCC 33	GO:0008045	motor neuron axon guidance	6/1089	24/18614	0.00213963	0.0206995	0.0155425	SLIT2/NOG/LHX4/CHN1/LHX1/RAC3	6
GO:BP	UT-SCC 33	GO:0010842	retina layer formation	6/1089	24/18614	0.00213963	0.0206995	0.0155425	TSPAN12/LHX1/DSCAM/SLC1A1/ATP8A2/PTPRM	6
GO:BP	UT-SCC 33	GO:0034695	response to prostaglandin E	6/1089	24/18614	0.00213963	0.0206995	0.0155425	PRKAA2/P2RY6/SFRP1/PTGER2/PTGER4/ADCY6	6
GO:BP	UT-SCC 33	GO:0051043	regulation of membrane protein ectodomain proteolysis	6/1089	24/18614	0.00213963	0.0206995	0.0155425	ADRA2A/TIMP1/TIMP4/IL1B/TNF/TNFRSF1B	6
GO:BP	UT-SCC 33	GO:0060907	positive regulation of macrophage cytokine production	6/1089	24/18614	0.00213963	0.0206995	0.0155425	WNT5A/TLR4/CD74/SEMA7A/SPON2/TLR3	6
GO:BP	UT-SCC 33	GO:0070233	negative regulation of T cell apoptotic process	6/1089	24/18614	0.00213963	0.0206995	0.0155425	IL7R/PRKCQ/ST3GAL1/CCL5/FADD/BCL3	6
GO:BP	UT-SCC 33	GO:0072202	cell differentiation involved in metanephros development	6/1089	24/18614	0.00213963	0.0206995	0.0155425	GDNF/LIF/YAP1/PAX8/PDGFB/OSR1	6
GO:BP	UT-SCC 33	GO:0048525	negative regulation of viral process	13/1089	90/18614	0.00216309	0.0208895	0.0156851	IFITM1/CH25H/IFITM3/TNF/IFITM2/PTX3/HMGA2/RSAD2/OASL/CCL5/OAS2/ISG15/TNIP1	13
GO:BP	UT-SCC 33	GO:0007179	transforming growth factor beta receptor signaling pathway	24/1089	218/18614	0.00217963	0.0210121	0.0157772	COL1A2/DAB2/ZEB2/CDH5/ZEB1/COL3A1/THBS1/TGFB2/FBN1/GCNT2/VASN/SPRY2/BAMBI/ITGB6/PPARG/LTBP2/LOX/NRROS/TGFBR2/SMURF2/FERMT2/EMILIN1/ING1/FKBP1A	24
GO:BP	UT-SCC 33	GO:0032944	regulation of mononuclear cell proliferation	26/1089	243/18614	0.00218769	0.0210157	0.0157799	IL6/TLR4/CD74/PDCD1LG2/HLA-DMB/IL7/PRLR/PLA2G2F/IL1B/PRKCQ/CLCF1/CSF1/CD274/CCL5/IL23A/LGALS9/TGFBR2/VTCN1/CD22/PKN1/FADD/TNFRSF1B/RAC2/SLC39A10/IL4I1/TNFRSF9	26
GO:BP	UT-SCC 33	GO:0048738	cardiac muscle tissue development	26/1089	243/18614	0.00218769	0.0210157	0.0157799	WNT5A/ALPK2/GJA5/SORBS2/FGF2/PDGFRB/RGS4/ADAMTS9/NOG/HCN4/TGFB2/KCNK2/SLC8A1/YAP1/TPM1/TBX3/MSC/CACNA1G/SCN5A/S1PR1/DLL4/TGFBR2/HEY1/ANKRD1/PKP2/FKBP1A	26
GO:BP	UT-SCC 33	GO:0007265	Ras protein signal transduction	33/1089	333/18614	0.00219455	0.0210386	0.0157971	COL1A2/FGF2/PDGFRB/IQSEC1/ADRA2A/RASGRP3/NTN1/RAB9B/RASGRF1/ARHGDIB/TIAM1/SYDE1/COL3A1/TGFB2/RIPOR2/SPRY4/CSF1/GPR17/PLK2/ARHGAP29/CYTH1/SPRY2/FLOT1/ARHGAP42/ARHGAP44/ARFGEF3/DOK1/RAC3/EPS8/RASIP1/RAB15/RGL3/PSD3	33
GO:BP	UT-SCC 33	GO:0030177	positive regulation of Wnt signaling pathway	18/1089	146/18614	0.00219778	0.0210386	0.0157971	WNT5A/FGF2/TBL1X/DAB2/ZEB2/LEF1/DISC1/COL1A1/SULF1/YAP1/SFRP1/DAAM2/ZBED3/BAMBI/TMEM132A/SMURF2/LYPD6/ADGRA2	18
GO:BP	UT-SCC 33	GO:0050764	regulation of phagocytosis	14/1089	101/18614	0.00221482	0.0211475	0.0158789	C3/TGM2/SYT11/COLEC10/CLEC7A/DYSF/IL1B/TNF/PTX3/DOCK2/RAB31/PTPRJ/SCARB1/SPHK1	14
GO:BP	UT-SCC 33	GO:1905954	positive regulation of lipid localization	15/1089	112/18614	0.00221689	0.0211475	0.0158789	C1QTNF1/C3/DAB2/IL1B/ACSL5/NKX3-1/ABCA8/TNFRSF11A/PPARG/DENND5B/IKBKE/ATP8A2/SCARB1/NMB/PLIN3	15
GO:BP	UT-SCC 33	GO:0002253	activation of immune response	45/1089	495/18614	0.00226336	0.0215174	0.0161566	PDE4B/PLPP4/TLR4/PAK3/SLC15A3/C3/BIRC3/TRIL/CFB/NLRP3/COLEC10/KCNN4/CLEC7A/IL1B/TNF/SERPING1/SMPDL3B/CTSS/PIK3CD/BIRC2/GBP1/IRAK2/TXK/RSAD2/OASL/FLOT1/IRF7/THEMIS2/MICB/SARM1/RFTN1/TLR3/PTPRJ/VTCN1/CD22/RIGI/GATA3/C1S/IFI35/TEC/PDE4D/TSPAN6/SLC39A10/FYB1/TNIP1	45
GO:BP	UT-SCC 33	GO:0070588	calcium ion transmembrane transport	35/1089	360/18614	0.00226354	0.0215174	0.0161566	PDE4B/FGF2/NALCN/ITGB3/CACNA2D1/ADRA2A/PLCB4/DRD1/SLC24A3/UBASH3B/CATSPER1/STAC/P2RX5/MCOLN2/SLC8A1/PKD1L2/STAC2/P2RY6/CEMIP/GEM/CCN2/AKAP5/BIN1/CACNA1G/SCN5A/CACNG4/VMP1/ANXA6/CACNA1C/SCN1A/ATP2C2/CACHD1/SESTD1/PDE4D/FKBP1A	35
GO:BP	UT-SCC 33	GO:0002691	regulation of cellular extravasation	8/1089	41/18614	0.00226975	0.0215239	0.0161615	XG/RIPOR2/IL1R1/PTGER4/ICAM1/FADD/IL27RA/MDK	8
GO:BP	UT-SCC 33	GO:0006941	striated muscle contraction	21/1089	182/18614	0.0022721	0.0215239	0.0161615	PDE4B/GJA5/STC1/CACNA2D1/SMPX/HCN4/TNF/STAC/SLC8A1/STAC2/TPM1/CCN2/BIN1/CACNA1G/SCN5A/KCNJ8/ATP8A2/CACNA1C/SCN1A/PDE4D/PKP2	21
GO:BP	UT-SCC 33	GO:0048644	muscle organ morphogenesis	12/1089	80/18614	0.00228398	0.021599	0.0162179	WNT5A/NOG/LIF/COL3A1/TGFB2/TPM1/FZD2/S1PR1/DLL4/ANKRD1/PKP2/FKBP1A	12
GO:BP	UT-SCC 33	GO:0010763	positive regulation of fibroblast migration	5/1089	17/18614	0.00232563	0.0216927	0.0162882	PAK3/ITGB3/THBS1/SLC8A1/DDR2	5
GO:BP	UT-SCC 33	GO:0021542	dentate gyrus development	5/1089	17/18614	0.00232563	0.0216927	0.0162882	DRD1/LEF1/TUBA1A/ATAT1/MDK	5
GO:BP	UT-SCC 33	GO:0034112	positive regulation of homotypic cell-cell adhesion	5/1089	17/18614	0.00232563	0.0216927	0.0162882	IL6/CCL5/JAK1/MFSD2B/EMILIN1	5
GO:BP	UT-SCC 33	GO:0036005	response to macrophage colony-stimulating factor	5/1089	17/18614	0.00232563	0.0216927	0.0162882	TLR4/ALPL/TNF/CSF1/DOK1	5
GO:BP	UT-SCC 33	GO:0072189	ureter development	5/1089	17/18614	0.00232563	0.0216927	0.0162882	FOXF1/SOX9/LHX1/OSR1/GATA3	5
GO:BP	UT-SCC 33	GO:1901163	regulation of trophoblast cell migration	5/1089	17/18614	0.00232563	0.0216927	0.0162882	ITGB3/ARHGDIB/TIMP1/SYDE1/SMURF2	5
GO:BP	UT-SCC 33	GO:1901550	regulation of endothelial cell development	5/1089	17/18614	0.00232563	0.0216927	0.0162882	CDH5/S1PR3/IL1B/TNF/S1PR2	5
GO:BP	UT-SCC 33	GO:1903140	regulation of establishment of endothelial barrier	5/1089	17/18614	0.00232563	0.0216927	0.0162882	CDH5/S1PR3/IL1B/TNF/S1PR2	5
GO:BP	UT-SCC 33	GO:0070661	leukocyte proliferation	34/1089	348/18614	0.0023954	0.0222837	0.016732	IL6/TLR4/IL7R/CD74/PDCD1LG2/HLA-DMB/IL7/PRLR/LEF1/IL33/PLA2G2F/IL1B/DOCK2/PRDX2/PRKCQ/CLCF1/CSF1/PSMB10/CD274/CCL5/IL23A/CSF2/LGALS9/TGFBR2/VTCN1/CD22/PKN1/FADD/TNFRSF1B/RAC2/SLC39A10/IL4I1/NMB/TNFRSF9	34
GO:BP	UT-SCC 33	GO:0021537	telencephalon development	28/1089	270/18614	0.00239715	0.0222837	0.016732	WNT5A/KIRREL3/SLIT2/DRD1/OXTR/LEF1/DISC1/AVPR2/COL3A1/ALK/SLC8A1/LAMB1/LHX1/TUBA1A/DRAXIN/ANXA3/TUBB2B/RTN4RL1/ATAT1/SCN5A/SEMA7A/DLG4/PAX6/ALDH1A3/TUBB2A/CDH2/SRGAP2/MDK	28
GO:BP	UT-SCC 33	GO:0031334	positive regulation of protein-containing complex assembly	22/1089	195/18614	0.00240554	0.0223237	0.016762	MTLN/TLR4/CDH5/CSF3/CRACD/OCLN/MAP1B/CLEC7A/TNF/MAPT/CDC42EP2/BIN1/ATAT1/CTTN/HRK/TRABD2A/CSF2/MMP3/GBP5/RASIP1/FERMT2/ISG15	22
GO:BP	UT-SCC 33	GO:0007159	leukocyte cell-cell adhesion	39/1089	415/18614	0.0024225	0.022443	0.0168516	IL6/IL7R/S100A9/CD74/PDCD1LG2/HLA-DMB/IL7/NLRP3/LEF1/PLA2G2F/VNN1/PECAM1/IL1B/TNF/RIPOR2/HLX/PRDX2/PRKCQ/LOXL3/JAM2/ILDR2/CD274/CCL5/IL23A/LGALS9/HLA-DMA/TGFBR2/ETS1/ICAM1/FLOT2/VTCN1/FADD/GATA3/SLC39A8/SEMA4D/RAC2/IL4I1/MDK/TNIP1	39
GO:BP	UT-SCC 33	GO:0030316	osteoclast differentiation	14/1089	102/18614	0.00243226	0.0224573	0.0168623	TLR4/RASSF2/TNFAIP6/UBASH3B/TNFRSF11B/TNF/MAFB/FBN1/CSF1/SFRP1/GAB2/TNFRSF11A/IL23A/TLR3	14
GO:BP	UT-SCC 33	GO:1990830	cellular response to leukemia inhibitory factor	14/1089	102/18614	0.00243226	0.0224573	0.0168623	PADI2/BSPRY/SPRY4/SOCS3/MSC/SPRY2/PAX6/NR5A2/TLE4/PFKP/GFPT2/EPS8/VEGFC/GCLM	14
GO:BP	UT-SCC 33	GO:0150063	visual system development	37/1089	389/18614	0.00251642	0.0231952	0.0174164	FAT1/WNT5A/FGF2/PDGFRB/C3/COL8A1/VSTM4/COL5A2/STRA6/VIM/ZEB1/TGFB2/FREM2/SOX9/LRP5/TSPAN12/LHX1/FBN1/DSCAM/NECTIN3/SPRY2/PAX6/SH3PXD2B/COL4A1/ALDH1A3/SLC1A1/PLAAT3/DLL4/ATP8A2/CACNA1C/TGFBR2/LAMA1/PTPRM/GATA3/SLC4A5/BCAR3/CTNS	37
GO:BP	UT-SCC 33	GO:0052548	regulation of endopeptidase activity	33/1089	336/18614	0.00253244	0.0233035	0.0174977	NLRP2/S100A9/BIRC3/NLRP3/VTN/BLID/TIMP1/SERPINB9/SERPINE2/TIMP4/CYFIP2/THBS1/CLEC7A/TNF/SERPING1/PSMB9/MAPT/BIRC2/CCN2/BIN1/NKX3-1/SERPINA1/MAGEA3/SERPINE1/PPARG/SLC1A1/LGALS9/CASP10/SERPINB4/SERPINB1/FADD/GPX1/GAPDH	33
GO:BP	UT-SCC 33	GO:0031348	negative regulation of defense response	29/1089	284/18614	0.00254865	0.0233598	0.01754	FOXF1/TNFAIP6/CDH5/CCN3/NLRP3/SERPINB9/SYT11/IER3/SERPING1/SMPDL3B/GPR17/SOCS3/PLK2/HLA-B/PPARG/NLRC5/SAA1/SAMHD1/LGALS9/PTGER4/MICB/SERPINB4/GATA3/SLC39A8/TNFRSF1B/GPX1/ISG15/TSPAN6/MDK	29
GO:BP	UT-SCC 33	GO:0032964	collagen biosynthetic process	9/1089	51/18614	0.0025555	0.0233598	0.01754	IL6/CREB3L1/PDGFRB/COL1A1/VIM/TRAM2/DDR2/CCN2/EMILIN1	9
GO:BP	UT-SCC 33	GO:0061082	myeloid leukocyte cytokine production	9/1089	51/18614	0.0025555	0.0233598	0.01754	WNT5A/TLR4/CD74/TGFB2/HMOX1/SEMA7A/SPON2/TLR3/RIGI	9
GO:BP	UT-SCC 33	GO:0002705	positive regulation of leukocyte mediated immunity	18/1089	148/18614	0.00255564	0.0233598	0.01754	IL6/C3/NLRP3/CLEC7A/IL1B/TNF/IL1R1/CLCF1/IL18R1/RSAD2/HLA-B/IL23A/HLA-C/MICB/RIGI/FADD/GATA3/TAP2	18
GO:BP	UT-SCC 33	GO:0048710	regulation of astrocyte differentiation	7/1089	33/18614	0.00257023	0.0233758	0.017552	IL6/NOG/LIF/SERPINE2/CLCF1/BIN1/MAG	7
GO:BP	UT-SCC 33	GO:0071711	basement membrane organization	7/1089	33/18614	0.00257023	0.0233758	0.017552	COL3A1/CTSS/LAMB1/RAMP2/COL4A1/LAMA1/NTN4	7
GO:BP	UT-SCC 33	GO:1905476	negative regulation of protein localization to membrane	7/1089	33/18614	0.00257023	0.0233758	0.017552	DAB2/PKDCC/GBP1/PID1/LYPD1/LRRC15/PPFIA1	7
GO:BP	UT-SCC 33	GO:0045104	intermediate filament cytoskeleton organization	13/1089	92/18614	0.00263942	0.023913	0.0179554	KRT81/KRT86/KRT83/KRT80/KRT7/KRT85/NEFM/KRT34/VIM/KRT18/TCHH/ATP8A2/PKP2	13
GO:BP	UT-SCC 33	GO:0031532	actin cytoskeleton reorganization	15/1089	114/18614	0.00264114	0.023913	0.0179554	CSF3/ARHGDIB/SYDE1/DAAM2/CLDN3/CTTN/S1PR2/S1PR1/THSD7B/FMNL3/ESAM/FMN2/EPS8/TNIK/MDK	15
GO:BP	UT-SCC 33	GO:0002294	CD4-positive, alpha-beta T cell differentiation involved in immune response	11/1089	71/18614	0.00264242	0.023913	0.0179554	IL6/NLRP3/LEF1/HLX/LOXL3/IL18R1/IL23A/LGALS9/PTGER4/GATA3/BCL3	11
GO:BP	UT-SCC 33	GO:0043903	regulation of biological process involved in symbiotic interaction	10/1089	61/18614	0.00266163	0.023916	0.0179576	TRIM58/IFITM1/CH25H/CXCL8/CD74/IFITM3/IFITM2/PTX3/TRIM34/LGALS9	10
GO:BP	UT-SCC 33	GO:1900024	regulation of substrate adhesion-dependent cell spreading	10/1089	61/18614	0.00266163	0.023916	0.0179576	ITGB3/DAB2/SPRY4/GBP1/PREX1/LIMS2/RAC3/FERMT2/PKP2/MDK	10
GO:BP	UT-SCC 33	GO:0032733	positive regulation of interleukin-10 production	8/1089	42/18614	0.00266254	0.023916	0.0179576	IL6/TLR4/CLEC7A/CD274/IL23A/LGALS9/ISG15/BCL3	8
GO:BP	UT-SCC 33	GO:1903076	regulation of protein localization to plasma membrane	14/1089	103/18614	0.00266698	0.023916	0.0179576	AR/DAB2/TNF/STAC/STAC2/ZDHHC2/PKDCC/GBP1/PID1/LYPD1/AKAP5/LRRC15/ARHGAP44/PPFIA1	14
GO:BP	UT-SCC 33	GO:1990823	response to leukemia inhibitory factor	14/1089	103/18614	0.00266698	0.023916	0.0179576	PADI2/BSPRY/SPRY4/SOCS3/MSC/SPRY2/PAX6/NR5A2/TLE4/PFKP/GFPT2/EPS8/VEGFC/GCLM	14
GO:BP	UT-SCC 33	GO:0002696	positive regulation of leukocyte activation	36/1089	377/18614	0.002674	0.023916	0.0179576	IL6/WNT5A/MMP8/TLR4/IL7R/CD74/PDCD1LG2/HLA-DMB/IL7/PRLR/NLRP3/LEF1/IL33/THBS1/CLEC7A/VNN1/IL1B/TNF/HLX/SH3KBP1/PRKCQ/CLCF1/GAB2/CD274/CCL5/IL23A/LGALS9/HLA-DMA/TGFBR2/FLOT2/VTCN1/FADD/GATA3/SLC39A10/IL4I1/MDK	36
GO:BP	UT-SCC 33	GO:0072273	metanephric nephron morphogenesis	6/1089	25/18614	0.00267775	0.023916	0.0179576	GDNF/PDGFRB/LIF/SOX9/LHX1/PAX8	6
GO:BP	UT-SCC 33	GO:0086010	membrane depolarization during action potential	6/1089	25/18614	0.00267775	0.023916	0.0179576	CACNA2D1/HCN4/SLC8A1/CACNA1G/SCN5A/CACNA1C	6
GO:BP	UT-SCC 33	GO:0051056	regulation of small GTPase mediated signal transduction	30/1089	298/18614	0.00268996	0.0239858	0.0180101	PDGFRB/IQSEC1/SLIT2/TGM2/RASGRF1/ARHGDIB/TIAM1/SYDE1/COL3A1/TGFB2/RIPOR2/CHN1/DOCK2/SPRY4/ARHGAP40/CSF1/GPR17/KALRN/PREX1/ARHGAP29/CYTH1/SPRY2/FLOT1/ARHGAP42/ARHGAP44/ARFGEF3/EPS8/RASIP1/SRGAP2/PSD3	30
GO:BP	UT-SCC 33	GO:0060601	lateral sprouting from an epithelium	4/1089	11/18614	0.00275874	0.0244793	0.0183806	WNT5A/AR/NOG/SULF1	4
GO:BP	UT-SCC 33	GO:0086016	AV node cell action potential	4/1089	11/18614	0.00275874	0.0244793	0.0183806	GJA5/CACNA1G/SCN5A/CACNA1C	4
GO:BP	UT-SCC 33	GO:0086027	AV node cell to bundle of His cell signaling	4/1089	11/18614	0.00275874	0.0244793	0.0183806	GJA5/CACNA1G/SCN5A/CACNA1C	4
GO:BP	UT-SCC 33	GO:0043010	camera-type eye development	33/1089	338/18614	0.00278172	0.0246432	0.0185037	FAT1/WNT5A/FGF2/PDGFRB/COL8A1/VSTM4/STRA6/VIM/ZEB1/TGFB2/SOX9/LRP5/TSPAN12/LHX1/FBN1/DSCAM/NECTIN3/SPRY2/PAX6/COL4A1/ALDH1A3/SLC1A1/PLAAT3/DLL4/ATP8A2/CACNA1C/TGFBR2/LAMA1/PTPRM/GATA3/SLC4A5/BCAR3/CTNS	33
GO:BP	UT-SCC 33	GO:0006937	regulation of muscle contraction	20/1089	173/18614	0.00278985	0.0246752	0.0185277	PDE4B/GJA5/STC1/ADRA2A/OXTR/HCN4/SLC8A1/TPM1/CCN2/BIN1/SCN5A/CTTN/ARHGAP42/ANXA6/MYL9/CACNA1C/SPHK1/PDE4D/PKP2/NMU	20
GO:BP	UT-SCC 33	GO:0002708	positive regulation of lymphocyte mediated immunity	16/1089	126/18614	0.00279458	0.0246772	0.0185292	IL6/C3/NLRP3/IL1B/TNF/IL1R1/CLCF1/IL18R1/RSAD2/HLA-B/IL23A/HLA-C/MICB/FADD/GATA3/TAP2	16
GO:BP	UT-SCC 33	GO:0035710	CD4-positive, alpha-beta T cell activation	15/1089	115/18614	0.00287718	0.0253656	0.019046	IL6/NLRP3/LEF1/HLX/PRKCQ/LOXL3/IL18R1/RSAD2/CD274/IL23A/LGALS9/PTGER4/TGFBR2/GATA3/BCL3	15
GO:BP	UT-SCC 33	GO:0045103	intermediate filament-based process	13/1089	93/18614	0.00290792	0.0255953	0.0192185	KRT81/KRT86/KRT83/KRT80/KRT7/KRT85/NEFM/KRT34/VIM/KRT18/TCHH/ATP8A2/PKP2	13
GO:BP	UT-SCC 33	GO:0050773	regulation of dendrite development	14/1089	104/18614	0.00292	0.0256518	0.0192609	PAK3/ALK/DPYSL5/VLDLR/RAB17/HECW2/NFATC4/DLG4/DBN1/SARM1/SEMA4D/CDC20/TNIK/TLX2	14
GO:BP	UT-SCC 33	GO:0002762	negative regulation of myeloid leukocyte differentiation	9/1089	52/18614	0.00293311	0.0256518	0.0192609	TLR4/TNFAIP6/UBASH3B/TNFRSF11B/MAFB/FBN1/SFRP1/TLR3/TRIB1	9
GO:BP	UT-SCC 33	GO:0003197	endocardial cushion development	9/1089	52/18614	0.00293311	0.0256518	0.0192609	FOXF1/RBM24/NOG/TGFB2/SOX9/TBX3/SNAI1/TGFBR2/HEY1	9
GO:BP	UT-SCC 33	GO:0060425	lung morphogenesis	9/1089	52/18614	0.00293311	0.0256518	0.0192609	FOXF1/NOG/LIF/TNF/SOX9/YAP1/SPRY2/TGFBR2/LAMA1	9
GO:BP	UT-SCC 33	GO:0002287	alpha-beta T cell activation involved in immune response	11/1089	72/18614	0.00295769	0.0257308	0.0193203	IL6/NLRP3/LEF1/HLX/LOXL3/IL18R1/IL23A/LGALS9/PTGER4/GATA3/BCL3	11
GO:BP	UT-SCC 33	GO:0002293	alpha-beta T cell differentiation involved in immune response	11/1089	72/18614	0.00295769	0.0257308	0.0193203	IL6/NLRP3/LEF1/HLX/LOXL3/IL18R1/IL23A/LGALS9/PTGER4/GATA3/BCL3	11
GO:BP	UT-SCC 33	GO:0071677	positive regulation of mononuclear cell migration	11/1089	72/18614	0.00295769	0.0257308	0.0193203	WNT5A/ITGB3/TNF/PLA2G7/CCL20/CSF1/JAM2/CCL5/SERPINE1/LGALS9/FADD	11
GO:BP	UT-SCC 33	GO:0032943	mononuclear cell proliferation	31/1089	313/18614	0.00296097	0.0257308	0.0193203	IL6/TLR4/IL7R/CD74/PDCD1LG2/HLA-DMB/IL7/PRLR/LEF1/PLA2G2F/IL1B/DOCK2/PRDX2/PRKCQ/CLCF1/CSF1/PSMB10/CD274/CCL5/IL23A/LGALS9/TGFBR2/VTCN1/CD22/PKN1/FADD/TNFRSF1B/RAC2/SLC39A10/IL4I1/TNFRSF9	31
GO:BP	UT-SCC 33	GO:0003014	renal system process	16/1089	127/18614	0.00302828	0.0261498	0.0196349	GJA5/STC1/ATP6V0A4/MCAM/CLDN4/ABCG2/AVPR2/SULF1/WNK4/AKR1B1/CORO2B/PDGFB/ADCY6/NPR1/PKN1/SLC4A5	16
GO:BP	UT-SCC 33	GO:0002827	positive regulation of T-helper 1 type immune response	5/1089	18/18614	0.0030666	0.0261498	0.0196349	IL1B/IL1R1/IL18R1/IL23A/IL27RA	5
GO:BP	UT-SCC 33	GO:0030730	sequestering of triglyceride	5/1089	18/18614	0.0030666	0.0261498	0.0196349	ENPP1/IL1B/TNF/PPARG/PLIN3	5
GO:BP	UT-SCC 33	GO:0050884	neuromuscular process controlling posture	5/1089	18/18614	0.0030666	0.0261498	0.0196349	TMEM150C/ATP8A2/SCN1A/CNTNAP1/PNKD	5
GO:BP	UT-SCC 33	GO:0051917	regulation of fibrinolysis	5/1089	18/18614	0.0030666	0.0261498	0.0196349	PLAT/VTN/THBS1/FAP/SERPINE1	5
GO:BP	UT-SCC 33	GO:0060602	branch elongation of an epithelium	5/1089	18/18614	0.0030666	0.0261498	0.0196349	WNT5A/SOX9/YAP1/FGF1/SPRY2	5
GO:BP	UT-SCC 33	GO:0061298	retina vasculature development in camera-type eye	5/1089	18/18614	0.0030666	0.0261498	0.0196349	PDGFRB/VSTM4/LRP5/COL4A1/LAMA1	5
GO:BP	UT-SCC 33	GO:0061450	trophoblast cell migration	5/1089	18/18614	0.0030666	0.0261498	0.0196349	ITGB3/ARHGDIB/TIMP1/SYDE1/SMURF2	5
GO:BP	UT-SCC 33	GO:0072077	renal vesicle morphogenesis	5/1089	18/18614	0.0030666	0.0261498	0.0196349	GDNF/LIF/SOX9/LHX1/PAX8	5
GO:BP	UT-SCC 33	GO:0090190	positive regulation of branching involved in ureteric bud morphogenesis	5/1089	18/18614	0.0030666	0.0261498	0.0196349	GDNF/NOG/SOX9/LHX1/PAX8	5
GO:BP	UT-SCC 33	GO:0090594	inflammatory response to wounding	5/1089	18/18614	0.0030666	0.0261498	0.0196349	TLR4/TIMP1/HMOX1/PPARG/MDK	5
GO:BP	UT-SCC 33	GO:0150078	positive regulation of neuroinflammatory response	5/1089	18/18614	0.0030666	0.0261498	0.0196349	IL6/MMP8/IL33/IL1B/TNF	5
GO:BP	UT-SCC 33	GO:0007431	salivary gland development	7/1089	34/18614	0.0030758	0.0261874	0.0196631	TGM2/TGFB2/TNF/NKX3-1/PAX6/LAMA1/NTN4	7
GO:BP	UT-SCC 33	GO:0045687	positive regulation of glial cell differentiation	8/1089	43/18614	0.00310646	0.0263663	0.0197974	LIF/IL33/SERPINE2/CLCF1/BIN1/MAG/TNFRSF1B/MDK	8
GO:BP	UT-SCC 33	GO:0060412	ventricular septum morphogenesis	8/1089	43/18614	0.00310646	0.0263663	0.0197974	WNT5A/SLIT2/NOG/TGFB2/TBX3/FZD2/TGFBR2/HEY1	8
GO:BP	UT-SCC 33	GO:0010633	negative regulation of epithelial cell migration	15/1089	116/18614	0.00313033	0.0265277	0.0199186	PTPRG/STC1/FGF2/SLIT2/ADAMTS9/THBS1/TNF/MIR196A1/PTPRR/PPARG/NR2F2/DLL4/PTPRM/VASH1/MIR193A	15
GO:BP	UT-SCC 33	GO:0048638	regulation of developmental growth	32/1089	328/18614	0.00323099	0.0273384	0.0205274	WNT5A/FN1/AR/FGF2/L1CAM/RGS4/NOG/IL7/NTN1/DISC1/MAP1B/KCNK2/HLX/NRCAM/YAP1/MAPT/CSF1/DRAXIN/BDNF/DSCAM/STC2/PLAC8/CTTN/SEMA7A/MAG/ATP8A2/TGFBR2/RIMS2/RNF157/BASP1/SEMA4D/SYT17	32
GO:BP	UT-SCC 33	GO:0048880	sensory system development	37/1089	395/18614	0.00325525	0.0275011	0.0206495	FAT1/WNT5A/FGF2/PDGFRB/C3/COL8A1/VSTM4/COL5A2/STRA6/VIM/ZEB1/TGFB2/FREM2/SOX9/LRP5/TSPAN12/LHX1/FBN1/DSCAM/NECTIN3/SPRY2/PAX6/SH3PXD2B/COL4A1/ALDH1A3/SLC1A1/PLAAT3/DLL4/ATP8A2/CACNA1C/TGFBR2/LAMA1/PTPRM/GATA3/SLC4A5/BCAR3/CTNS	37
GO:BP	UT-SCC 33	GO:0035567	non-canonical Wnt signaling pathway	11/1089	73/18614	0.00330253	0.0276322	0.0207479	WNT5A/GPC4/PRICKLE2/DAB2/ROR2/ROR1/TIAM1/SFRP1/DAAM2/FZD2/SMURF2	11
GO:BP	UT-SCC 33	GO:0045109	intermediate filament organization	11/1089	73/18614	0.00330253	0.0276322	0.0207479	KRT81/KRT86/KRT83/KRT80/KRT7/KRT85/NEFM/KRT34/VIM/TCHH/PKP2	11
GO:BP	UT-SCC 33	GO:0060415	muscle tissue morphogenesis	11/1089	73/18614	0.00330253	0.0276322	0.0207479	WNT5A/NOG/COL3A1/TGFB2/TPM1/FZD2/S1PR1/DLL4/ANKRD1/PKP2/FKBP1A	11
GO:BP	UT-SCC 33	GO:0061035	regulation of cartilage development	11/1089	73/18614	0.00330253	0.0276322	0.0207479	WNT5A/NOG/LOXL2/TRPS1/SOX9/PKDCC/CCN2/ADAMTS12/AXIN2/RUNX2/MDK	11
GO:BP	UT-SCC 33	GO:0070527	platelet aggregation	11/1089	73/18614	0.00330253	0.0276322	0.0207479	IL6/C1QTNF1/ITGB3/UBASH3B/SERPINE2/PRKCQ/SH2B3/MYL9/MFSD2B/MYL12A/EMILIN1	11
GO:BP	UT-SCC 33	GO:0006929	substrate-dependent cell migration	6/1089	26/18614	0.00331121	0.0276322	0.0207479	ITGA11/FN1/SLIT2/NTN1/CTTN/VEGFC	6
GO:BP	UT-SCC 33	GO:0009435	NAD biosynthetic process	6/1089	26/18614	0.00331121	0.0276322	0.0207479	NNMT/KMO/HAAO/NMNAT2/NAMPT/KYNU	6
GO:BP	UT-SCC 33	GO:0062009	secondary palate development	6/1089	26/18614	0.00331121	0.0276322	0.0207479	WNT5A/LEF1/TGFB2/FZD2/ITGB6/TGFBR2	6
GO:BP	UT-SCC 33	GO:0043254	regulation of protein-containing complex assembly	38/1089	409/18614	0.00331853	0.027651	0.0207621	MTLN/TLR4/PAK3/SLIT2/CDH5/CSF3/CRACD/OCLN/CYFIP2/MAP1B/CLEC7A/KANK4/TMSB15B/TNF/SOX9/COTL1/ARHGAP40/MAPT/BIRC2/DNAJC15/DAAM2/CDC42EP2/BIN1/ATAT1/CTTN/HRK/TRABD2A/CSF2/IKBKE/ESAM/PTGER4/MMP3/GBP5/EPS8/RASIP1/CLDN7/FERMT2/ISG15	38
GO:BP	UT-SCC 33	GO:0002764	immune response-regulating signaling pathway	41/1089	450/18614	0.00332866	0.0276932	0.0207938	PDE4B/PLPP4/TLR4/PAK3/SLC15A3/BIRC3/TRIL/NLRP3/COLEC10/KCNN4/CLEC7A/TNF/SMPDL3B/CTSS/PRKCQ/PIK3CD/BIRC2/GBP1/IRAK2/TXK/RSAD2/OASL/FLOT1/IRF7/THEMIS2/MICB/SARM1/RFTN1/TLR3/PTPRJ/VTCN1/CD22/RIGI/GATA3/IFI35/TEC/PDE4D/TSPAN6/SLC39A10/FYB1/TNIP1	41
GO:BP	UT-SCC 33	GO:0010883	regulation of lipid storage	9/1089	53/18614	0.0033534	0.0278567	0.0209165	IL6/ITGB3/C3/TNF/PPARG/IKBKE/CPT1A/SCARB1/PLIN3	9
GO:BP	UT-SCC 33	GO:0051098	regulation of binding	35/1089	369/18614	0.00338695	0.0280501	0.0210617	WNT5A/MMP8/DAB2/NOG/UBASH3B/LIF/CSF3/LEF1/DISC1/VTN/TIAM1/ANGPT1/RIPOR2/CAMK1/NIBAN2/HMOX1/BDNF/NFATC4/HMGA2/FLOT1/BAMBI/TRIB3/PAX6/PPARG/LOX/PDGFB/TMEM132A/DDX11/GATA3/HEY1/AURKB/FKBP1A/BCL3/E2F1/DZIP1	35
GO:BP	UT-SCC 33	GO:0071900	regulation of protein serine/threonine kinase activity	35/1089	369/18614	0.00338695	0.0280501	0.0210617	WNT5A/TLR4/FGF2/PDGFRB/ADRA2A/PRKAR2B/DAB2/EPGN/ROR2/CCNJL/FGFR1/TCIM/THBS1/IL1B/TNF/CAMK1/LRP5/SLC8A1/SPRY4/CEMIP/SFRP1/FGF1/SPRY2/HMGA2/TNFRSF11A/TRIB3/SH2B3/HERC5/PPARG/NR2F2/PDGFB/PTPRJ/RASIP1/FERMT2/TRIB1	35
GO:BP	UT-SCC 33	GO:0051607	defense response to virus	30/1089	303/18614	0.00344056	0.028451	0.0213628	IL6/IFITM1/IFITM3/IL33/SLFN11/IL1B/IFITM2/GBP1/TRIM34/RSAD2/OASL/IRF7/IL23A/IFI44L/HERC5/KCNJ8/NLRC5/IKBKE/SAMHD1/IFIT3/MICB/SPON2/TLR3/RIGI/FADD/OAS2/ISG15/TSPAN6/IFI27/NMB	30
GO:BP	UT-SCC 33	GO:0002027	regulation of heart rate	14/1089	106/18614	0.00348519	0.0287765	0.0216072	CACNA2D1/RGS4/HCN4/TNF/SLC8A1/TPM1/BIN1/CACNA1G/SCN5A/SLC1A1/CACNA1C/PDE4D/PKP2/RNLS	14
GO:BP	UT-SCC 33	GO:0043393	regulation of protein binding	22/1089	201/18614	0.00349607	0.0288228	0.0216419	WNT5A/DAB2/NOG/UBASH3B/CSF3/DISC1/VTN/TIAM1/ANGPT1/CAMK1/BDNF/NFATC4/FLOT1/BAMBI/TRIB3/LOX/PDGFB/TMEM132A/DDX11/AURKB/FKBP1A/DZIP1	22
GO:BP	UT-SCC 33	GO:0045638	negative regulation of myeloid cell differentiation	13/1089	95/18614	0.0035118	0.0288654	0.0216739	TLR4/TNFAIP6/UBASH3B/TNFRSF11B/MAFB/FBN1/SFRP1/TLR3/H4C15/HOXB8/H4C14/H4C16/TRIB1	13
GO:BP	UT-SCC 33	GO:0048704	embryonic skeletal system morphogenesis	13/1089	95/18614	0.0035118	0.0288654	0.0216739	PRRX1/NOG/HOXB2/HOXB9/ZEB1/LHX1/RUNX2/OSR1/TGFBR2/MMP16/HOXD4/HOXB8/EYA1	13
GO:BP	UT-SCC 33	GO:0030900	forebrain development	37/1089	397/18614	0.00353965	0.0290012	0.0217759	WNT5A/FGF2/KIRREL3/SLIT2/DRD1/NOG/NDNF/OXTR/LEF1/DISC1/AVPR2/ZEB1/COL3A1/ALK/SLC8A1/LAMB1/LHX1/TUBA1A/DRAXIN/ANXA3/GBX2/TBX3/TUBB2B/RTN4RL1/ATAT1/SCN5A/SEMA7A/DLG4/PAX6/ALDH1A3/NR2F2/TUBB2A/CDH2/RAC3/SRGAP2/E2F1/MDK	37
GO:BP	UT-SCC 33	GO:0046683	response to organophosphorus	16/1089	129/18614	0.00354424	0.0290012	0.0217759	IGFBP5/STC1/PLAT/ENPP1/HCN4/COL1A1/VGF/CDO1/IL1B/P2RX5/SLC8A1/P2RY6/BIRC2/FOSL1/MMP19/CIB2	16
GO:BP	UT-SCC 33	GO:0048706	embryonic skeletal system development	16/1089	129/18614	0.00354424	0.0290012	0.0217759	WNT5A/PRRX1/NOG/HOXB2/COL1A1/HOXB9/SULF1/ZEB1/LHX1/RUNX2/OSR1/TGFBR2/MMP16/HOXD4/HOXB8/EYA1	16
GO:BP	UT-SCC 33	GO:0050670	regulation of lymphocyte proliferation	25/1089	239/18614	0.0035527	0.029027	0.0217953	IL6/TLR4/CD74/PDCD1LG2/HLA-DMB/IL7/PRLR/PLA2G2F/IL1B/PRKCQ/CLCF1/CD274/CCL5/IL23A/LGALS9/TGFBR2/VTCN1/CD22/PKN1/FADD/TNFRSF1B/RAC2/SLC39A10/IL4I1/TNFRSF9	25
GO:BP	UT-SCC 33	GO:0140546	defense response to symbiont	30/1089	304/18614	0.00361029	0.0294535	0.0221155	IL6/IFITM1/IFITM3/IL33/SLFN11/IL1B/IFITM2/GBP1/TRIM34/RSAD2/OASL/IRF7/IL23A/IFI44L/HERC5/KCNJ8/NLRC5/IKBKE/SAMHD1/IFIT3/MICB/SPON2/TLR3/RIGI/FADD/OAS2/ISG15/TSPAN6/IFI27/NMB	30
GO:BP	UT-SCC 33	GO:0061081	positive regulation of myeloid leukocyte cytokine production involved in immune response	7/1089	35/18614	0.00365396	0.0296329	0.0222502	WNT5A/TLR4/CD74/SEMA7A/SPON2/TLR3/RIGI	7
GO:BP	UT-SCC 33	GO:0070528	protein kinase C signaling	7/1089	35/18614	0.00365396	0.0296329	0.0222502	WNT5A/WNK4/SEZ6L2/FLOT1/PDGFB/DGKD/ANKRD1	7
GO:BP	UT-SCC 33	GO:1901099	negative regulation of signal transduction in absence of ligand	7/1089	35/18614	0.00365396	0.0296329	0.0222502	GDNF/IL7/IL1B/TNF/PRDX2/CSF2/EYA1	7
GO:BP	UT-SCC 33	GO:2001240	negative regulation of extrinsic apoptotic signaling pathway in absence of ligand	7/1089	35/18614	0.00365396	0.0296329	0.0222502	GDNF/IL7/IL1B/TNF/PRDX2/CSF2/EYA1	7
GO:BP	UT-SCC 33	GO:0050792	regulation of viral process	19/1089	165/18614	0.00366705	0.0296589	0.0222697	TRIM58/IFITM1/CH25H/CXCL8/CD74/IFITM3/TNF/IFITM2/PTX3/TRIM34/HMGA2/RSAD2/OASL/CCL5/NR5A2/LGALS9/OAS2/ISG15/TNIP1	19
GO:BP	UT-SCC 33	GO:0001736	establishment of planar polarity	11/1089	74/18614	0.00367888	0.0296589	0.0222697	WNT5A/GPC4/PRICKLE2/DAB2/ROR2/ROR1/TIAM1/SFRP1/FZD2/SAPCD2/SMURF2	11
GO:BP	UT-SCC 33	GO:0007164	establishment of tissue polarity	11/1089	74/18614	0.00367888	0.0296589	0.0222697	WNT5A/GPC4/PRICKLE2/DAB2/ROR2/ROR1/TIAM1/SFRP1/FZD2/SAPCD2/SMURF2	11
GO:BP	UT-SCC 33	GO:0035924	cellular response to vascular endothelial growth factor stimulus	11/1089	74/18614	0.00367888	0.0296589	0.0222697	PDGFRB/MIR196A1/PIK3CD/RAMP2/SPRY2/ADAMTS12/JCAD/DLL4/SPHK1/VEGFC/ADGRA2	11
GO:BP	UT-SCC 33	GO:0007389	pattern specification process	42/1089	467/18614	0.00377133	0.0303361	0.0227782	WNT5A/STC1/AR/FGF2/DNAH11/GDNF/C3/FOXF1/NOG/MEOX1/DAW1/HOXB2/ODAD2/LEF1/HOXB9/ZEB1/OOEP/MAFB/LRP5/LHX1/SFRP1/GBX2/FGF1/DAAM2/TBX3/NKX3-1/FOXD1/AXIN2/PAX8/PAX6/SHROOM3/NR2F2/SNAI1/DLL4/OSR1/TGFBR2/HOXD4/BASP1/HEY1/ARC/HOXB8/EYA1	42
GO:BP	UT-SCC 33	GO:0001654	eye development	36/1089	385/18614	0.00377397	0.0303361	0.0227782	FAT1/WNT5A/FGF2/PDGFRB/COL8A1/VSTM4/COL5A2/STRA6/VIM/ZEB1/TGFB2/FREM2/SOX9/LRP5/TSPAN12/LHX1/FBN1/DSCAM/NECTIN3/SPRY2/PAX6/SH3PXD2B/COL4A1/ALDH1A3/SLC1A1/PLAAT3/DLL4/ATP8A2/CACNA1C/TGFBR2/LAMA1/PTPRM/GATA3/SLC4A5/BCAR3/CTNS	36
GO:BP	UT-SCC 33	GO:1902414	protein localization to cell junction	14/1089	107/18614	0.00379955	0.0303459	0.0227856	WNT5A/GPC4/CDH5/NPTX1/PECAM1/ZDHHC2/MAPT/NETO2/NECTIN3/DLG4/ARHGAP44/JAK1/MPP4/FERMT2	14
GO:BP	UT-SCC 33	GO:0071706	tumor necrosis factor superfamily cytokine production	21/1089	190/18614	0.00380416	0.0303459	0.0227856	IL6/WNT5A/MMP8/TLR4/IL33/SYT11/THBS1/CLEC7A/ANGPT1/NFATC4/CD274/IL23A/LGALS9/SPON2/TLR3/PTPRJ/RIGI/FADD/OAS2/BCL3/IL27RA	21
GO:BP	UT-SCC 33	GO:1903555	regulation of tumor necrosis factor superfamily cytokine production	21/1089	190/18614	0.00380416	0.0303459	0.0227856	IL6/WNT5A/MMP8/TLR4/IL33/SYT11/THBS1/CLEC7A/ANGPT1/NFATC4/CD274/IL23A/LGALS9/SPON2/TLR3/PTPRJ/RIGI/FADD/OAS2/BCL3/IL27RA	21
GO:BP	UT-SCC 33	GO:0072524	pyridine-containing compound metabolic process	12/1089	85/18614	0.00381917	0.0303459	0.0227856	NNMT/KMO/HAAO/ALDH1L2/ALPL/NQO1/NMNAT2/NAMPT/KYNU/SARM1/TKT/TP53I3	12
GO:BP	UT-SCC 33	GO:1901292	nucleoside phosphate catabolic process	12/1089	85/18614	0.00381917	0.0303459	0.0227856	SUCLG2/PDE4B/PDE7B/ENPP1/NT5C1A/SAMHD1/UPP1/DPYD/ACAT1/SARM1/ENTPD1/PDE4D	12
GO:BP	UT-SCC 33	GO:0014009	glial cell proliferation	9/1089	54/18614	0.00381961	0.0303459	0.0227856	IL6/NTN1/IL33/IL1B/TNF/LEPR/CSF1/VEGFC/E2F1	9
GO:BP	UT-SCC 33	GO:0032330	regulation of chondrocyte differentiation	9/1089	54/18614	0.00381961	0.0303459	0.0227856	LOXL2/TRPS1/SOX9/PKDCC/CCN2/ADAMTS12/AXIN2/RUNX2/MDK	9
GO:BP	UT-SCC 33	GO:0086002	cardiac muscle cell action potential involved in contraction	9/1089	54/18614	0.00381961	0.0303459	0.0227856	GJA5/CACNA2D1/BIN1/CACNA1G/SCN5A/KCNJ8/CACNA1C/SCN1A/PKP2	9
GO:BP	UT-SCC 33	GO:1903510	mucopolysaccharide metabolic process	13/1089	96/18614	0.00384979	0.0305413	0.0229323	CSGALNACT1/FGF2/TNFAIP6/NDNF/IL1B/ANGPT1/CEMIP/B3GNT3/B3GNT7/ST3GAL1/B3GNT4/PDGFB/CHSY3	13
GO:BP	UT-SCC 33	GO:0008361	regulation of cell size	20/1089	178/18614	0.0038752	0.0306983	0.0230502	WNT5A/FN1/IL7R/L1CAM/NTN1/DISC1/TMEM123/MAP1B/KCNN4/DEPTOR/NRCAM/AKT3/MAPT/DRAXIN/BDNF/DSCAM/CTTN/SEMA7A/MAG/SEMA4D	20
GO:BP	UT-SCC 33	GO:0035296	regulation of tube diameter	17/1089	142/18614	0.00390525	0.0308469	0.0231618	GJA5/ADRA2A/VSTM4/DRD1/OXTR/AVPR2/TNF/SLC8A1/ADRA1D/ITGA1/ARHGAP42/HTR7/ADCY6/NPR1/GPX1/GCLM/HTR1D	17
GO:BP	UT-SCC 33	GO:0097746	blood vessel diameter maintenance	17/1089	142/18614	0.00390525	0.0308469	0.0231618	GJA5/ADRA2A/VSTM4/DRD1/OXTR/AVPR2/TNF/SLC8A1/ADRA1D/ITGA1/ARHGAP42/HTR7/ADCY6/NPR1/GPX1/GCLM/HTR1D	17
GO:BP	UT-SCC 33	GO:0086067	AV node cell to bundle of His cell communication	4/1089	12/18614	0.00394788	0.0310844	0.0233401	GJA5/CACNA1G/SCN5A/CACNA1C	4
GO:BP	UT-SCC 33	GO:0090331	negative regulation of platelet aggregation	4/1089	12/18614	0.00394788	0.0310844	0.0233401	C1QTNF1/UBASH3B/SERPINE2/SH2B3	4
GO:BP	UT-SCC 33	GO:0003184	pulmonary valve morphogenesis	5/1089	19/18614	0.00396374	0.0310844	0.0233401	GJA5/SLIT2/STRA6/TGFB2/HEY1	5
GO:BP	UT-SCC 33	GO:0010544	negative regulation of platelet activation	5/1089	19/18614	0.00396374	0.0310844	0.0233401	C1QTNF1/UBASH3B/SERPINE2/SH2B3/PDGFB	5
GO:BP	UT-SCC 33	GO:0051580	regulation of neurotransmitter uptake	5/1089	19/18614	0.00396374	0.0310844	0.0233401	GDNF/ITGB3/DRD1/RAB3B/FLOT1	5
GO:BP	UT-SCC 33	GO:0046651	lymphocyte proliferation	30/1089	306/18614	0.00397111	0.0310976	0.02335	IL6/TLR4/IL7R/CD74/PDCD1LG2/HLA-DMB/IL7/PRLR/LEF1/PLA2G2F/IL1B/DOCK2/PRDX2/PRKCQ/CLCF1/PSMB10/CD274/CCL5/IL23A/LGALS9/TGFBR2/VTCN1/CD22/PKN1/FADD/TNFRSF1B/RAC2/SLC39A10/IL4I1/TNFRSF9	30
GO:BP	UT-SCC 33	GO:0001666	response to hypoxia	29/1089	293/18614	0.0039989	0.0312034	0.0234295	STC1/PLAT/ANGPTL4/NDNF/ARNT2/LOXL2/THBS1/TGFB2/TNF/KCNK2/SLC8A1/BIRC2/SFRP1/VASN/DDR2/HMOX1/CLDN3/NKX3-1/STC2/PPARG/AK4/UCP2/PLOD2/TGFBR2/FMN2/CPEB1/SLC29A1/VEGFC/E2F1	29
GO:BP	UT-SCC 33	GO:0002286	T cell activation involved in immune response	15/1089	119/18614	0.00400176	0.0312034	0.0234295	IL6/CD74/HLA-DMB/NLRP3/LEF1/HLX/LOXL3/IL18R1/IL23A/LGALS9/PTGER4/ICAM1/GATA3/BCL3/MDK	15
GO:BP	UT-SCC 33	GO:0048675	axon extension	15/1089	119/18614	0.00400176	0.0312034	0.0234295	WNT5A/FN1/L1CAM/SLIT2/NTN1/DISC1/MAP1B/NRCAM/MAPT/DRAXIN/DSCAM/CTTN/SEMA7A/MAG/SEMA4D	15
GO:BP	UT-SCC 33	GO:0070997	neuron death	35/1089	373/18614	0.00402201	0.0313167	0.0235145	WNT5A/TLR4/PAK3/GDNF/FAIM2/KMO/NDNF/CSF3/TGFB2/ANGPT1/NQO1/TNF/CLCF1/MAPT/TUBA1A/CSF1/DRAXIN/DDR2/HMOX1/BDNF/NFATC4/ITGA1/MAG/CCL5/SLC1A1/SARM1/FADD/GATA3/TNFRSF1B/GPX1/TMTC4/IL27RA/GAPDH/MDK/GCLM	35
GO:BP	UT-SCC 33	GO:0030308	negative regulation of cell growth	21/1089	191/18614	0.0040454	0.0313544	0.0235428	WNT5A/SLIT2/RGS4/DAB2/ENPP1/CCN3/NTN1/SERPINE2/TGFB2/CDA/SFRP1/DRAXIN/SEMA7A/MAG/CYP27B1/NPR1/PTPRJ/SEMA4D/DCBLD2/ING1/CCDC85B	21
GO:BP	UT-SCC 33	GO:0050777	negative regulation of immune response	21/1089	191/18614	0.0040454	0.0313544	0.0235428	IL7R/FOXF1/IL33/SERPINB9/COL3A1/SERPING1/HLX/LOXL3/GPR17/HMOX1/PLK2/HLA-B/PPARG/NLRC5/SAMHD1/LGALS9/SERPINB4/GPX1/ISG15/IL4I1/IL27RA	21
GO:BP	UT-SCC 33	GO:0042730	fibrinolysis	6/1089	27/18614	0.0040498	0.0313544	0.0235428	PLAT/VTN/THBS1/SERPING1/FAP/SERPINE1	6
GO:BP	UT-SCC 33	GO:0072207	metanephric epithelium development	6/1089	27/18614	0.0040498	0.0313544	0.0235428	LIF/SOX9/YAP1/PAX8/OSR1/ACAT1	6
GO:BP	UT-SCC 33	GO:0050954	sensory perception of mechanical stimulus	20/1089	179/18614	0.00412973	0.031928	0.0239735	TBL1X/EPYC/ATP6V0A4/LRIG1/ROR1/COL1A1/SERPINE2/TNF/CLIC5/RIPOR2/MYO7B/CEMIP/SPRY2/SLC26A4/SOBP/SCN1A/GPX1/TMTC4/CDC14A/EYA1	20
GO:BP	UT-SCC 33	GO:0030574	collagen catabolic process	8/1089	45/18614	0.0041651	0.0321559	0.0241447	MMP8/CTSS/MMP7/FAP/MMP19/MMP3/MMP16/MMP15	8
GO:BP	UT-SCC 33	GO:0014074	response to purine-containing compound	17/1089	143/18614	0.00419734	0.0323136	0.024263	IGFBP5/STC1/PLAT/ENPP1/HCN4/COL1A1/VGF/CDO1/IL1B/P2RX5/SLC8A1/P2RY6/BIRC2/FOSL1/MMP19/CIB2/CHEK1	17
GO:BP	UT-SCC 33	GO:0035150	regulation of tube size	17/1089	143/18614	0.00419734	0.0323136	0.024263	GJA5/ADRA2A/VSTM4/DRD1/OXTR/AVPR2/TNF/SLC8A1/ADRA1D/ITGA1/ARHGAP42/HTR7/ADCY6/NPR1/GPX1/GCLM/HTR1D	17
GO:BP	UT-SCC 33	GO:0010586	miRNA metabolic process	13/1089	97/18614	0.00421362	0.0323933	0.0243229	AR/FGF2/TGFB2/TNF/SOX9/FOSL1/NFATC4/ATOH8/PPARG/PDGFB/ETS1/GATA3/TEAD1	13
GO:BP	UT-SCC 33	GO:0055001	muscle cell development	21/1089	192/18614	0.00429922	0.0330035	0.0247811	ALPK2/SORBS2/PDGFRB/KRT8/MYPN/RGS4/PGM5/DNER/SLC8A1/TPM1/NIBAN2/TBX3/BIN1/RAMP2/NFATC4/ACTN1/MYL9/LOX/CNTNAP1/ANKRD1/GPX1	21
GO:BP	UT-SCC 33	GO:0001569	branching involved in blood vessel morphogenesis	7/1089	36/18614	0.0043111	0.0330035	0.0247811	LEF1/GBX2/NFATC4/COL4A1/DLL4/TGFBR2/MDK	7
GO:BP	UT-SCC 33	GO:0003161	cardiac conduction system development	7/1089	36/18614	0.0043111	0.0330035	0.0247811	GJA5/HCN4/TBX3/MSC/CACNA1G/SCN5A/HEY1	7
GO:BP	UT-SCC 33	GO:0061900	glial cell activation	9/1089	55/18614	0.00433505	0.0331404	0.0248839	IL6/MMP8/IL33/SYT11/IL1B/TNF/MAPT/TLR3/SPHK1	9
GO:BP	UT-SCC 33	GO:1902106	negative regulation of leukocyte differentiation	14/1089	109/18614	0.00449751	0.0343343	0.0257803	TLR4/CD74/TNFAIP6/UBASH3B/TNFRSF11B/MAFB/HLX/PRDX2/LOXL3/FBN1/SFRP1/TLR3/TRIB1/MDK	14
GO:BP	UT-SCC 33	GO:0150076	neuroinflammatory response	11/1089	76/18614	0.00453412	0.0345656	0.025954	IL6/MMP8/IL33/SYT11/IL1B/TNF/MAPT/MMP3/TLR3/SPHK1/TNFRSF1B	11
GO:BP	UT-SCC 33	GO:0043270	positive regulation of monoatomic ion transport	24/1089	231/18614	0.00460242	0.0349573	0.0262481	STC1/PDGFRB/CACNA2D1/ADRA2A/RGS7/DRD1/KCNN4/STAC/P2RX5/CTSS/STAC2/P2RY6/CEMIP/AKAP5/SCN5A/CACNG4/VMP1/GLRX/CCL5/PDGFB/ATP2C2/AMIGO1/ARC/PKP2	24
GO:BP	UT-SCC 33	GO:0002275	myeloid cell activation involved in immune response	13/1089	98/18614	0.00460469	0.0349573	0.0262481	FOXF1/IL33/MILR1/DYSF/TNF/DOCK2/PIK3CD/GAB2/ANXA3/HMOX1/LGALS9/IFI35/RAC2	13
GO:BP	UT-SCC 33	GO:0051952	regulation of amine transport	13/1089	98/18614	0.00460469	0.0349573	0.0262481	GDNF/ADRA2A/RGS4/DRD1/KMO/RAB3B/OXTR/SYT11/SV2A/SLC38A3/TNF/SLC43A1/SYT17	13
GO:BP	UT-SCC 33	GO:0002088	lens development in camera-type eye	12/1089	87/18614	0.00462816	0.0349897	0.0262724	FAT1/WNT5A/FGF2/VIM/NECTIN3/SPRY2/PAX6/PLAAT3/TGFBR2/GATA3/BCAR3/CTNS	12
GO:BP	UT-SCC 33	GO:0010232	vascular transport	12/1089	87/18614	0.00462816	0.0349897	0.0262724	SLC24A3/SLC38A5/ABCG2/SLC38A3/LEPR/ABCC3/SLC16A2/KCNJ8/SLC1A1/SLC4A8/SLC5A6/SLC29A1	12
GO:BP	UT-SCC 33	GO:0150104	transport across blood-brain barrier	12/1089	87/18614	0.00462816	0.0349897	0.0262724	SLC24A3/SLC38A5/ABCG2/SLC38A3/LEPR/ABCC3/SLC16A2/KCNJ8/SLC1A1/SLC4A8/SLC5A6/SLC29A1	12
GO:BP	UT-SCC 33	GO:0034612	response to tumor necrosis factor	26/1089	257/18614	0.0046669	0.0352338	0.0264557	AFF3/KRT8/CXCL8/BIRC3/COL1A1/KRT18/THBS1/TNF/CCL20/CHI3L1/BIRC2/GBP1/TUBA1A/PID1/TRAF5/SFRP1/NKX3-1/TNFRSF11A/ADAMTS12/CCL5/GBP2/CARD14/GATA3/SPHK1/TNFRSF1B/ANKRD1	26
GO:BP	UT-SCC 33	GO:0048771	tissue remodeling	20/1089	181/18614	0.00468047	0.0352875	0.026496	IL6/IGFBP5/ITGB3/RASSF2/UBASH3B/TNFRSF11B/IL7/LIF/TIMP1/LEPR/LRP5/SFRP1/DDR2/TNFRSF11A/THBS4/S1PR1/IL23A/PPARG/DLL4/MDK	20
GO:BP	UT-SCC 33	GO:0032613	interleukin-10 production	10/1089	66/18614	0.00478682	0.0357593	0.0268503	IL6/MMP8/TLR4/PDCD1LG2/CLEC7A/CD274/IL23A/LGALS9/ISG15/BCL3	10
GO:BP	UT-SCC 33	GO:0032653	regulation of interleukin-10 production	10/1089	66/18614	0.00478682	0.0357593	0.0268503	IL6/MMP8/TLR4/PDCD1LG2/CLEC7A/CD274/IL23A/LGALS9/ISG15/BCL3	10
GO:BP	UT-SCC 33	GO:0048814	regulation of dendrite morphogenesis	10/1089	66/18614	0.00478682	0.0357593	0.0268503	PAK3/DPYSL5/HECW2/NFATC4/DLG4/DBN1/SARM1/SEMA4D/TNIK/TLX2	10
GO:BP	UT-SCC 33	GO:0010712	regulation of collagen metabolic process	8/1089	46/18614	0.00478884	0.0357593	0.0268503	IL6/CREB3L1/PDGFRB/VIM/FAP/DDR2/CCN2/EMILIN1	8
GO:BP	UT-SCC 33	GO:0034331	cell junction maintenance	8/1089	46/18614	0.00478884	0.0357593	0.0268503	ITGB3/CLDN3/KIFC3/DLG4/PARD6A/CNTNAP1/C1QL1/FERMT2	8
GO:BP	UT-SCC 33	GO:0035272	exocrine system development	8/1089	46/18614	0.00478884	0.0357593	0.0268503	TGM2/TGFB2/TNF/SOX9/NKX3-1/PAX6/LAMA1/NTN4	8
GO:BP	UT-SCC 33	GO:2001239	regulation of extrinsic apoptotic signaling pathway in absence of ligand	8/1089	46/18614	0.00478884	0.0357593	0.0268503	GDNF/IL7/FGFR1/IL1B/TNF/PRDX2/CSF2/EYA1	8
GO:BP	UT-SCC 33	GO:0002675	positive regulation of acute inflammatory response	6/1089	28/18614	0.00490343	0.0363173	0.0272693	IL6/C3/IL1B/TNF/TNFRSF11A/OSMR	6
GO:BP	UT-SCC 33	GO:0003401	axis elongation	6/1089	28/18614	0.00490343	0.0363173	0.0272693	WNT5A/SOX9/YAP1/SFRP1/FGF1/SPRY2	6
GO:BP	UT-SCC 33	GO:0019359	nicotinamide nucleotide biosynthetic process	6/1089	28/18614	0.00490343	0.0363173	0.0272693	NNMT/KMO/HAAO/NMNAT2/NAMPT/KYNU	6
GO:BP	UT-SCC 33	GO:0019363	pyridine nucleotide biosynthetic process	6/1089	28/18614	0.00490343	0.0363173	0.0272693	NNMT/KMO/HAAO/NMNAT2/NAMPT/KYNU	6
GO:BP	UT-SCC 33	GO:0030194	positive regulation of blood coagulation	6/1089	28/18614	0.00490343	0.0363173	0.0272693	PLAT/VTN/THBS1/PRDX2/SERPINE1/EMILIN1	6
GO:BP	UT-SCC 33	GO:1900048	positive regulation of hemostasis	6/1089	28/18614	0.00490343	0.0363173	0.0272693	PLAT/VTN/THBS1/PRDX2/SERPINE1/EMILIN1	6
GO:BP	UT-SCC 33	GO:1905952	regulation of lipid localization	20/1089	182/18614	0.0049778	0.036685	0.0275453	IL6/C1QTNF1/ITGB3/C3/DAB2/THBS1/IL1B/TNF/ACSL5/OSBPL6/NKX3-1/ABCA8/TNFRSF11A/PPARG/DENND5B/IKBKE/ATP8A2/SCARB1/NMB/PLIN3	20
GO:BP	UT-SCC 33	GO:0015711	organic anion transport	39/1089	433/18614	0.00499811	0.036685	0.0275453	RGS4/RBP7/KMO/SLC38A5/ABCG2/SV2A/SLC16A6/PLA2G2F/SLC2A14/THBS1/SLC38A3/IL1B/TNF/ABCC6/SLC16A3/SLCO2A1/ABCC3/ACSL5/SLC2A6/SLC16A14/SLC43A1/TNFRSF11A/SLC22A4/SLC16A2/SLC26A4/PPARG/SLC1A1/UCP2/CPT1A/SLCO5A1/SLC4A8/SLC5A6/SLC39A8/SLC4A5/CYB5R2/NMB/SLC27A2/CTNS/BEST1	39
GO:BP	UT-SCC 33	GO:0048332	mesoderm morphogenesis	11/1089	77/18614	0.00501718	0.036685	0.0275453	WNT5A/ITGB3/FOXF1/NOG/LEF1/TBX3/HMGA2/SNAI1/TXNRD1/TLX2/EYA1	11
GO:BP	UT-SCC 33	GO:0010596	negative regulation of endothelial cell migration	13/1089	99/18614	0.00502444	0.036685	0.0275453	STC1/FGF2/SLIT2/ADAMTS9/THBS1/TNF/MIR196A1/PPARG/NR2F2/DLL4/PTPRM/VASH1/MIR193A	13
GO:BP	UT-SCC 33	GO:1990868	response to chemokine	13/1089	99/18614	0.00502444	0.036685	0.0275453	CXCL1/SLIT2/CXCL8/CXCL2/CXCL3/PADI2/RIPOR2/CCL20/GPR17/CCR3/SH2B3/CCL5/LOX	13
GO:BP	UT-SCC 33	GO:1990869	cellular response to chemokine	13/1089	99/18614	0.00502444	0.036685	0.0275453	CXCL1/SLIT2/CXCL8/CXCL2/CXCL3/PADI2/RIPOR2/CCL20/GPR17/CCR3/SH2B3/CCL5/LOX	13
GO:BP	UT-SCC 33	GO:0002544	chronic inflammatory response	5/1089	20/18614	0.00503387	0.036685	0.0275453	S100A9/THBS1/VNN1/TNF/CCL5	5
GO:BP	UT-SCC 33	GO:0021516	dorsal spinal cord development	5/1089	20/18614	0.00503387	0.036685	0.0275453	GDNF/LHX1/DRAXIN/DAAM2/HOXB8	5
GO:BP	UT-SCC 33	GO:0060231	mesenchymal to epithelial transition	5/1089	20/18614	0.00503387	0.036685	0.0275453	GDNF/LIF/PAX8/GATA3/BASP1	5
GO:BP	UT-SCC 33	GO:0060340	positive regulation of type I interferon-mediated signaling pathway	5/1089	20/18614	0.00503387	0.036685	0.0275453	WNT5A/IRF7/NLRC5/IKBKE/FADD	5
GO:BP	UT-SCC 33	GO:0010092	specification of animal organ identity	7/1089	37/18614	0.00505375	0.036685	0.0275453	WNT5A/AR/FGF2/GDNF/FGF1/AXIN2/PAX8	7
GO:BP	UT-SCC 33	GO:0010934	macrophage cytokine production	7/1089	37/18614	0.00505375	0.036685	0.0275453	WNT5A/TLR4/CD74/TGFB2/SEMA7A/SPON2/TLR3	7
GO:BP	UT-SCC 33	GO:0010935	regulation of macrophage cytokine production	7/1089	37/18614	0.00505375	0.036685	0.0275453	WNT5A/TLR4/CD74/TGFB2/SEMA7A/SPON2/TLR3	7
GO:BP	UT-SCC 33	GO:0033280	response to vitamin D	7/1089	37/18614	0.00505375	0.036685	0.0275453	STC1/KL/CYP24A1/ALPL/SFRP1/STC2/CYP27B1	7
GO:BP	UT-SCC 33	GO:0086019	cell-cell signaling involved in cardiac conduction	7/1089	37/18614	0.00505375	0.036685	0.0275453	GJA5/CACNA2D1/HCN4/CACNA1G/SCN5A/CACNA1C/PKP2	7
GO:BP	UT-SCC 33	GO:0072676	lymphocyte migration	15/1089	122/18614	0.00506178	0.0366945	0.0275525	WNT5A/ITGB3/CH25H/XG/PADI2/RIPOR2/CCL20/PIK3CD/JAM2/S1PR1/CCL5/SAA1/FADD/GATA3/IL27RA	15
GO:BP	UT-SCC 33	GO:0046849	bone remodeling	12/1089	88/18614	0.00508106	0.0367855	0.0276208	IL6/ITGB3/RASSF2/UBASH3B/TNFRSF11B/IL7/LEPR/LRP5/SFRP1/TNFRSF11A/S1PR1/MDK	12
GO:BP	UT-SCC 33	GO:0072659	protein localization to plasma membrane	28/1089	285/18614	0.00511817	0.0370006	0.0277823	AR/DAB2/RAB3B/KRT18/TNF/STAC/STAC2/RAB31/ZDHHC2/PKDCC/GBP1/PID1/LYPD1/AKAP5/NECTIN3/RAMP2/LRRC15/FLOT1/ARHGAP44/ATP2C2/CDH2/RAMP1/TTC7A/FLOT2/TNIK/PKP2/FYB1/PPFIA1	28
GO:BP	UT-SCC 33	GO:0002218	activation of innate immune response	24/1089	233/18614	0.00512431	0.0370006	0.0277823	TLR4/PAK3/SLC15A3/BIRC3/TRIL/NLRP3/COLEC10/CLEC7A/TNF/SMPDL3B/CTSS/BIRC2/IRAK2/RSAD2/OASL/FLOT1/IRF7/SARM1/RFTN1/TLR3/RIGI/IFI35/TSPAN6/TNIP1	24
GO:BP	UT-SCC 33	GO:0031345	negative regulation of cell projection organization	21/1089	195/18614	0.00514126	0.0370741	0.0278375	PTPRG/WNT5A/SLIT2/DAB2/NTN1/VIM/DPYSL5/MIR196A1/YAP1/PMP22/DRAXIN/RTN4RL1/NFATC4/SPRY2/MAK/SEMA7A/MAG/ARHGAP44/ADCY6/SEMA4D/TLX2	21
GO:BP	UT-SCC 33	GO:0048565	digestive tract development	16/1089	134/18614	0.0051565	0.037135	0.0278832	WNT5A/FOXF1/CXCL8/OXTR/STRA6/COL3A1/TGFB2/RBPMS2/TNF/SOX9/HLX/PKDCC/YAP1/SFRP1/CLMP/TGFBR2	16
GO:BP	UT-SCC 33	GO:0051402	neuron apoptotic process	26/1089	259/18614	0.00516387	0.0371391	0.0278863	PAK3/GDNF/FAIM2/NDNF/TGFB2/ANGPT1/NQO1/TNF/CLCF1/TUBA1A/DRAXIN/HMOX1/BDNF/NFATC4/ITGA1/MAG/SLC1A1/SARM1/FADD/GATA3/GPX1/TMTC4/IL27RA/GAPDH/MDK/GCLM	26
GO:BP	UT-SCC 33	GO:0048545	response to steroid hormone	32/1089	339/18614	0.0052945	0.0380286	0.0285542	IL6/STC1/AR/SLIT2/PLAT/DAB2/PGR/OXTR/CLDN4/COL1A1/CDO1/ALPL/THBS1/TGFB2/TNF/PADI2/PAPPA/YAP1/SFRP1/ANXA3/TFPI/PTGER2/FOSL1/CCN2/NKX3-1/AXIN2/LOX/TGFBR2/PKN1/SCNN1A/PAQR8/MDK	32
GO:BP	UT-SCC 33	GO:0016358	dendrite development	24/1089	234/18614	0.00540315	0.0387241	0.0290764	PAK3/IQSEC1/DOCK10/DISC1/MAP1B/ALK/DPYSL5/CAMK1/VLDLR/RAB17/DSCAM/HECW2/NFATC4/DLG4/ARHGAP44/DBN1/SARM1/LZTS3/SEMA4D/CDC20/TNIK/ARC/SRGAP2/TLX2	24
GO:BP	UT-SCC 33	GO:0035745	T-helper 2 cell cytokine production	4/1089	13/18614	0.00544093	0.0387241	0.0290764	IL6/NLRP3/RSAD2/GATA3	4
GO:BP	UT-SCC 33	GO:0051918	negative regulation of fibrinolysis	4/1089	13/18614	0.00544093	0.0387241	0.0290764	PLAT/VTN/THBS1/SERPINE1	4
GO:BP	UT-SCC 33	GO:0070234	positive regulation of T cell apoptotic process	4/1089	13/18614	0.00544093	0.0387241	0.0290764	WNT5A/CD274/CCL5/LGALS9	4
GO:BP	UT-SCC 33	GO:0070424	regulation of nucleotide-binding oligomerization domain containing signaling pathway	4/1089	13/18614	0.00544093	0.0387241	0.0290764	TLR4/SLC15A3/BIRC3/BIRC2	4
GO:BP	UT-SCC 33	GO:2000551	regulation of T-helper 2 cell cytokine production	4/1089	13/18614	0.00544093	0.0387241	0.0290764	IL6/NLRP3/RSAD2/GATA3	4
GO:BP	UT-SCC 33	GO:2001046	positive regulation of integrin-mediated signaling pathway	4/1089	13/18614	0.00544093	0.0387241	0.0290764	LAMB1/LOXL3/LIMS2/LAMA1	4
GO:BP	UT-SCC 33	GO:0032755	positive regulation of interleukin-6 production	13/1089	100/18614	0.00547432	0.038874	0.029189	IL6/WNT5A/MMP8/TLR4/CD74/IL33/CLEC7A/IL1B/TNF/LGALS9/SPON2/TLR3/RIGI	13
GO:BP	UT-SCC 33	GO:0001774	microglial cell activation	8/1089	47/18614	0.0054817	0.038874	0.029189	IL6/MMP8/IL33/SYT11/TNF/MAPT/TLR3/SPHK1	8
GO:BP	UT-SCC 33	GO:0060070	canonical Wnt signaling pathway	30/1089	313/18614	0.00548332	0.038874	0.029189	WNT5A/FGF2/TBL1X/PLPP3/DAB2/ZEB2/NOG/LEF1/DISC1/COL1A1/IGFBP1/SOX9/LRP5/YAP1/SFRP1/DRAXIN/DAAM2/FZD2/ZBED3/FOXD1/BAMBI/TMEM170B/AXIN2/TLE4/CDH2/SMURF2/GATA3/LYPD6/ADGRA2/MDK	30
GO:BP	UT-SCC 33	GO:0002448	mast cell mediated immunity	9/1089	57/18614	0.00552731	0.0390824	0.0293455	FOXF1/MILR1/SERPINB9/PIK3CD/GAB2/HMOX1/LGALS9/SPON2/RAC2	9
GO:BP	UT-SCC 33	GO:0072523	purine-containing compound catabolic process	9/1089	57/18614	0.00552731	0.0390824	0.0293455	SUCLG2/PDE4B/PDE7B/NT5C1A/SAMHD1/DPYD/ACAT1/SARM1/PDE4D	9
GO:BP	UT-SCC 33	GO:0055117	regulation of cardiac muscle contraction	11/1089	78/18614	0.00554006	0.0390824	0.0293455	PDE4B/GJA5/STC1/HCN4/SLC8A1/CCN2/BIN1/SCN5A/CACNA1C/PDE4D/PKP2	11
GO:BP	UT-SCC 33	GO:0042476	odontogenesis	16/1089	135/18614	0.00554132	0.0390824	0.0293455	COL1A2/KLK5/TNFRSF11B/LEF1/COL1A1/ALPL/TGFB2/LAMB1/CSF1/SCN5A/AXIN2/ITGB6/RUNX2/SERPINE1/OSR1/SP6	16
GO:BP	UT-SCC 33	GO:0009952	anterior/posterior pattern specification	22/1089	209/18614	0.00556804	0.0391735	0.0294139	WNT5A/FOXF1/NOG/MEOX1/HOXB2/LEF1/HOXB9/LRP5/LHX1/SFRP1/GBX2/TBX3/NKX3-1/AXIN2/PAX6/NR2F2/OSR1/HOXD4/BASP1/HEY1/ARC/HOXB8	22
GO:BP	UT-SCC 33	GO:0043367	CD4-positive, alpha-beta T cell differentiation	12/1089	89/18614	0.00556857	0.0391735	0.0294139	IL6/NLRP3/LEF1/HLX/LOXL3/IL18R1/RSAD2/IL23A/LGALS9/PTGER4/GATA3/BCL3	12
GO:BP	UT-SCC 33	GO:0046578	regulation of Ras protein signal transduction	20/1089	184/18614	0.00561926	0.0394792	0.0296435	PDGFRB/IQSEC1/RASGRF1/ARHGDIB/SYDE1/COL3A1/TGFB2/RIPOR2/SPRY4/CSF1/GPR17/CYTH1/SPRY2/FLOT1/ARHGAP42/ARHGAP44/ARFGEF3/EPS8/RASIP1/PSD3	20
GO:BP	UT-SCC 33	GO:0070374	positive regulation of ERK1 and ERK2 cascade	23/1089	222/18614	0.00564787	0.0396293	0.0297561	TLR4/FGF2/PDGFRB/ITGB3/CD74/ANGPT1/TNF/CCL20/CHI3L1/P2RY6/GCNT2/FGF1/DDR2/CCN2/SPRY2/DENND2B/TNFRSF11A/SEMA7A/CCL5/LGALS9/PDGFB/ICAM1/FERMT2	23
GO:BP	UT-SCC 33	GO:0071356	cellular response to tumor necrosis factor	24/1089	235/18614	0.00569448	0.0399051	0.0299632	KRT8/CXCL8/BIRC3/COL1A1/KRT18/THBS1/TNF/CCL20/CHI3L1/BIRC2/GBP1/PID1/TRAF5/SFRP1/NKX3-1/TNFRSF11A/ADAMTS12/CCL5/GBP2/CARD14/GATA3/SPHK1/TNFRSF1B/ANKRD1	24
GO:BP	UT-SCC 33	GO:1903522	regulation of blood circulation	26/1089	261/18614	0.00570422	0.0399222	0.0299761	PDE4B/GJA5/STC1/CACNA2D1/ADRA2A/RGS4/OXTR/HCN4/AVPR2/TGFB2/TNF/CELF2/SLC8A1/TPM1/CCN2/BIN1/CACNA1G/SCN5A/ADRA1D/ARHGAP42/CYP2J2/SLC1A1/CACNA1C/PDE4D/PKP2/RNLS	26
GO:BP	UT-SCC 33	GO:0048608	reproductive structure development	29/1089	301/18614	0.00582167	0.0406921	0.0305542	WNT5A/AR/PDGFRB/C3/SLIT2/TNFAIP6/NOG/ROR2/PRLR/PGR/STRA6/VGF/SULF1/SERPINE2/TGFB2/SOX9/PTX3/LHX1/SFRP1/TBX3/NKX3-1/MMP19/NR2F2/OSR1/TLR3/GATA3/BASP1/HOXB13/MAMLD1	29
GO:BP	UT-SCC 33	GO:0010951	negative regulation of endopeptidase activity	18/1089	160/18614	0.00587319	0.0407425	0.030592	BIRC3/VTN/TIMP1/SERPINB9/SERPINE2/TIMP4/THBS1/TNF/SERPING1/BIRC2/BIN1/SERPINA1/MAGEA3/SERPINE1/SERPINB4/SERPINB1/GPX1/GAPDH	18
GO:BP	UT-SCC 33	GO:0003156	regulation of animal organ formation	6/1089	29/18614	0.00588208	0.0407425	0.030592	WNT5A/AR/FGF2/GDNF/SULF1/FGF1	6
GO:BP	UT-SCC 33	GO:0010955	negative regulation of protein processing	6/1089	29/18614	0.00588208	0.0407425	0.030592	PLAT/SERPINE2/IL1R2/THBS1/MAGEA3/SERPINE1	6
GO:BP	UT-SCC 33	GO:0060441	epithelial tube branching involved in lung morphogenesis	6/1089	29/18614	0.00588208	0.0407425	0.030592	FOXF1/TNF/SOX9/YAP1/SPRY2/LAMA1	6
GO:BP	UT-SCC 33	GO:0072012	glomerulus vasculature development	6/1089	29/18614	0.00588208	0.0407425	0.030592	PDGFRB/ITGB3/PECAM1/ANGPT1/PDGFB/OSR1	6
GO:BP	UT-SCC 33	GO:1900017	positive regulation of cytokine production involved in inflammatory response	6/1089	29/18614	0.00588208	0.0407425	0.030592	IL6/TLR4/CLEC7A/TNF/GPSM3/GBP5	6
GO:BP	UT-SCC 33	GO:1903318	negative regulation of protein maturation	6/1089	29/18614	0.00588208	0.0407425	0.030592	PLAT/SERPINE2/IL1R2/THBS1/MAGEA3/SERPINE1	6
GO:BP	UT-SCC 33	GO:0032728	positive regulation of interferon-beta production	7/1089	38/18614	0.0058885	0.0407425	0.030592	TLR4/FLOT1/IRF7/TLR3/RIGI/OAS2/ISG15	7
GO:BP	UT-SCC 33	GO:0032640	tumor necrosis factor production	20/1089	185/18614	0.00596457	0.0411646	0.0309089	IL6/WNT5A/MMP8/TLR4/IL33/SYT11/THBS1/CLEC7A/ANGPT1/NFATC4/IL23A/LGALS9/SPON2/TLR3/PTPRJ/RIGI/FADD/OAS2/BCL3/IL27RA	20
GO:BP	UT-SCC 33	GO:0032680	regulation of tumor necrosis factor production	20/1089	185/18614	0.00596457	0.0411646	0.0309089	IL6/WNT5A/MMP8/TLR4/IL33/SYT11/THBS1/CLEC7A/ANGPT1/NFATC4/IL23A/LGALS9/SPON2/TLR3/PTPRJ/RIGI/FADD/OAS2/BCL3/IL27RA	20
GO:BP	UT-SCC 33	GO:0019362	pyridine nucleotide metabolic process	11/1089	79/18614	0.00610494	0.0419744	0.0315169	NNMT/KMO/HAAO/ALDH1L2/NQO1/NMNAT2/NAMPT/KYNU/SARM1/TKT/TP53I3	11
GO:BP	UT-SCC 33	GO:0046496	nicotinamide nucleotide metabolic process	11/1089	79/18614	0.00610494	0.0419744	0.0315169	NNMT/KMO/HAAO/ALDH1L2/NQO1/NMNAT2/NAMPT/KYNU/SARM1/TKT/TP53I3	11
GO:BP	UT-SCC 33	GO:0086001	cardiac muscle cell action potential	11/1089	79/18614	0.00610494	0.0419744	0.0315169	GJA5/CACNA2D1/HCN4/SLC8A1/BIN1/CACNA1G/SCN5A/KCNJ8/CACNA1C/SCN1A/PKP2	11
GO:BP	UT-SCC 33	GO:0031214	biomineral tissue development	19/1089	173/18614	0.00612981	0.0420924	0.0316056	COL1A2/KL/SLC24A3/ROR2/ENPP1/COL1A1/ALPL/SOX9/SLC8A1/PKDCC/DDR2/AXIN2/ITGB6/S1PR1/LOX/OSR1/CYP27B1/HEY1/ISG15	19
GO:BP	UT-SCC 33	GO:0006939	smooth muscle contraction	14/1089	113/18614	0.00620429	0.042544	0.0319447	GDNF/ADRA2A/DRD1/OXTR/SULF1/SLC8A1/APBB1/TBX3/CTTN/ARHGAP42/HTR7/SPHK1/NMU/HTR1D	14
GO:BP	UT-SCC 33	GO:0061005	cell differentiation involved in kidney development	9/1089	58/18614	0.00621115	0.042544	0.0319447	GDNF/LIF/YAP1/LHX1/PAX8/PDGFB/OSR1/GATA3/BASP1	9
GO:BP	UT-SCC 33	GO:0090189	regulation of branching involved in ureteric bud morphogenesis	5/1089	21/18614	0.00629356	0.0430545	0.032328	GDNF/NOG/SOX9/LHX1/PAX8	5
GO:BP	UT-SCC 33	GO:1903169	regulation of calcium ion transmembrane transport	20/1089	186/18614	0.00632709	0.0432298	0.0324596	PDE4B/ITGB3/CACNA2D1/ADRA2A/DRD1/UBASH3B/STAC/P2RX5/SLC8A1/STAC2/P2RY6/CEMIP/GEM/AKAP5/BIN1/VMP1/CACNA1C/SESTD1/PDE4D/FKBP1A	20
GO:BP	UT-SCC 33	GO:0002832	negative regulation of response to biotic stimulus	15/1089	125/18614	0.00633859	0.0432543	0.032478	SERPINB9/SERPING1/PRDX2/HLA-B/PPARG/NLRC5/SAMHD1/LGALS9/MICB/SIGIRR/SERPINB4/ISG15/TSPAN6/IL4I1/TRIB1	15
GO:BP	UT-SCC 33	GO:0030216	keratinocyte differentiation	19/1089	174/18614	0.00651547	0.044406	0.0333427	CASP14/KRT81/KRT86/WNT5A/KRT83/CDSN/KRT80/MACROH2A2/KLK5/KRT7/KRT85/MAFB/PLAAT4/YAP1/ETV4/OPN3/TCHH/PAX6/CYP27B1	19
GO:BP	UT-SCC 33	GO:0042093	T-helper cell differentiation	10/1089	69/18614	0.00659132	0.0448111	0.033647	IL6/NLRP3/LEF1/HLX/LOXL3/IL18R1/IL23A/PTGER4/GATA3/BCL3	10
GO:BP	UT-SCC 33	GO:0070830	bicellular tight junction assembly	10/1089	69/18614	0.00659132	0.0448111	0.033647	CDH5/CLDN4/OCLN/PECAM1/TNF/CLDN3/RAMP2/SNAI1/ESAM/CLDN7	10
GO:BP	UT-SCC 33	GO:0072091	regulation of stem cell proliferation	12/1089	91/18614	0.00665465	0.0451855	0.0339281	WNT5A/FGF2/PRRX1/SOX9/YAP1/TBX3/HMGA2/RUNX2/EPCAM/TGFBR2/FERMT2/VEGFC	12
GO:BP	UT-SCC 33	GO:0048872	homeostasis of number of cells	29/1089	304/18614	0.00666382	0.0451916	0.0339327	IL6/TRIM58/PDE4B/IL7R/RASSF2/CD74/DOCK10/IL7/CCN3/MAFB/SOX9/PRDX2/AKT3/PIK3CD/TUBA1A/CSF1/HMOX1/ILDR2/SH2B3/SEPTIN4/LGALS9/ETS1/CDH2/RAC3/PKN1/FADD/GCNT4/GATA3/ISG15	29
GO:BP	UT-SCC 33	GO:0071772	response to BMP	20/1089	187/18614	0.00670743	0.0453636	0.0340618	WNT5A/TNFAIP6/NOG/CDH5/LEF1/SULF1/TGFB2/RBPMS2/SOX9/FBN1/SFRP1/SCUBE3/FOXD1/ADAMTS12/BAMBI/RUNX2/PPARG/SMURF2/GATA3/RGMB	20
GO:BP	UT-SCC 33	GO:0071773	cellular response to BMP stimulus	20/1089	187/18614	0.00670743	0.0453636	0.0340618	WNT5A/TNFAIP6/NOG/CDH5/LEF1/SULF1/TGFB2/RBPMS2/SOX9/FBN1/SFRP1/SCUBE3/FOXD1/ADAMTS12/BAMBI/RUNX2/PPARG/SMURF2/GATA3/RGMB	20
GO:BP	UT-SCC 33	GO:0002292	T cell differentiation involved in immune response	11/1089	80/18614	0.00671408	0.0453636	0.0340618	IL6/NLRP3/LEF1/HLX/LOXL3/IL18R1/IL23A/LGALS9/PTGER4/GATA3/BCL3	11
GO:BP	UT-SCC 33	GO:0003206	cardiac chamber morphogenesis	15/1089	126/18614	0.0068175	0.0459794	0.0345241	WNT5A/DNAH11/SLIT2/FOXF1/NOG/TGFB2/TPM1/TBX3/FZD2/DLL4/TGFBR2/GATA3/HEY1/PKP2/FKBP1A	15
GO:BP	UT-SCC 33	GO:0052652	cyclic purine nucleotide metabolic process	7/1089	39/18614	0.00682204	0.0459794	0.0345241	PDE4B/GUCY1A2/PDE7B/ADCY6/ADCY4/NPR1/PDE4D	7
GO:BP	UT-SCC 33	GO:0060048	cardiac muscle contraction	16/1089	138/18614	0.00683744	0.0460264	0.0345595	PDE4B/GJA5/STC1/CACNA2D1/HCN4/SLC8A1/TPM1/CCN2/BIN1/CACNA1G/SCN5A/KCNJ8/CACNA1C/SCN1A/PDE4D/PKP2	16
GO:BP	UT-SCC 33	GO:0002763	positive regulation of myeloid leukocyte differentiation	9/1089	59/18614	0.00695823	0.0466893	0.0350572	CD74/ROR2/LIF/LEF1/TNF/CSF1/IL23A/FADD/TRIB1	9
GO:BP	UT-SCC 33	GO:0051785	positive regulation of nuclear division	9/1089	59/18614	0.00695823	0.0466893	0.0350572	WNT5A/PDGFRB/EPGN/OOEP/IL1B/TNF/LRP5/PDGFB/SPHK1	9
GO:BP	UT-SCC 33	GO:0061458	reproductive system development	29/1089	305/18614	0.00696609	0.0466893	0.0350572	WNT5A/AR/PDGFRB/C3/SLIT2/TNFAIP6/NOG/ROR2/PRLR/PGR/STRA6/VGF/SULF1/SERPINE2/TGFB2/SOX9/PTX3/LHX1/SFRP1/TBX3/NKX3-1/MMP19/NR2F2/OSR1/TLR3/GATA3/BASP1/HOXB13/MAMLD1	29
GO:BP	UT-SCC 33	GO:0097305	response to alcohol	25/1089	252/18614	0.00697307	0.0466893	0.0350572	PRKAA2/SLIT2/RGS4/PTGFR/RGS7/CSF3/CDO1/CDA/NQO1/TNF/P2RY6/BIRC2/SFRP1/PTGER2/FOSL1/CLDN3/TNFRSF11A/CPT1A/PTGER4/TGFBR2/ADCY6/GATA3/EPS8/CLDN7/SCNN1A	25
GO:BP	UT-SCC 33	GO:0015701	bicarbonate transport	6/1089	30/18614	0.00699571	0.0466893	0.0350572	SLC26A4/SLC4A8/SLC39A8/SLC4A5/CYB5R2/BEST1	6
GO:BP	UT-SCC 33	GO:0050820	positive regulation of coagulation	6/1089	30/18614	0.00699571	0.0466893	0.0350572	PLAT/VTN/THBS1/PRDX2/SERPINE1/EMILIN1	6
GO:BP	UT-SCC 33	GO:0097421	liver regeneration	6/1089	30/18614	0.00699571	0.0466893	0.0350572	IL6/VTN/TNF/HMOX1/UCP2/CPT1A	6
GO:BP	UT-SCC 33	GO:0001776	leukocyte homeostasis	13/1089	103/18614	0.00701991	0.0467367	0.0350928	IL6/PDE4B/IL7R/CD74/DOCK10/PRDX2/PIK3CD/CSF1/SH2B3/LGALS9/PKN1/FADD/GCNT4	13
GO:BP	UT-SCC 33	GO:0048144	fibroblast proliferation	13/1089	103/18614	0.00701991	0.0467367	0.0350928	WNT5A/FN1/PDGFRB/ITGB3/CD74/LIF/COL3A1/SFRP1/DDR2/PDGFB/SPHK1/GPX1/E2F1	13
GO:BP	UT-SCC 33	GO:0009261	ribonucleotide catabolic process	8/1089	49/18614	0.00709377	0.047171	0.0354189	SUCLG2/PDE4B/PDE7B/NT5C1A/UPP1/DPYD/ACAT1/PDE4D	8
GO:BP	UT-SCC 33	GO:1903707	negative regulation of hemopoiesis	14/1089	115/18614	0.00723346	0.0479259	0.0359857	TLR4/CD74/TNFAIP6/UBASH3B/TNFRSF11B/MAFB/HLX/PRDX2/LOXL3/FBN1/SFRP1/TLR3/TRIB1/MDK	14
GO:BP	UT-SCC 33	GO:1901216	positive regulation of neuron death	12/1089	92/18614	0.00725694	0.0479259	0.0359857	WNT5A/TLR4/PAK3/KMO/TGFB2/NQO1/TNF/MAPT/DDR2/NFATC4/ITGA1/SARM1	12
GO:BP	UT-SCC 33	GO:0033004	negative regulation of mast cell activation	4/1089	14/18614	0.00726867	0.0479259	0.0359857	FOXF1/MILR1/HMOX1/LGALS9	4
GO:BP	UT-SCC 33	GO:0034111	negative regulation of homotypic cell-cell adhesion	4/1089	14/18614	0.00726867	0.0479259	0.0359857	C1QTNF1/UBASH3B/SERPINE2/SH2B3	4
GO:BP	UT-SCC 33	GO:0035791	platelet-derived growth factor receptor-beta signaling pathway	4/1089	14/18614	0.00726867	0.0479259	0.0359857	PDGFRB/LOX/PDGFB/PDGFRL	4
GO:BP	UT-SCC 33	GO:0070593	dendrite self-avoidance	4/1089	14/18614	0.00726867	0.0479259	0.0359857	ROBO4/MYPN/ROBO3/DSCAM	4
GO:BP	UT-SCC 33	GO:0086070	SA node cell to atrial cardiac muscle cell communication	4/1089	14/18614	0.00726867	0.0479259	0.0359857	GJA5/HCN4/CACNA1G/SCN5A	4
GO:BP	UT-SCC 33	GO:0002224	toll-like receptor signaling pathway	10/1089	70/18614	0.0072974	0.0479995	0.036041	TLR4/BIRC3/SMPDL3B/CTSS/BIRC2/IRAK2/IRF7/SARM1/TLR3/TNIP1	10
GO:BP	UT-SCC 33	GO:2000379	positive regulation of reactive oxygen species metabolic process	10/1089	70/18614	0.0072974	0.0479995	0.036041	MMP8/TLR4/PDGFRB/THBS1/CLEC7A/MAPT/PID1/HVCN1/PDGFB/TGFBR2	10
GO:BP	UT-SCC 33	GO:0051235	maintenance of location	32/1089	347/18614	0.00741158	0.0486919	0.0365609	IL6/MTLN/FGF2/ITGB3/C3/PLCB4/S100A9/DRD1/UBASH3B/LCN2/ENPP1/TMSB15B/IL1B/TNF/MCOLN2/SLC8A1/P2RY6/CEMIP/FBN1/ANXA6/PPARG/DBN1/IKBKE/NRROS/CPT1A/CACNA1C/NFKBIE/SCARB1/PDE4D/FKBP1A/PLIN3/DZIP1	32
GO:BP	UM-SCC 10a	GO:0098742	cell-cell adhesion via plasma-membrane adhesion molecules	78/1356	278/18614	3.89e-26	2.1e-22	1.85e-22	CDHR4/AJUBA/CDH1/PCDHB10/PCDHGC5/DSC1/IL1RAP/PCDHB15/PCDHB14/PCDHB13/PCDHGA10/CDHR2/CELSR2/PCDHB9/IGSF9/FAT3/NECTIN4/MYADM/PCDHGA2/PCDHB7/TENM2/DSC3/PCDHGA1/CADM4/CXADR/IL1RN/ITGB2/CDH15/PCDHB16/PCDHGB4/PCDHB8/CDH8/HMCN2/PCDHB5/PCDHB6/PCDHB2/PCDHGA4/FLRT3/CDH23/PCDHGB2/PCDHGA6/DSG3/PCDHB3/ADGRL3/PCDHGA5/PCDHGA3/CLDN1/PCDHGB3/PCDHGA8/NECTIN1/SDK2/GRID2/SLITRK3/CLDN8/PCDH15/CBLN1/CDH6/IGSF11/PCDHGA…	78
GO:BP	UM-SCC 10a	GO:0007156	homophilic cell adhesion via plasma membrane adhesion molecules	59/1356	168/18614	1.23e-25	3.33e-22	2.93e-22	CDHR4/CDH1/PCDHB10/PCDHGC5/DSC1/PCDHB15/PCDHB14/PCDHB13/PCDHGA10/CDHR2/CELSR2/PCDHB9/IGSF9/FAT3/NECTIN4/PCDHGA2/PCDHB7/DSC3/PCDHGA1/CADM4/CDH15/PCDHB16/PCDHGB4/PCDHB8/CDH8/HMCN2/PCDHB5/PCDHB6/PCDHB2/PCDHGA4/CDH23/PCDHGB2/PCDHGA6/DSG3/PCDHB3/PCDHGA5/PCDHGA3/PCDHGB3/PCDHGA8/NECTIN1/SDK2/PCDH15/CDH6/IGSF11/PCDHGA7/RET/CDH4/CADM2/CDH22/PCDHB4/CDH10/CDH18/PCDHGB1/PCDH9/CDH12/CADM1/DSG1/CDHR1/FAT2	59
GO:BP	UM-SCC 10a	GO:0016339	calcium-dependent cell-cell adhesion via plasma membrane cell adhesion molecules	23/1356	47/18614	1.68e-14	3.03e-11	2.67e-11	AJUBA/CDH1/PCDHB10/PCDHB14/PCDHB13/PCDHB9/CDH15/PCDHB16/PCDHGB4/CDH8/PCDHB5/PCDHB6/PCDHB2/CDH23/PCDHB3/CDH6/CDH4/CDH22/PCDHB4/CDH10/CDH18/CDH12/DSG1	23
GO:BP	UM-SCC 10a	GO:0008544	epidermis development	70/1356	375/18614	2.1e-13	2.84e-10	2.5e-10	SVEP1/EREG/DSP/SFN/CNFN/FA2H/COL17A1/SLITRK6/NOTCH1/OVOL1/GJB5/HES1/CD109/TNFRSF19/KRT6B/JAG1/KRT15/HOXA7/FOXQ1/MYCL/WNT10A/FST/JAG2/KLK14/TGM1/KRT5/BNC1/KRT10/EDA/KRT17/INSR/NTF4/GLI1/DLL1/CDH23/HES5/POU3F1/KRT16/KRT9/CLDN1/SPRR2D/APCDD1/KRT77/KLK7/ZNF750/SCEL/CSTA/NGFR/CERS3/ABCA12/FABP5/KCNQ1/CRABP2/SHH/AQP3/FLG/KRT6A/KRT6C/GRHL3/TGM5/SPRR1A/SPINK5/KRT4/TP63/FOXN1/BCL11B/EDAR/KRT14/SPRR1B/KRT1	70
GO:BP	UM-SCC 10a	GO:0034329	cell junction assembly	72/1356	444/18614	9.84e-11	1.06e-07	9.36e-08	ZNF703/PTPN13/WNT11/COL17A1/DUSP22/AJUBA/CDH1/ITGA6/SLITRK6/SEMA4A/PCDHB10/MEF2C/STON1/MMP14/IL1RAP/ERBB4/PCDHB14/TRPV4/PCDHB13/PKP1/PCDHB9/SLITRK5/THSD1/CDH15/NTRK2/GJA1/PCDHB16/CDH8/PCDHB5/PCDHB6/PCDHB2/GPM6A/FLRT3/CNTN5/EPHA3/PCDHB3/ADGRL3/CLDN1/NECTIN1/DRD2/SDK2/EPHB3/GRID2/SLITRK3/CLDN8/CBLN1/CDH6/HOPX/DLC1/CLDN16/FGF13/ACE2/GAP43/CDH4/APOD/CDH22/PCDHB4/CDH10/UGT8/ADD2/ADGRB1/GABRB3/CDH18/PO…	72
GO:BP	UM-SCC 10a	GO:0007409	axonogenesis	69/1356	427/18614	2.85e-10	2.56e-07	2.26e-07	UST/MEGF8/FEZ1/CDH1/SEMA3A/SLITRK6/SEMA4A/NOTCH1/SPTBN4/DLX5/LGR6/SEMA6A/CRPPA/PRKG1/APOE/ANOS1/PLPPR4/SEMA3D/IGSF9/NEFL/SEMA3F/PLEKHG4/BMPR1B/SLITRK5/PLXNA2/EDN2/NTRK2/HMCN2/SEMA6D/FLRT3/NKX2-8/CNTN5/EPHA3/DCLK1/EFNB1/NECTIN1/DRD2/EPHB3/SLITRK3/AUTS2/ETV1/ISL1/ADCY1/NKX2-1/VAX2/NGFR/FGF13/RET/EPHA6/GAP43/CDH4/CRABP2/UCHL1/SHH/FSTL4/OLFM1/ADGRB1/CNTN1/SPART/COBL/WNT3A/CHODL/UNC5B/NOTCH3/NFASC/CHL…	69
GO:BP	UM-SCC 10a	GO:0061564	axon development	74/1356	479/18614	5.25e-10	4.05e-07	3.57e-07	UST/MEGF8/FEZ1/CDH1/SEMA3A/SLITRK6/SEMA4A/NOTCH1/SPTBN4/DLX5/LGR6/SEMA6A/CRPPA/KREMEN1/PRKG1/APOE/ANOS1/PLPPR4/SEMA3D/IGSF9/NEFL/SEMA3F/PLEKHG4/BMPR1B/SLITRK5/PLXNA2/EDN2/NTRK2/HMCN2/SEMA6D/FLRT3/NKX2-8/CNTN5/EPHA3/DCLK1/EFNB1/NECTIN1/DRD2/EPHB3/SLITRK3/AUTS2/ETV1/ISL1/ADCY1/NKX2-1/VAX2/NGFR/FGF13/RET/EPHA6/GAP43/CDH4/CRABP2/UCHL1/SHH/CNR1/NCAM2/FSTL4/APOD/OLFM1/KLK8/ADGRB1/CNTN1/SPART/COBL/WNT3A…	74
GO:BP	UM-SCC 10a	GO:0050808	synapse organization	71/1356	466/18614	2.17e-09	1.47e-06	1.29e-06	CACNB4/PTPN13/SYNPO/RAPSN/CDH1/SLITRK6/SEMA4A/SNCG/KY/PCDHB10/PCDHGC5/MEF2C/IL1RAP/ERBB4/DAB2IP/ELFN1/APOE/PCDHB14/PCDHB13/PCDHB9/IGSF9/NEFL/CAMK2B/SEMA3F/PPFIA3/SLITRK5/INSR/NTRK2/PCDHB16/CDH8/HMCN2/PCDHB5/PCDHB6/PCDHB2/GPM6A/FLRT3/CNTN5/PCDHB3/ADGRL3/KIF1A/NECTIN1/DRD2/C5AR1/SDK2/EPHB3/GRID2/SLITRK3/CBLN1/CDH6/ZNF804A/FGF13/GAP43/SHISA7/ITGAM/SLC8A2/PCDHB4/SHANK1/NGEF/CDH10/KLK8/SPARCL1/ADD2/AD…	71
GO:BP	UM-SCC 10a	GO:0009913	epidermal cell differentiation	45/1356	240/18614	3.66e-09	1.98e-06	1.75e-06	EREG/DSP/SFN/CNFN/FA2H/SLITRK6/NOTCH1/OVOL1/HES1/CD109/KRT6B/JAG1/HOXA7/MYCL/JAG2/TGM1/KRT5/KRT10/KRT17/GLI1/DLL1/CDH23/HES5/POU3F1/KRT16/SPRR2D/KRT77/SCEL/CSTA/CERS3/ABCA12/KCNQ1/AQP3/FLG/KRT6A/KRT6C/SPRR1A/SPINK5/KRT4/TP63/FOXN1/BCL11B/KRT14/SPRR1B/KRT1	45
GO:BP	UM-SCC 10a	GO:0043588	skin development	53/1356	308/18614	3.67e-09	1.98e-06	1.75e-06	EREG/DSP/SFN/CNFN/FA2H/ITGA6/NOTCH1/OVOL1/CD109/ABCB6/TNFRSF19/KRT6B/JAG1/HOXA7/FOXQ1/WNT10A/FST/TGM1/KRT5/KRT10/EDA/SLITRK5/KRT17/DLL1/POU3F1/KRT16/KRT9/CLDN1/SPRR2D/APCDD1/KRT77/SCEL/CSTA/NGFR/CERS3/ABCA12/SHH/AQP3/FLG/KRT6A/KRT6C/GRHL3/RYR1/SPRR1A/SPINK5/KRT4/TP63/FOXN1/BCL11B/EDAR/KRT14/SPRR1B/KRT1	53
GO:BP	UM-SCC 10a	GO:0007416	synapse assembly	38/1356	197/18614	2.69e-08	1.32e-05	1.16e-05	PTPN13/CDH1/SLITRK6/SEMA4A/PCDHB10/MEF2C/IL1RAP/ERBB4/PCDHB14/PCDHB13/PCDHB9/SLITRK5/NTRK2/PCDHB16/PCDHB5/PCDHB6/PCDHB2/GPM6A/FLRT3/CNTN5/PCDHB3/ADGRL3/NECTIN1/DRD2/SDK2/EPHB3/GRID2/SLITRK3/CBLN1/FGF13/GAP43/PCDHB4/ADD2/ADGRB1/GABRB3/WNT3A/NRXN2/NLGN4X	38
GO:BP	UM-SCC 10a	GO:0045109	intermediate filament organization	21/1356	73/18614	3.06e-08	1.38e-05	1.21e-05	DSP/KLHL24/KRT6B/KRT15/PKP1/NEFL/KRT5/KRT10/KRT17/KRT16/KRT9/EPPK1/KRT77/KRT13/SHH/KRT6A/KRT6C/KRT4/INA/KRT14/KRT1	21
GO:BP	UM-SCC 10a	GO:0007411	axon guidance	41/1356	225/18614	4.15e-08	1.6e-05	1.41e-05	MEGF8/FEZ1/SEMA3A/SEMA4A/NOTCH1/DLX5/LGR6/SEMA6A/CRPPA/ANOS1/SEMA3D/IGSF9/SEMA3F/PLEKHG4/BMPR1B/PLXNA2/HMCN2/SEMA6D/FLRT3/CNTN5/EPHA3/EFNB1/NECTIN1/EPHB3/ETV1/ISL1/NKX2-1/NGFR/RET/EPHA6/GAP43/CDH4/SHH/CNTN1/WNT3A/UNC5B/NOTCH3/NFASC/CHL1/BCL11B/BMP7	41
GO:BP	UM-SCC 10a	GO:0097485	neuron projection guidance	41/1356	225/18614	4.15e-08	1.6e-05	1.41e-05	MEGF8/FEZ1/SEMA3A/SEMA4A/NOTCH1/DLX5/LGR6/SEMA6A/CRPPA/ANOS1/SEMA3D/IGSF9/SEMA3F/PLEKHG4/BMPR1B/PLXNA2/HMCN2/SEMA6D/FLRT3/CNTN5/EPHA3/EFNB1/NECTIN1/EPHB3/ETV1/ISL1/NKX2-1/NGFR/RET/EPHA6/GAP43/CDH4/SHH/CNTN1/WNT3A/UNC5B/NOTCH3/NFASC/CHL1/BCL11B/BMP7	41
GO:BP	UM-SCC 10a	GO:0098657	import into cell	44/1356	265/18614	2.21e-07	7.67e-05	6.75e-05	CD36/ATP2B4/LRRC8C/SLC22A3/PRKN/ATP1A2/SLC9A9/SLC12A6/TRPV4/SLC38A4/CLTRN/PLPPR4/SLC27A5/SLC47A1/SCN4A/ATP1A3/CACNA1F/SLC34A1/SLC15A2/TRPV3/SLC6A2/KCNJ4/ATP1B3/CACNA1B/DRD2/MAPK15/NTSR1/CACNA1D/NALF2/SCN2A/ACE2/KCNQ1/SLC8A2/ATP12A/CACNA1H/SLC6A20/SLC9A3/SLC12A5/FABP3/TREM2/SLC12A7/SCNN1G/SLC6A11/SLC7A8	44
GO:BP	UM-SCC 10a	GO:0014033	neural crest cell differentiation	23/1356	95/18614	2.27e-07	7.67e-05	6.75e-05	PDCD6/RDH10/SEMA3A/SEMA4A/MEF2C/HES1/SEMA6A/ERBB4/JAG1/WNT10A/SEMA3D/KBTBD8/SEMA3F/NRTN/SEMA6D/EFNB1/ISL1/SOX8/FGF19/RET/SHH/RADIL/BMP7	23
GO:BP	UM-SCC 10a	GO:0014032	neural crest cell development	21/1356	82/18614	2.74e-07	8.7e-05	7.66e-05	PDCD6/RDH10/SEMA3A/SEMA4A/HES1/SEMA6A/ERBB4/JAG1/SEMA3D/KBTBD8/SEMA3F/NRTN/SEMA6D/EFNB1/ISL1/SOX8/FGF19/RET/SHH/RADIL/BMP7	21
GO:BP	UM-SCC 10a	GO:0030216	keratinocyte differentiation	33/1356	174/18614	3.28e-07	9.85e-05	8.67e-05	EREG/DSP/SFN/CNFN/NOTCH1/CD109/KRT6B/JAG1/HOXA7/TGM1/KRT5/KRT10/KRT17/POU3F1/KRT16/SPRR2D/KRT77/SCEL/CSTA/CERS3/ABCA12/AQP3/FLG/KRT6A/KRT6C/SPRR1A/KRT4/TP63/FOXN1/BCL11B/KRT14/SPRR1B/KRT1	33
GO:BP	UM-SCC 10a	GO:0050678	regulation of epithelial cell proliferation	60/1356	419/18614	3.52e-07	0.000100166	8.82e-05	EREG/PDCD6/ZNF703/FUT1/SFN/MIR152/FA2H/AREG/NOTCH1/RAP1GAP/DLX5/MIR205/MEF2C/ECM1/OVOL1/VEGFD/HES1/CD109/DAB2IP/GLUL/JAG1/CDKN1C/APOE/CYBA/TGFBR3/SGPP2/SULF2/TGM1/IGF2/MTSS1/SERPINB5/APLN/RGCC/GLI1/NKX2-8/HES5/EGFL7/MMRN2/CLDN1/EPPK1/DRD2/C5AR1/ISL1/PRKD1/SERPINF1/NRARP/NUPR1/NGFR/MMP12/SHH/NKX2-5/PKHD1/SCAND3/WNT3A/GPR15LG/FGFBP1/KRT4/SOX2/TP63/BCL11B	60
GO:BP	UM-SCC 10a	GO:0072006	nephron development	30/1356	152/18614	4.58e-07	0.000123746	0.000108939	CD24/WNT11/NOTCH1/NID1/EGR1/MEF2C/KLF15/HES1/ERBB4/JAG1/KLHL3/WNT2B/IL6R/SULF2/MTSS1/KIF26B/IRX1/DLL1/HES5/HEYL/SOX8/RET/SHH/SIX2/GREB1L/NOTCH3/WNT4/PBX1/BMP7/CALB1	30
GO:BP	UM-SCC 10a	GO:0045664	regulation of neuron differentiation	35/1356	194/18614	5.11e-07	0.00013139	0.000115669	FEZ1/LTK/KCTD11/TBX6/NOTCH1/RAP1GAP/DLX2/MEF2C/S1PR5/DUOXA1/HES1/ADRA2C/JAG1/MYCL/ID4/NTF4/TP73/SH3GL3/DLL1/BCL11A/HES5/HEYL/ISL1/SOX8/RET/GDF6/SHH/NAP1L2/NKX2-5/WNT3A/SOX2/NOTCH3/PBX1/BCL11B/BMP7	35
GO:BP	UM-SCC 10a	GO:0048864	stem cell development	21/1356	88/18614	9.75e-07	0.000239349	0.00021071	PDCD6/RDH10/SEMA3A/SEMA4A/HES1/SEMA6A/ERBB4/JAG1/SEMA3D/KBTBD8/SEMA3F/NRTN/SEMA6D/EFNB1/ISL1/SOX8/FGF19/RET/SHH/RADIL/BMP7	21
GO:BP	UM-SCC 10a	GO:0120254	olefinic compound metabolic process	30/1356	158/18614	1.08e-06	0.000254275	0.00022385	DKK3/RDH10/CEL/CYP2S1/EGR1/CYP2D6/HSD11B2/LIPE/PTGS2/PLA2G4C/HSD17B1/DKKL1/PLA2G4A/LRAT/BCO2/LHB/GRIN1/AKR1B10/CYP46A1/AKR1C2/CYP11A1/ALDH1A1/CYP4F3/HSD17B3/CYP3A5/CYP4F12/CACNA1H/PTGS1/CYP4F11/WNT4	30
GO:BP	UM-SCC 10a	GO:0048762	mesenchymal cell differentiation	41/1356	255/18614	1.34e-06	0.00030091	0.000264904	PDCD6/ZNF703/EMP2/WNT11/RDH10/SEMA3A/SEMA4A/NOTCH1/MEF2C/HES1/SEMA6A/ERBB4/MARK1/DAB2IP/DACT3/JAG1/TGFBR3/WNT10A/SEMA3D/KBTBD8/SEMA3F/NRTN/RGCC/FOXF2/SEMA6D/EPHA3/HEYL/EFNB1/ISL1/NKX2-1/ZNF750/SOX8/FGF19/RET/SHH/PDPN/RADIL/OLFM1/SIX2/WNT4/BMP7	41
GO:BP	UM-SCC 10a	GO:0050673	epithelial cell proliferation	65/1356	488/18614	1.57e-06	0.000339966	0.000299287	EREG/PDCD6/ZNF703/FUT1/SFN/MIR152/FA2H/AREG/NOTCH1/RAP1GAP/DLX5/MIR205/MEF2C/ECM1/OVOL1/VEGFD/HES1/MMP14/CD109/IGFBP3/DAB2IP/GLUL/JAG1/CDKN1C/APOE/CYBA/TGFBR3/FST/SGPP2/SULF2/TGM1/IGF2/MTSS1/SERPINB5/COL8A2/APLN/RGCC/GLI1/NKX2-8/HES5/EGFL7/MMRN2/CLDN1/EPPK1/DRD2/C5AR1/ISL1/PRKD1/SERPINF1/NRARP/NUPR1/NGFR/MMP12/SHH/NKX2-5/KLK8/PKHD1/SCAND3/WNT3A/GPR15LG/FGFBP1/KRT4/SOX2/TP63/BCL11B	65
GO:BP	UM-SCC 10a	GO:0045104	intermediate filament cytoskeleton organization	21/1356	92/18614	2.12e-06	0.00043965	0.000387043	DSP/KLHL24/KRT6B/KRT15/PKP1/NEFL/KRT5/KRT10/KRT17/KRT16/KRT9/EPPK1/KRT77/KRT13/SHH/KRT6A/KRT6C/KRT4/INA/KRT14/KRT1	21
GO:BP	UM-SCC 10a	GO:0045229	external encapsulating structure organization	47/1356	317/18614	2.45e-06	0.000474589	0.000417801	MMP25/KAZALD1/ADAMTS15/COL17A1/NOTCH1/NID1/SMOC2/COL24A1/MMP14/COL9A3/HAS3/COL12A1/MELTF/SULF2/TGM1/ADAMTS14/SERPINB5/COL8A2/RGCC/TLL2/FOXF2/LAMA2/MATN2/ADAMTS17/COL2A1/COL27A1/LCP1/CTSV/MMP1/MMP10/OLFML2A/HAS1/ADAMTSL3/KLK4/KLK7/ADAMTS10/MMP12/PDPN/MMP13/COL28A1/ADAMTS5/ADAMTS20/WNT3A/SPINK5/WDR72/LOXL4/MMP28	47
GO:BP	UM-SCC 10a	GO:0001755	neural crest cell migration	16/1356	58/18614	2.46e-06	0.000474589	0.000417801	SEMA3A/SEMA4A/SEMA6A/ERBB4/SEMA3D/SEMA3F/NRTN/SEMA6D/EFNB1/ISL1/SOX8/FGF19/RET/SHH/RADIL/BMP7	16
GO:BP	UM-SCC 10a	GO:0045103	intermediate filament-based process	21/1356	93/18614	2.55e-06	0.000474589	0.000417801	DSP/KLHL24/KRT6B/KRT15/PKP1/NEFL/KRT5/KRT10/KRT17/KRT16/KRT9/EPPK1/KRT77/KRT13/SHH/KRT6A/KRT6C/KRT4/INA/KRT14/KRT1	21
GO:BP	UM-SCC 10a	GO:0006814	sodium ion transport	40/1356	254/18614	3.05e-06	0.000548333	0.000482722	CNKSR3/ADRB2/KLHL24/SPTBN4/ATP2B4/HECW1/ATP1A2/SLC9A9/SLC4A11/SLC38A4/KLHL3/SCN4B/SCN4A/ATP1A3/SLC6A16/SLC34A1/STOM/SLC5A10/SLC6A2/ATP6V1B1/ATP1B3/SLC5A12/DRD2/FGF12/FXYD3/SLC17A7/SCN2A/FGF13/KCNQ1/SLC8A2/NKX2-5/ATP12A/CACNA1H/SLC6A20/SLC9A3/CHP2/CNTN1/SCNN1G/SLC6A11/SLC5A4	40
GO:BP	UM-SCC 10a	GO:0090497	mesenchymal cell migration	16/1356	60/18614	4.01e-06	0.0006938	0.000610782	SEMA3A/SEMA4A/SEMA6A/ERBB4/SEMA3D/SEMA3F/NRTN/SEMA6D/EFNB1/ISL1/SOX8/FGF19/RET/SHH/RADIL/BMP7	16
GO:BP	UM-SCC 10a	GO:0098739	import across plasma membrane	35/1356	212/18614	4.25e-06	0.0006938	0.000610782	CD36/ATP2B4/LRRC8C/ATP1A2/SLC9A9/SLC12A6/TRPV4/SLC38A4/CLTRN/SLC27A5/SLC47A1/SCN4A/ATP1A3/CACNA1F/SLC34A1/SLC15A2/TRPV3/KCNJ4/ATP1B3/CACNA1B/NTSR1/CACNA1D/NALF2/SCN2A/ACE2/KCNQ1/SLC8A2/ATP12A/CACNA1H/SLC6A20/SLC9A3/SLC12A5/SLC12A7/SCNN1G/SLC7A8	35
GO:BP	UM-SCC 10a	GO:0030198	extracellular matrix organization	46/1356	314/18614	4.34e-06	0.0006938	0.000610782	MMP25/KAZALD1/ADAMTS15/COL17A1/NOTCH1/NID1/SMOC2/COL24A1/MMP14/COL9A3/HAS3/COL12A1/MELTF/SULF2/ADAMTS14/SERPINB5/COL8A2/RGCC/TLL2/FOXF2/LAMA2/MATN2/ADAMTS17/COL2A1/COL27A1/LCP1/CTSV/MMP1/MMP10/OLFML2A/HAS1/ADAMTSL3/KLK4/KLK7/ADAMTS10/MMP12/PDPN/MMP13/COL28A1/ADAMTS5/ADAMTS20/WNT3A/SPINK5/WDR72/LOXL4/MMP28	46
GO:BP	UM-SCC 10a	GO:0072080	nephron tubule development	21/1356	96/18614	4.37e-06	0.0006938	0.000610782	CD24/WNT11/NOTCH1/MEF2C/HES1/JAG1/KLHL3/WNT2B/MTSS1/KIF26B/IRX1/DLL1/HES5/HEYL/SOX8/SHH/SIX2/GREB1L/WNT4/PBX1/CALB1	21
GO:BP	UM-SCC 10a	GO:0043062	extracellular structure organization	46/1356	315/18614	4.74e-06	0.00073084	0.000643391	MMP25/KAZALD1/ADAMTS15/COL17A1/NOTCH1/NID1/SMOC2/COL24A1/MMP14/COL9A3/HAS3/COL12A1/MELTF/SULF2/ADAMTS14/SERPINB5/COL8A2/RGCC/TLL2/FOXF2/LAMA2/MATN2/ADAMTS17/COL2A1/COL27A1/LCP1/CTSV/MMP1/MMP10/OLFML2A/HAS1/ADAMTSL3/KLK4/KLK7/ADAMTS10/MMP12/PDPN/MMP13/COL28A1/ADAMTS5/ADAMTS20/WNT3A/SPINK5/WDR72/LOXL4/MMP28	46
GO:BP	UM-SCC 10a	GO:0044331	cell-cell adhesion mediated by cadherin	14/1356	48/18614	5.08e-06	0.000762385	0.000671161	CDH1/NOTCH1/PLEKHA7/CDHR2/CDH15/RGCC/CDH8/CDH6/CDH4/CDH22/CDH10/CDH18/WNT3A/CDH12	14
GO:BP	UM-SCC 10a	GO:0098773	skin epidermis development	24/1356	121/18614	5.75e-06	0.000838948	0.000738563	SFN/FA2H/NOTCH1/CD109/TNFRSF19/FOXQ1/WNT10A/FST/EDA/KRT17/DLL1/KRT16/CLDN1/APCDD1/NGFR/ABCA12/SHH/FLG/GRHL3/SPINK5/TP63/FOXN1/EDAR/KRT1	24
GO:BP	UM-SCC 10a	GO:0060485	mesenchyme development	46/1356	320/18614	7.24e-06	0.00102856	0.000905482	PDCD6/ZNF703/EMP2/WNT11/RDH10/SEMA3A/SEMA4A/NOTCH1/TEAD2/MEF2C/HES1/SEMA6A/ERBB4/MARK1/DAB2IP/DACT3/JAG1/TGFBR3/WNT10A/SEMA3D/KBTBD8/SEMA3F/NRTN/RGCC/FOXF2/ZFPM2/SEMA6D/EPHA3/HEYL/EFNB1/ISL1/NKX2-1/ZNF750/SOX8/FGF19/RET/SHH/PDPN/RADIL/NKX2-5/OLFM1/ADAMTS5/SIX2/WNT3A/WNT4/BMP7	46
GO:BP	UM-SCC 10a	GO:0061326	renal tubule development	21/1356	100/18614	8.61e-06	0.00119215	0.0010495	CD24/WNT11/NOTCH1/MEF2C/HES1/JAG1/KLHL3/WNT2B/MTSS1/KIF26B/IRX1/DLL1/HES5/HEYL/SOX8/SHH/SIX2/GREB1L/WNT4/PBX1/CALB1	21
GO:BP	UM-SCC 10a	GO:0042391	regulation of membrane potential	57/1356	433/18614	9.75e-06	0.00131706	0.00115946	GABRR1/POPDC2/DSP/CACNB4/MAPK8IP2/PRKAR1B/MYH14/CD36/ADRB1/ADRB2/MEF2C/GRIN2D/AKAP6/CASQ2/PRKN/TBX18/ATP1A2/KCNH3/KCNMB3/SLC4A11/RIMS1/SCN4B/SCN4A/ATP1A3/GPER1/SLC34A1/CXADR/KCNK7/BCO2/NTRK2/GJA1/GRIN1/CHRM1/ATP1B3/DRD2/NTSR1/GRID2/CACNA1D/CBLN1/FGF12/IGSF11/FGF13/CHRNB4/GRIN3B/KCNQ1/CNR1/KCND3/SLC8A2/SHANK1/CACNA1H/GABRB3/TREM2/SPART/ABCB5/GRID1/NLGN4X/KCNH4	57
GO:BP	UM-SCC 10a	GO:0045665	negative regulation of neuron differentiation	17/1356	72/18614	1.2e-05	0.00158535	0.00139565	NOTCH1/RAP1GAP/DLX2/HES1/JAG1/ID4/TP73/DLL1/HES5/ISL1/SOX8/SHH/WNT3A/SOX2/NOTCH3/PBX1/BMP7	17
GO:BP	UM-SCC 10a	GO:0050890	cognition	45/1356	317/18614	1.26e-05	0.00161527	0.00142199	EN1/RAG1/MAPK8IP2/PRKAR1B/FOXO6/TMPRSS11E/MEF2C/PRKN/ATP1A2/PTGS2/APOE/GATM/NDRG4/PAK6/SLC2A4/INSR/RAPGEF3/NTRK2/NTF4/GRIN1/JPH3/CHRM1/TH/DRD2/C5AR1/NTSR1/ADCY1/SERPINF1/MGAT3/ZNF385A/SCN2A/FGF13/SHISA7/CNR1/SLC8A2/BTG2/SHANK1/KLK8/SLC12A5/TREM2/NRXN2/NLGN4X/CHL1/PTPRZ1/CALB1	45
GO:BP	UM-SCC 10a	GO:0042476	odontogenesis	25/1356	135/18614	1.31e-05	0.00164634	0.00144934	DLX2/CCDC154/WNT10A/FST/ANKH/JAG2/EDA/SDC1/SLC34A1/PERP/AMTN/PAX9/NECTIN1/TSPEAR/APCDD1/KLK4/NGFR/SHH/AQP3/ADAMTS5/WDR72/TP63/BCL11B/BMP7/EDAR	25
GO:BP	UM-SCC 10a	GO:0035725	sodium ion transmembrane transport	30/1356	181/18614	1.86e-05	0.00228029	0.00200744	CNKSR3/KLHL24/ATP2B4/HECW1/ATP1A2/SLC9A9/SLC4A11/SCN4B/SCN4A/ATP1A3/SLC6A16/SLC34A1/STOM/SLC5A10/SLC6A2/ATP1B3/FGF12/FXYD3/SLC17A7/SCN2A/FGF13/KCNQ1/SLC8A2/ATP12A/CACNA1H/SLC6A20/SLC9A3/CHP2/SCNN1G/SLC6A11	30
GO:BP	UM-SCC 10a	GO:0071248	cellular response to metal ion	32/1356	200/18614	2.07e-05	0.00248796	0.00219026	MEF2A/CDH1/ZNF658/MEF2C/ABCB6/PRKN/RASA4/RASA4B/CAPN3/PTGS2/HSD17B1/SLC34A1/NCF1/SYT8/TH/CLDN1/RASAL1/MAP1LC3A/RASGRP2/ADCY1/SERPINF1/SYT7/SHH/DPEP1/CEBPA/SYT5/CACNA1H/RYR3/RYR1/FABP4/CHP2/SYT1	32
GO:BP	UM-SCC 10a	GO:0007611	learning or memory	40/1356	276/18614	2.31e-05	0.00261422	0.00230141	EN1/RAG1/MAPK8IP2/PRKAR1B/FOXO6/MEF2C/PRKN/ATP1A2/PTGS2/APOE/GATM/NDRG4/PAK6/SLC2A4/INSR/RAPGEF3/NTRK2/NTF4/GRIN1/JPH3/TH/DRD2/NTSR1/ADCY1/SERPINF1/ZNF385A/SCN2A/FGF13/SHISA7/CNR1/SLC8A2/BTG2/SHANK1/KLK8/SLC12A5/TREM2/NRXN2/NLGN4X/PTPRZ1/CALB1	40
GO:BP	UM-SCC 10a	GO:0007389	pattern specification process	59/1356	467/18614	2.38e-05	0.00261422	0.00230141	PGAP1/MEGF8/EN1/WNT11/TBX6/NOTCH1/DNAAF1/DLX2/DNAAF3/MEF2C/LMX1B/PKD1L1/HES1/LFNG/MNS1/ERBB4/TBX18/CXXC4/HOXA7/NDRG4/CELSR2/ODAD3/FST/MFNG/WNT2B/PCSK6/SEMA3F/HOXA9/BMPR1B/PLXNA2/TLL2/DNAAF11/IRX1/NTF4/TDRD5/GLI1/DLL1/HES5/HEYL/EFNB1/ISL1/NKX2-1/NRARP/VAX2/IRX4/SHH/ITGAM/GRHL3/BTG2/NKX2-5/SIX2/EMX1/COBL/WNT3A/HES2/DMRT2/TP63/PBX1/BMP7	59
GO:BP	UM-SCC 10a	GO:0018149	peptide cross-linking	11/1356	35/18614	2.4e-05	0.00261422	0.00230141	DSP/SPOCK3/TGM1/KRT10/BGN/CSTA/FLG/TGM5/SPRR1A/SPRR1B/KRT1	11
GO:BP	UM-SCC 10a	GO:0099177	regulation of trans-synaptic signaling	61/1356	488/18614	2.41e-05	0.00261422	0.00230141	GABRR1/CACNB4/MAPK8IP2/RAPSN/PRKAR1B/CDH1/ADRB2/SNCG/SORCS2/MEF2C/GRIN2D/PRKN/HAP1/ATP1A2/GLUL/PTGS2/APOE/RIMS1/PLPPR4/BAIAP3/GRM4/NEFL/CAMK2B/PPFIA3/GPER1/CAMK2A/NTRK2/LAMA2/SEPTIN5/GRIN1/CYP46A1/JPH3/CPLX1/CHRM1/P2RY1/CACNA1B/DRD2/GRID2/CBLN1/ADCY1/IGSF11/CACNG8/NGFR/SYT7/CHRNB4/CA2/FABP5/GRIN3B/SHISA7/CNR1/SLC8A2/SHANK1/ADGRB1/NSG1/WNT3A/NRXN2/SYT1/GRID1/NLGN4X/INA/CALB1	61
GO:BP	UM-SCC 10a	GO:0042475	odontogenesis of dentin-containing tooth	19/1356	91/18614	2.48e-05	0.00261422	0.00230141	DLX2/CCDC154/WNT10A/FST/JAG2/EDA/SLC34A1/PERP/AMTN/NECTIN1/APCDD1/KLK4/NGFR/SHH/WDR72/TP63/BCL11B/BMP7/EDAR	19
GO:BP	UM-SCC 10a	GO:0042303	molting cycle	22/1356	115/18614	2.52e-05	0.00261422	0.00230141	FA2H/NOTCH1/CD109/TNFRSF19/PTGS2/FOXQ1/WNT10A/FST/TERT/EDA/KRT17/TRPV3/KRT16/TSPEAR/APCDD1/NGFR/SHH/SPINK5/TP63/FOXN1/EDAR/KRT14	22
GO:BP	UM-SCC 10a	GO:0042633	hair cycle	22/1356	115/18614	2.52e-05	0.00261422	0.00230141	FA2H/NOTCH1/CD109/TNFRSF19/PTGS2/FOXQ1/WNT10A/FST/TERT/EDA/KRT17/TRPV3/KRT16/TSPEAR/APCDD1/NGFR/SHH/SPINK5/TP63/FOXN1/EDAR/KRT14	22
GO:BP	UM-SCC 10a	GO:0072009	nephron epithelium development	22/1356	116/18614	2.9e-05	0.00295073	0.00259766	CD24/WNT11/NOTCH1/MEF2C/KLF15/HES1/JAG1/KLHL3/WNT2B/MTSS1/KIF26B/IRX1/DLL1/HES5/HEYL/SOX8/SHH/SIX2/GREB1L/WNT4/PBX1/CALB1	22
GO:BP	UM-SCC 10a	GO:0048638	regulation of developmental growth	45/1356	328/18614	2.98e-05	0.00298447	0.00262736	MEGF8/CDH1/ADRB1/SEMA3A/ADRB2/SEMA4A/NOTCH1/SPTBN4/MEF2C/SEMA6A/GHR/AKAP6/ERBB4/PRKN/CAPN3/APOE/TGFBR3/RIMS1/SEMA3D/FGFR3/SEMA3F/IGF2/CXADR/INSR/TLL2/ZFPM2/SEMA6D/TP73/GLI1/DLL1/BCL11A/RASAL1/EPPK1/DRD2/HOPX/FGF13/CDH4/CRABP2/AGR2/FSTL4/NKX2-5/OLFM1/SPART/WNT3A/SYT1	45
GO:BP	UM-SCC 10a	GO:0008016	regulation of heart contraction	33/1356	213/18614	3.04e-05	0.00298696	0.00262955	POPDC2/DSP/MEF2A/ADRB1/SPTBN4/ATP2B4/ATP2A1/CASQ2/TBX18/ATP1A2/MYL3/SCN4B/CLIC2/TNNT2/ATP1A3/CXADR/APLN/EDN2/GJA1/S100A1/TH/DRD2/CACNA1D/ISL1/HOPX/FGF13/ACE2/KCNQ1/KCND3/SLC8A2/NKX2-5/CACNA1H/TNNI3	33
GO:BP	UM-SCC 10a	GO:0045216	cell-cell junction organization	33/1356	214/18614	3.35e-05	0.00323088	0.00284429	SVEP1/ZNF703/DSP/WNT11/CDH1/PLEKHA7/TRPV4/PKP1/MTSS1/CXADR/PERP/CDH15/GJA1/CDH8/CLDN1/NECTIN1/CLDN8/CDH6/HOPX/CLDN16/ACE2/CDH4/CDH22/CDH10/UGT8/CDH18/PKHD1/POF1B/NLGN4X/CDH12/DSG1/GJB2/GJB6	33
GO:BP	UM-SCC 10a	GO:0060560	developmental growth involved in morphogenesis	35/1356	234/18614	3.78e-05	0.00358123	0.00315271	MEGF8/WNT11/RDH10/AREG/CDH1/SEMA3A/SEMA4A/NOTCH1/SEMA6A/PRKN/PRKG1/APOE/RIMS1/SEMA3D/PAK6/SEMA3F/KIF26B/EDN2/SEMA6D/FLRT3/BCL11A/DCLK1/RASAL1/AUTS2/FGF13/CDH4/CRABP2/SHH/FSTL4/OLFM1/EMX1/SPART/COBL/WNT3A/SYT1	35
GO:BP	UM-SCC 10a	GO:0050804	modulation of chemical synaptic transmission	60/1356	487/18614	4.28e-05	0.00396249	0.00348835	GABRR1/CACNB4/MAPK8IP2/RAPSN/PRKAR1B/CDH1/ADRB2/SNCG/SORCS2/MEF2C/GRIN2D/PRKN/HAP1/ATP1A2/GLUL/PTGS2/APOE/RIMS1/PLPPR4/BAIAP3/GRM4/NEFL/CAMK2B/PPFIA3/GPER1/CAMK2A/NTRK2/LAMA2/SEPTIN5/GRIN1/CYP46A1/JPH3/CPLX1/CHRM1/P2RY1/CACNA1B/DRD2/GRID2/CBLN1/ADCY1/IGSF11/CACNG8/NGFR/SYT7/CHRNB4/CA2/GRIN3B/SHISA7/CNR1/SLC8A2/SHANK1/ADGRB1/NSG1/WNT3A/NRXN2/SYT1/GRID1/NLGN4X/INA/CALB1	60
GO:BP	UM-SCC 10a	GO:0098659	inorganic cation import across plasma membrane	24/1356	136/18614	4.4e-05	0.00396249	0.00348835	ATP2B4/ATP1A2/SLC9A9/SLC12A6/TRPV4/SCN4A/ATP1A3/CACNA1F/SLC34A1/TRPV3/KCNJ4/ATP1B3/CACNA1B/CACNA1D/NALF2/SCN2A/KCNQ1/SLC8A2/ATP12A/CACNA1H/SLC9A3/SLC12A5/SLC12A7/SCNN1G	24
GO:BP	UM-SCC 10a	GO:0099587	inorganic ion import across plasma membrane	24/1356	136/18614	4.4e-05	0.00396249	0.00348835	ATP2B4/ATP1A2/SLC9A9/SLC12A6/TRPV4/SCN4A/ATP1A3/CACNA1F/SLC34A1/TRPV3/KCNJ4/ATP1B3/CACNA1B/CACNA1D/NALF2/SCN2A/KCNQ1/SLC8A2/ATP12A/CACNA1H/SLC9A3/SLC12A5/SLC12A7/SCNN1G	24
GO:BP	UM-SCC 10a	GO:0072073	kidney epithelium development	25/1356	146/18614	5.17e-05	0.00458154	0.00403333	CD24/WNT11/NOTCH1/MEF2C/KLF15/HES1/JAG1/KLHL3/WNT2B/MTSS1/SDC1/KIF26B/IRX1/DLL1/HES5/HEYL/SOX8/RET/SHH/SIX2/GREB1L/WNT4/PBX1/BMP7/CALB1	25
GO:BP	UM-SCC 10a	GO:0010975	regulation of neuron projection development	56/1356	452/18614	6.54e-05	0.00569809	0.00501628	UST/MEGF8/FEZ1/LTK/CDH1/SEMA3A/AVIL/GPC2/ITGA6/TBX6/SEMA4A/HECW1/PLK5/HES1/SEMA6A/MARK1/DAB2IP/SDC2/KREMEN1/APOE/TRPV4/NDRG4/SEMA3D/FAT3/NEFL/CAMK2B/SEMA3F/PLXNA2/NTRK2/PTK6/SEMA6D/SERPINI1/BCL11A/EFHC2/EPHA3/KIF1A/EPHB3/GRID2/PRKD1/SERPINF1/ZNF804A/FGF13/RET/CDH4/RGMA/CRABP2/CNR1/FSTL4/NGEF/KLK8/CNTN1/SPART/COBL/WNT3A/CHODL/BMP7	56
GO:BP	UM-SCC 10a	GO:0042445	hormone metabolic process	35/1356	241/18614	7e-05	0.0060019	0.00528374	DKK3/RDH10/CEL/CPE/CYP2S1/EGR1/DUOX2/CYP2D6/DUOXA1/GHR/DUOX1/LIPE/HSD17B1/PCSK6/CRYM/LRAT/BCO2/LHB/RBP1/AKR1B10/CYP46A1/AKR1C2/CYP11A1/ALDH1A1/HSD17B3/CYP3A5/ACE2/SULT1A1/CRABP2/SHH/SULT1E1/CYP2W1/CACNA1H/PCSK1N/WNT4	35
GO:BP	UM-SCC 10a	GO:1903522	regulation of blood circulation	37/1356	261/18614	7.41e-05	0.00620919	0.00546622	POPDC2/DSP/MEF2A/ADRB1/SPTBN4/ATP2B4/ATP2A1/ADRA2C/CASQ2/TBX18/ATP1A2/PTGS2/BDKRB2/MYL3/SCN4B/CLIC2/TNNT2/ATP1A3/CXADR/APLN/EDN2/GJA1/S100A1/TH/DRD2/CACNA1D/ISL1/CHRM3/HOPX/FGF13/ACE2/KCNQ1/KCND3/SLC8A2/NKX2-5/CACNA1H/TNNI3	37
GO:BP	UM-SCC 10a	GO:0050878	regulation of body fluid levels	47/1356	361/18614	7.53e-05	0.00620919	0.00546622	VWF/MERTK/PROC/ATP7B/EMP2/DGKA/CD36/CEL/P2RY2/GP6/HSD11B2/ERBB4/ADRA2C/ANXA8/PRKG1/APOE/CYBA/TRPV4/CELSR2/ENTPD2/HSPB1/PLA2G4A/PEAR1/DGKB/APLN/VAV3/LCK/VAV1/HGFAC/ANO1/ATP6V1B1/CHRM1/NPR3/P2RY1/DRD2/CHRM3/ZNF385A/SHH/AGR2/CYP4F12/PDPN/AQP3/SYK/CYP4F11/WNT3A/SCNN1G/KRT1	47
GO:BP	UM-SCC 10a	GO:1902075	cellular response to salt	31/1356	204/18614	7.59e-05	0.00620919	0.00546622	MEF2A/CDH1/P2RY2/EGR1/ATP2B4/MEF2C/RASA4/RASA4B/CAPN3/PTGS2/BCL11A/SYT8/CHRM1/P2RY1/CLDN1/RASAL1/RASGRP2/ADCY1/CHRM3/SYT7/SHH/DPEP1/CEBPA/SYT5/CACNA1H/RYR3/RYR1/FABP4/CHP2/SYT1/SCNN1G	31
GO:BP	UM-SCC 10a	GO:1902074	response to salt	49/1356	383/18614	8.31e-05	0.00669499	0.00589389	PDCD6/EN1/MEF2A/CD36/CDH1/P2RY2/EGR1/ATP2B4/MEF2C/GHR/CASQ2/RASA4/RASA4B/KCNMB3/CAPN3/PTGS2/GIPR/ANKH/NEFL/TNNT2/SDC1/SLC34A1/BCL11A/SYT8/CHRM1/TH/P2RY1/CLDN1/RASAL1/DRD2/MAP1LC3A/RASGRP2/ADCY1/CHRM3/SYT7/IGFBP2/SHH/CNR1/DPEP1/AQP3/CEBPA/SYT5/CACNA1H/RYR3/RYR1/FABP4/CHP2/SYT1/SCNN1G	49
GO:BP	UM-SCC 10a	GO:0031424	keratinization	17/1356	83/18614	8.43e-05	0.00669499	0.00589389	SFN/CNFN/KRT6B/TGM1/KRT5/KRT17/KRT16/SPRR2D/KRT77/CERS3/ABCA12/KRT6A/KRT6C/SPRR1A/KRT4/SPRR1B/KRT1	17
GO:BP	UM-SCC 10a	GO:0002028	regulation of sodium ion transport	18/1356	92/18614	9.87e-05	0.00772649	0.00680197	CNKSR3/ADRB2/KLHL24/SPTBN4/ATP2B4/HECW1/ATP1A2/SCN4B/STOM/ATP1B3/DRD2/FGF12/FXYD3/FGF13/KCNQ1/NKX2-5/CHP2/CNTN1	18
GO:BP	UM-SCC 10a	GO:0055075	potassium ion homeostasis	10/1356	34/18614	0.00010575	0.00814461	0.00717006	ATP1A2/SLC12A6/KLHL3/ATP1A3/ATP6V1B1/ATP1B3/KCNQ1/ATP12A/SLC12A5/SLC12A7	10
GO:BP	UM-SCC 10a	GO:0032835	glomerulus development	15/1356	69/18614	0.000107067	0.00814461	0.00717006	CD24/NOTCH1/NID1/EGR1/MEF2C/KLF15/HES1/JAG1/IL6R/SULF2/MTSS1/HEYL/RET/NOTCH3/BMP7	15
GO:BP	UM-SCC 10a	GO:0061337	cardiac conduction	19/1356	101/18614	0.000111091	0.00833341	0.00733626	DSP/MEF2A/SPTBN4/ATP2B4/ATP2A1/CASQ2/TBX18/ATP1A2/SCN4B/ATP1A3/CXADR/GJA1/CACNA1D/ISL1/ACE2/KCNQ1/KCND3/SLC8A2/NKX2-5	19
GO:BP	UM-SCC 10a	GO:0048863	stem cell differentiation	35/1356	247/18614	0.000115566	0.00842727	0.0074189	PDCD6/RDH10/SEMA3A/SEMA4A/NOTCH1/TEAD2/MEF2C/HES1/SEMA6A/ERBB4/JAG1/SLC4A11/HOXA7/WNT10A/SEMA3D/LBH/KBTBD8/SEMA3F/NRTN/SEMA6D/GPM6A/SOX6/HES5/EFNB1/ISL1/SOX8/FGF19/RET/SHH/RADIL/NKX2-5/WNT3A/TP63/BMP7/KRT14	35
GO:BP	UM-SCC 10a	GO:0060047	heart contraction	35/1356	247/18614	0.000115566	0.00842727	0.0074189	POPDC2/DSP/MEF2A/ADRB1/SPTBN4/ATP2B4/ATP2A1/CASQ2/TBX18/ATP1A2/MYL3/SCN4B/CLIC2/TNNC1/TNNT2/ATP1A3/CXADR/APLN/EDN2/GJA1/S100A1/TH/DRD2/CACNA1D/ISL1/FGF12/HOPX/FGF13/ACE2/KCNQ1/KCND3/SLC8A2/NKX2-5/CACNA1H/TNNI3	35
GO:BP	UM-SCC 10a	GO:0022617	extracellular matrix disassembly	14/1356	62/18614	0.000117024	0.00842727	0.0074189	ADAMTS15/MMP14/MELTF/LCP1/CTSV/MMP1/MMP10/KLK4/KLK7/MMP12/PDPN/MMP13/ADAMTS5/WDR72	14
GO:BP	UM-SCC 10a	GO:0003012	muscle system process	55/1356	452/18614	0.000122295	0.00869098	0.00765105	DSP/MEF2A/MYH14/ADRB2/TMOD1/NOTCH1/ATP2B4/KLF15/ATP2A1/AKAP6/ADRA2C/CASQ2/STAC3/LTB4R/ATP1A2/PTGS2/MYL11/PRKG1/CYBA/BDKRB2/TRPV4/GATM/MYL3/SCN4B/RCSD1/CLIC2/TNNC1/TNNT2/SULF2/SCN4A/CAMK2B/GPER1/EDN2/GJA1/P2RY1/MYOM2/DRD2/CRYAB/CACNA1D/GRIP2/CHRM3/FGF12/PRKAG3/FGF13/ACE2/CHRNB4/KCNQ1/TNNI2/KCND3/NKX2-5/CACNA1H/RYR1/TNNI3/PDE9A/TNNT3	55
GO:BP	UM-SCC 10a	GO:0006936	muscle contraction	45/1356	349/18614	0.000132949	0.00932545	0.00820961	DSP/MYH14/ADRB2/TMOD1/ATP2B4/ATP2A1/ADRA2C/CASQ2/STAC3/LTB4R/ATP1A2/PTGS2/MYL11/PRKG1/BDKRB2/TRPV4/MYL3/SCN4B/RCSD1/CLIC2/TNNC1/TNNT2/SULF2/SCN4A/GPER1/EDN2/GJA1/MYOM2/DRD2/CRYAB/CACNA1D/GRIP2/CHRM3/FGF12/FGF13/ACE2/CHRNB4/KCNQ1/TNNI2/KCND3/NKX2-5/CACNA1H/RYR1/TNNI3/TNNT3	45
GO:BP	UM-SCC 10a	GO:0003002	regionalization	52/1356	422/18614	0.000135004	0.00934817	0.0082296	PGAP1/MEGF8/EN1/WNT11/TBX6/NOTCH1/DNAAF1/DLX2/DNAAF3/MEF2C/LMX1B/PKD1L1/HES1/LFNG/MNS1/TBX18/CXXC4/HOXA7/NDRG4/CELSR2/ODAD3/WNT2B/PCSK6/SEMA3F/HOXA9/BMPR1B/PLXNA2/TLL2/DNAAF11/IRX1/NTF4/TDRD5/GLI1/DLL1/HES5/HEYL/ISL1/NKX2-1/NRARP/VAX2/SHH/ITGAM/BTG2/NKX2-5/SIX2/EMX1/COBL/WNT3A/HES2/DMRT2/TP63/PBX1	52
GO:BP	UM-SCC 10a	GO:0007626	locomotory behavior	30/1356	201/18614	0.000136755	0.00934955	0.00823082	EN1/CACNB4/SLITRK6/TMOD1/EGR1/SNCG/SPTBN4/GRIN2D/PRKN/ATP1A2/APOE/ANKH/PAK6/RASD2/NTF4/CDH23/CIART/TH/DRD2/NTSR1/NKX2-1/SELENOP/FGF12/ZNF385A/CHRNB4/UCHL1/CNTN1/GNG7/CHL1/CALB1	30
GO:BP	UM-SCC 10a	GO:0061436	establishment of skin barrier	9/1356	29/18614	0.000148082	0.00999736	0.00880112	SFN/FA2H/KRT16/CLDN1/ABCA12/FLG/GRHL3/TP63/KRT1	9
GO:BP	UM-SCC 10a	GO:0035249	synaptic transmission, glutamatergic	20/1356	112/18614	0.000156576	0.0104403	0.00919109	CACNB4/MAPK8IP2/MEF2C/GRIN2D/PRKN/ATP1A2/GLUL/PTGS2/PLPPR4/GRM4/CDH8/GRIN1/DRD2/GRID2/SLC17A7/CACNG8/GRIN3B/CNR1/SYT1/GRID1	20
GO:BP	UM-SCC 10a	GO:0045605	negative regulation of epidermal cell differentiation	6/1356	13/18614	0.000162263	0.0105588	0.00929542	NOTCH1/HES1/HOXA7/DLL1/HES5/TP63	6
GO:BP	UM-SCC 10a	GO:0045683	negative regulation of epidermis development	6/1356	13/18614	0.000162263	0.0105588	0.00929542	NOTCH1/HES1/HOXA7/DLL1/HES5/TP63	6
GO:BP	UM-SCC 10a	GO:0034332	adherens junction organization	13/1356	57/18614	0.000182745	0.0117501	0.0103441	ZNF703/DSP/CDH1/PLEKHA7/MTSS1/CDH15/CDH8/CDH6/CDH4/CDH22/CDH10/CDH18/CDH12	13
GO:BP	UM-SCC 10a	GO:0120255	olefinic compound biosynthetic process	8/1356	24/18614	0.000198664	0.0126234	0.0111129	DKK3/EGR1/HSD17B1/DKKL1/LHB/HSD17B3/CACNA1H/WNT4	8
GO:BP	UM-SCC 10a	GO:0043616	keratinocyte proliferation	13/1356	58/18614	0.000220023	0.013818	0.0121646	EREG/SFN/AREG/OVOL1/CD109/FST/TGM1/EPPK1/PRKD1/KLK8/GPR15LG/TP63/BCL11B	13
GO:BP	UM-SCC 10a	GO:0007613	memory	21/1356	124/18614	0.000234109	0.0145336	0.0127946	FOXO6/PTGS2/APOE/PAK6/SLC2A4/INSR/NTF4/JPH3/TH/DRD2/ADCY1/SERPINF1/SCN2A/FGF13/SHISA7/CNR1/SLC8A2/SHANK1/KLK8/TREM2/CALB1	21
GO:BP	UM-SCC 10a	GO:0001508	action potential	23/1356	142/18614	0.00023897	0.0146668	0.0129118	DSP/CACNB4/MYH14/CD36/AKAP6/TBX18/ATP1A2/KCNMB3/SCN4B/SCN4A/GPER1/CXADR/NTRK2/GJA1/NTSR1/CACNA1D/FGF12/FGF13/CHRNB4/KCNQ1/CNR1/KCND3/SLC8A2	23
GO:BP	UM-SCC 10a	GO:0003015	heart process	35/1356	259/18614	0.000293665	0.0178212	0.0156888	POPDC2/DSP/MEF2A/ADRB1/SPTBN4/ATP2B4/ATP2A1/CASQ2/TBX18/ATP1A2/MYL3/SCN4B/CLIC2/TNNC1/TNNT2/ATP1A3/CXADR/APLN/EDN2/GJA1/S100A1/TH/DRD2/CACNA1D/ISL1/FGF12/HOPX/FGF13/ACE2/KCNQ1/KCND3/SLC8A2/NKX2-5/CACNA1H/TNNI3	35
GO:BP	UM-SCC 10a	GO:0097553	calcium ion transmembrane import into cytosol	29/1356	201/18614	0.000315712	0.0189462	0.0166792	ATP2B4/GRIN2D/AKAP6/CASQ2/HAP1/ATP1A2/CAPN3/CYBA/TRPV4/CLIC2/SCN4A/GPER1/CACNA1F/LCK/TRPV3/GRIN1/JPH3/CACNA1B/DRD2/NTSR1/CACNA1D/PRKD1/NALF2/SCN2A/SLC8A2/CACNA1H/RYR1/PLCH2/XCL1	29
GO:BP	UM-SCC 10a	GO:0071241	cellular response to inorganic substance	32/1356	231/18614	0.000335985	0.0199413	0.0175552	MEF2A/CDH1/ZNF658/MEF2C/ABCB6/PRKN/RASA4/RASA4B/CAPN3/PTGS2/HSD17B1/SLC34A1/NCF1/SYT8/TH/CLDN1/RASAL1/MAP1LC3A/RASGRP2/ADCY1/SERPINF1/SYT7/SHH/DPEP1/CEBPA/SYT5/CACNA1H/RYR3/RYR1/FABP4/CHP2/SYT1	32
GO:BP	UM-SCC 10a	GO:0006836	neurotransmitter transport	29/1356	202/18614	0.000343549	0.0200218	0.0176261	CACNB4/SNCG/MEF2C/SLC22A3/PRKN/ATP1A2/RIMS1/BAIAP3/GRM4/PPFIA3/GPER1/SLC6A16/CAMK2A/DOC2B/SEPTIN5/SLC6A2/PTPRN2/CPLX1/SYT8/TH/P2RY1/DRD2/SLC17A7/SYT7/CHRNB4/SYT5/NRXN2/SYT1/SLC6A11	29
GO:BP	UM-SCC 10a	GO:0050873	brown fat cell differentiation	12/1356	53/18614	0.000344757	0.0200218	0.0176261	ZNF516/ADRB1/ADRB2/PTGS2/TRPV4/SLC2A4/NUDT7/PPARGC1A/CEBPA/FABP3/FABP4/BMP7	12
GO:BP	UM-SCC 10a	GO:0034113	heterotypic cell-cell adhesion	13/1356	61/18614	0.000373266	0.0207381	0.0182567	DSP/IZUMO1/GLDN/SIRPA/ITGB7/MYADM/CXADR/IL1RN/ITGB2/PERP/LCK/CD1D/BMP7	13
GO:BP	UM-SCC 10a	GO:0010496	intercellular transport	5/1356	10/18614	0.000376289	0.0207381	0.0182567	GJA3/GJB4/CLDN16/GJB2/GJB6	5
GO:BP	UM-SCC 10a	GO:0045607	regulation of inner ear auditory receptor cell differentiation	5/1356	10/18614	0.000376289	0.0207381	0.0182567	NOTCH1/HES1/MYCL/DLL1/HES5	5
GO:BP	UM-SCC 10a	GO:0045631	regulation of mechanoreceptor differentiation	5/1356	10/18614	0.000376289	0.0207381	0.0182567	NOTCH1/HES1/MYCL/DLL1/HES5	5
GO:BP	UM-SCC 10a	GO:2000980	regulation of inner ear receptor cell differentiation	5/1356	10/18614	0.000376289	0.0207381	0.0182567	NOTCH1/HES1/MYCL/DLL1/HES5	5
GO:BP	UM-SCC 10a	GO:0010038	response to metal ion	45/1356	367/18614	0.000412725	0.0225164	0.0198222	PDCD6/ATP7B/MEF2A/CDH1/ZNF658/NDRG1/MEF2C/CASQ2/ABCB6/PRKN/RASA4/RASA4B/KCNMB3/CAPN3/PTGS2/GIPR/HSD17B1/TERT/TNNC1/TNNT2/SDC1/SLC34A1/NCF1/SYT8/TH/CLDN1/RASAL1/DRD2/MAP1LC3A/RASGRP2/ADCY1/SERPINF1/SYT7/IGFBP2/SHH/DPEP1/AQP3/CEBPA/SYT5/CACNA1H/RYR3/RYR1/FABP4/CHP2/SYT1	45
GO:BP	UM-SCC 10a	GO:0006970	response to osmotic stress	16/1356	86/18614	0.000429236	0.0229536	0.0202071	TSC22D3/LRRC8C/CAPN3/PTGS2/SLC4A11/SLC12A6/BDKRB2/TRPV4/RCSD1/ICOSLG/SLC2A4/TH/CLDN1/MLC1/SCN2A/SLC12A5	16
GO:BP	UM-SCC 10a	GO:0007043	cell-cell junction assembly	24/1356	157/18614	0.000429238	0.0229536	0.0202071	ZNF703/WNT11/CDH1/TRPV4/PKP1/CDH15/GJA1/CDH8/CLDN1/CLDN8/CDH6/HOPX/CLDN16/ACE2/CDH4/CDH22/CDH10/UGT8/CDH18/POF1B/CDH12/DSG1/GJB2/GJB6	24
GO:BP	UM-SCC 10a	GO:0015718	monocarboxylic acid transport	26/1356	177/18614	0.000476329	0.0251771	0.0221645	CD36/SLCO4A1/SLC22A3/PTGS2/APOE/BDKRB2/FABP5P3/SLC27A5/PLA2R1/CROT/PLA2G4A/RBP1/SLC16A12/SLC5A12/SLC16A11/DRD2/NTSR1/FGF19/FABP5/CRABP2/FABP3/FABP4/PLA2G4F/SYK/SLCO1A2/SLC6A11	26
GO:BP	UM-SCC 10a	GO:0031589	cell-substrate adhesion	44/1356	359/18614	0.00048014	0.0251771	0.0221645	VWF/MERTK/MYO1G/FUT1/EMP2/COL17A1/DUSP22/AJUBA/CD36/ITGA6/NOTCH1/NID1/ITGB8/CD96/STON1/MMP14/MELTF/JAG1/HOXA7/ITGB7/MUC4/MYADM/VWA2/EDA/MSLNL/ITGB2/THSD1/CCL28/FREM1/EPHA3/BCAM/EPHB3/DLC1/MMP12/AGR2/ITGAM/PDPN/APOD/RADIL/PKHD1/OLFM4/WNT4/AJAP1/FAT2	44
GO:BP	UM-SCC 10a	GO:0051592	response to calcium ion	23/1356	149/18614	0.000486386	0.0252593	0.0222369	PDCD6/MEF2A/MEF2C/CASQ2/RASA4/RASA4B/KCNMB3/CAPN3/GIPR/TNNT2/SDC1/SYT8/RASAL1/RASGRP2/ADCY1/SYT7/DPEP1/AQP3/SYT5/RYR3/RYR1/CHP2/SYT1	23
GO:BP	UM-SCC 10a	GO:0021895	cerebral cortex neuron differentiation	8/1356	27/18614	0.000492668	0.0253419	0.0223096	DLX2/HES1/ID4/C21orf91/DRD2/NKX2-1/LHX6/EMX1	8
GO:BP	UM-SCC 10a	GO:0070588	calcium ion transmembrane transport	44/1356	360/18614	0.000509439	0.0258677	0.0227725	CACNB4/ATP2B4/PKD1L1/ATP2A1/GRIN2D/AKAP6/CASQ2/STAC3/TMEM37/HAP1/ATP1A2/CAPN3/TRPC6/ORAI3/CYBA/TRPV4/CRACR2A/CLIC2/SCN4A/GPER1/CACNA1F/LCK/GPM6A/TRPV3/CACNA2D2/GRIN1/PKDREJ/JPH3/CACNA1B/DRD2/NTSR1/CACNA1D/PRKD1/CACNG8/NALF2/SCN2A/GRIN3B/SLC8A2/CACNA1H/RYR3/RYR1/PLCH2/XCL1/WNT3A	44
GO:BP	UM-SCC 10a	GO:0061333	renal tubule morphogenesis	15/1356	79/18614	0.000512469	0.0258677	0.0227725	WNT11/MEF2C/HES1/KLHL3/WNT2B/MTSS1/KIF26B/IRX1/HES5/SOX8/SHH/SIX2/GREB1L/WNT4/PBX1	15
GO:BP	UM-SCC 10a	GO:0003208	cardiac ventricle morphogenesis	14/1356	71/18614	0.000523458	0.0261777	0.0230454	DSP/CPE/NOTCH1/MEF2C/JAG1/TGFBR3/MYL3/TNNC1/TNNT2/ZFPM2/HEYL/ISL1/NKX2-5/TNNI3	14
GO:BP	UM-SCC 10a	GO:0009954	proximal/distal pattern formation	9/1356	34/18614	0.000556872	0.0272603	0.0239985	EN1/DLX2/HOXA9/IRX1/GLI1/DLL1/HES5/TP63/PBX1	9
GO:BP	UM-SCC 10a	GO:0007517	muscle organ development	43/1356	351/18614	0.000558608	0.0272603	0.0239985	POPDC2/DSP/MEF2A/MYH14/NOTCH1/EGR1/KY/MEF2C/MYORG/STAC3/CAPN3/NEB/MYL11/TGFBR3/MYL3/TNNC1/TNNT2/GPC1/IGF2/TLL2/KLF5/LAMA2/ZFPM2/SOX6/DLL1/HEYL/VAMP5/CRYAB/ETV1/ISL1/BARX2/LARGE1/NUPR1/SOX8/SHH/BTG2/NKX2-5/CACNA1H/RYR1/ADGRB1/TNNI3/WNT3A/CHODL	43
GO:BP	UM-SCC 10a	GO:0071277	cellular response to calcium ion	16/1356	88/18614	0.000560248	0.0272603	0.0239985	MEF2A/MEF2C/RASA4/RASA4B/CAPN3/SYT8/RASAL1/RASGRP2/ADCY1/SYT7/DPEP1/SYT5/RYR3/RYR1/CHP2/SYT1	16
GO:BP	UM-SCC 10a	GO:0072001	renal system development	40/1356	320/18614	0.00057498	0.0277274	0.0244096	CD24/WNT11/RDH10/NOTCH1/NID1/EGR1/MEF2C/KLF15/OVOL1/HES1/ERBB4/TBX18/JAG1/CDKN1C/KLHL3/WNT2B/IL6R/SULF2/MTSS1/SDC1/SLC34A1/KIF26B/IRX1/TP73/DLL1/HES5/HEYL/SERPINF1/SOX8/RET/GDF6/SHH/SIX2/PKHD1/GREB1L/NOTCH3/WNT4/PBX1/BMP7/CALB1	40
GO:BP	UM-SCC 10a	GO:0072028	nephron morphogenesis	15/1356	80/18614	0.000588971	0.0278354	0.0245047	WNT11/HES1/ERBB4/KLHL3/WNT2B/KIF26B/IRX1/HES5/SOX8/SHH/SIX2/GREB1L/WNT4/PBX1/BMP7	15
GO:BP	UM-SCC 10a	GO:0001822	kidney development	39/1356	310/18614	0.000590125	0.0278354	0.0245047	CD24/WNT11/RDH10/NOTCH1/NID1/EGR1/MEF2C/KLF15/OVOL1/HES1/ERBB4/JAG1/CDKN1C/KLHL3/WNT2B/IL6R/SULF2/MTSS1/SDC1/SLC34A1/KIF26B/IRX1/TP73/DLL1/HES5/HEYL/SERPINF1/SOX8/RET/GDF6/SHH/SIX2/PKHD1/GREB1L/NOTCH3/WNT4/PBX1/BMP7/CALB1	39
GO:BP	UM-SCC 10a	GO:0046942	carboxylic acid transport	43/1356	352/18614	0.000592681	0.0278354	0.0245047	CACNB4/SLC25A2/CD36/SLCO4A1/LRRC8C/SLC22A3/ATP1A2/PTGS2/SLC7A9/APOE/BDKRB2/SLC38A4/CLTRN/FABP5P3/SLC27A5/SLC47A1/PLA2R1/CROT/SLC35D2/PLA2G4A/ABCC5/NTRK2/GJA1/RBP1/SLC16A12/FOLR3/SLC5A12/SLC16A11/DRD2/NTSR1/FGF19/SLC17A7/ACE2/FABP5/CRABP2/SLC6A20/FABP3/FABP4/PLA2G4F/SYK/SLCO1A2/SLC6A11/SLC7A8	43
GO:BP	UM-SCC 10a	GO:0007160	cell-matrix adhesion	32/1356	239/18614	0.000614336	0.0286037	0.0251811	FUT1/EMP2/COL17A1/DUSP22/AJUBA/CD36/ITGA6/NID1/ITGB8/CD96/STON1/MMP14/JAG1/HOXA7/ITGB7/MUC4/VWA2/EDA/MSLNL/ITGB2/THSD1/CCL28/FREM1/EPHA3/BCAM/DLC1/MMP12/ITGAM/APOD/PKHD1/WNT4/AJAP1	32
GO:BP	UM-SCC 10a	GO:0015849	organic acid transport	43/1356	353/18614	0.000628588	0.0290171	0.025545	CACNB4/SLC25A2/CD36/SLCO4A1/LRRC8C/SLC22A3/ATP1A2/PTGS2/SLC7A9/APOE/BDKRB2/SLC38A4/CLTRN/FABP5P3/SLC27A5/SLC47A1/PLA2R1/CROT/SLC35D2/PLA2G4A/ABCC5/NTRK2/GJA1/RBP1/SLC16A12/FOLR3/SLC5A12/SLC16A11/DRD2/NTSR1/FGF19/SLC17A7/ACE2/FABP5/CRABP2/SLC6A20/FABP3/FABP4/PLA2G4F/SYK/SLCO1A2/SLC6A11/SLC7A8	43
GO:BP	UM-SCC 10a	GO:0007612	learning	23/1356	152/18614	0.00064756	0.0296396	0.026093	EN1/RAG1/MAPK8IP2/PRKN/ATP1A2/PTGS2/NDRG4/PAK6/INSR/RAPGEF3/NTRK2/GRIN1/JPH3/TH/DRD2/NTSR1/FGF13/SLC8A2/BTG2/SHANK1/SLC12A5/NRXN2/NLGN4X	23
GO:BP	UM-SCC 10a	GO:0030534	adult behavior	22/1356	143/18614	0.000668686	0.0300066	0.0264161	EN1/CACNB4/SLITRK6/TMOD1/SNCG/SPTBN4/GRIN2D/PRKN/ATP1A2/SLITRK5/NTF4/SEPTIN5/ATP6V1B1/DRD2/NTSR1/FGF12/CHRNB4/UCHL1/SHANK1/NRXN2/NLGN4X/CHL1	22
GO:BP	UM-SCC 10a	GO:0045165	cell fate commitment	36/1356	281/18614	0.000673	0.0300066	0.0264161	WNT11/MGA/TBX6/NOTCH1/DLX2/MEF2C/HES1/ERBB4/TBX18/JAG1/WNT10A/JAG2/WNT2B/IL6R/POU5F1/EYA2/NTF4/SOX6/DLL1/HES5/ISL1/NKX2-1/SOX8/FGF13/GAP43/SHH/PDPN/NKX2-5/SIX2/POU6F2/WNT3A/SOX2/NOTCH3/FOXN1/WNT4/BCL11B	36
GO:BP	UM-SCC 10a	GO:0008344	adult locomotory behavior	15/1356	81/18614	0.000674991	0.0300066	0.0264161	EN1/CACNB4/SLITRK6/TMOD1/SNCG/SPTBN4/GRIN2D/PRKN/ATP1A2/NTF4/DRD2/NTSR1/FGF12/UCHL1/CHL1	15
GO:BP	UM-SCC 10a	GO:0030900	forebrain development	47/1356	397/18614	0.0006778	0.0300066	0.0264161	PGAP1/FUT1/FEZ1/CDH1/SEMA3A/NOTCH1/ATP2B4/DLX5/DLX2/HES1/ERBB4/DAB2IP/HAP1/ATP1A2/PRKG1/WNT2B/NEFL/TACC2/ATP1A3/ID4/SLITRK5/NTRK2/GLI1/FOXP2/HES5/POU3F1/C21orf91/DCLK1/NHLH2/TH/DRD2/EPHB3/ISL1/NKX2-1/VAX2/DLC1/FGF13/LHX6/SHH/ITGAM/BTG2/EMX1/WNT3A/SOX2/NOTCH3/WNT4/BCL11B	47
GO:BP	UM-SCC 10a	GO:0034308	primary alcohol metabolic process	18/1356	107/18614	0.000690029	0.0300597	0.0264629	DKK3/ALDH3B2/RDH10/CEL/CYP2D6/HSD11B2/LIPE/LRAT/AKR1B10/AKR1C2/CYP11A1/ALDH1A1/CYP3A5/SULT1A1/SULT1E1/CACNA1H/ACP3/WNT4	18
GO:BP	UM-SCC 10a	GO:1902644	tertiary alcohol metabolic process	7/1356	22/18614	0.000690132	0.0300597	0.0264629	DKK3/HSD11B2/AKR1B10/AKR1C2/CYP11A1/CACNA1H/WNT4	7
GO:BP	UM-SCC 10a	GO:0015908	fatty acid transport	19/1356	116/18614	0.000697514	0.0301382	0.0265319	CD36/SLCO4A1/PTGS2/APOE/BDKRB2/FABP5P3/SLC27A5/PLA2R1/CROT/PLA2G4A/RBP1/DRD2/NTSR1/FABP5/CRABP2/FABP3/FABP4/PLA2G4F/SYK	19
GO:BP	UM-SCC 10a	GO:0001505	regulation of neurotransmitter levels	29/1356	211/18614	0.00070927	0.0304029	0.026765	CACNB4/MAOA/SNCG/MEF2C/SLC22A3/PRKN/ATP1A2/RIMS1/BAIAP3/GRM4/PPFIA3/GPER1/ZNF219/CAMK2A/DOC2B/SEPTIN5/SLC6A2/PTPRN2/CPLX1/SYT8/TH/P2RY1/DRD2/SYT7/CHRNB4/SYT5/NRXN2/SYT1/SLC6A11	29
GO:BP	UM-SCC 10a	GO:0006937	regulation of muscle contraction	25/1356	173/18614	0.000773622	0.0329003	0.0289635	DSP/ADRB2/ATP2A1/ADRA2C/CASQ2/ATP1A2/PTGS2/PRKG1/TRPV4/MYL3/CLIC2/TNNC1/TNNT2/SCN4A/GPER1/EDN2/CHRM3/FGF13/ACE2/CHRNB4/KCNQ1/TNNI2/NKX2-5/TNNI3/TNNT3	25
GO:BP	UM-SCC 10a	GO:0048839	inner ear development	27/1356	193/18614	0.000810823	0.0342129	0.0301191	SLITRK6/NOTCH1/DLX5/HES1/TBX18/JAG1/MYCL/PLPPR4/JAG2/EYA4/MAF/COL2A1/DLL1/CDH23/HES5/ATP6V1B1/PCDH15/KCNQ1/SHH/CEBPA/GRHL3/WNT3A/USH1G/SOX2/CALB1/GJB2/GJB6	27
GO:BP	UM-SCC 10a	GO:0001655	urogenital system development	13/1356	66/18614	0.000827715	0.034655	0.0305083	WNT11/NOTCH1/HOXA9/ID4/SERPINB5/GLI1/EPHB3/SERPINF1/SHH/PSAPL1/TP63/PBX1/BMP7	13
GO:BP	UM-SCC 10a	GO:0030178	negative regulation of Wnt signaling pathway	25/1356	174/18614	0.00084235	0.0349445	0.0307632	DKK3/WNT11/TLE3/NOTCH1/EGR1/HECW1/PRKN/TBX18/DAB2IP/DACT3/KREMEN1/APOE/CXXC4/DKKL1/IGFBP6/GLI1/RNF43/APCDD1/ISL1/IGFBP2/SHH/NKX2-5/NKD2/GRB10/SOX2	25
GO:BP	UM-SCC 10a	GO:0042554	superoxide anion generation	10/1356	43/18614	0.000847571	0.0349445	0.0307632	DUOX2/DUOX1/SH3PXD2A/CYBA/ACP5/NCF1C/ITGB2/NCF1/ITGAM/SYK	10
GO:BP	UM-SCC 10a	GO:0048730	epidermis morphogenesis	9/1356	36/18614	0.000875848	0.0358368	0.0315487	NOTCH1/FOXQ1/WNT10A/FST/KLK14/KRT17/NGFR/SHH/TP63	9
GO:BP	UM-SCC 10a	GO:0048639	positive regulation of developmental growth	24/1356	165/18614	0.000888759	0.0359917	0.0316851	MEGF8/NOTCH1/SPTBN4/MEF2C/GHR/AKAP6/ERBB4/PRKN/CAPN3/TGFBR3/RIMS1/IGF2/INSR/ZFPM2/GLI1/DLL1/RASAL1/DRD2/HOPX/CDH4/CRABP2/AGR2/WNT3A/SYT1	24
GO:BP	UM-SCC 10a	GO:0061448	connective tissue development	35/1356	275/18614	0.000892962	0.0359917	0.0316851	SORL1/WNT11/ZNF516/NOTCH1/EGR1/PTH1R/ITGB8/DLX2/MEF2C/ECM1/GHR/TRPV4/WNT2B/IL6R/DYRK1B/FGFR3/SULF2/ZNF219/ID4/BMPR1B/MAF/COL2A1/SOX6/COL27A1/HES5/BGN/UMODL1/BARX2/PPARGC1A/SOX8/GDF6/MMP13/SIX2/SPART/BMP7	35
GO:BP	UM-SCC 10a	GO:0015872	dopamine transport	11/1356	51/18614	0.000931479	0.0370219	0.032592	SNCG/SLC22A3/PRKN/SLC6A2/SYT8/DRD2/MAPK15/SYT7/CNR1/SYT5/SYT1	11
GO:BP	UM-SCC 10a	GO:0051961	negative regulation of nervous system development	23/1356	156/18614	0.000933406	0.0370219	0.032592	SORL1/PTPN13/CDH1/SEMA3A/SEMA4A/NOTCH1/DLX2/HES1/SEMA6A/SEMA3D/SEMA3F/ID4/ASCL2/SEMA6D/HES5/CBLN1/FGF13/FSTL4/BTG2/TREM2/SPART/WNT3A/BMP7	23
GO:BP	UM-SCC 10a	GO:0022407	regulation of cell-cell adhesion	55/1356	491/18614	0.000949844	0.0370219	0.032592	RAG1/ZNF703/CD24/GPNMB/DUSP22/CDH1/NOTCH1/GP6/HES1/PAG1/JAG1/PRKG1/VSIR/TRPV4/SIRPA/CELSR2/ICOSLG/MYADM/IGF2/CCDC88B/FCHO1/KIF26B/IL1RN/ITGB2/CHST2/LCK/RGCC/VAV1/CCL28/HLA-DQB1/LAX1/EFNB1/EPHB3/SFTPD/CD1D/NRARP/LRRC32/ABCA12/TIGIT/IGFBP2/SHH/PDPN/LGALS9C/PKHD1/SYK/IL20RB/XCL1/WNT3A/CD86/B4GALNT2/SOX2/JAK3/WNT4/LGALS9B/BMP7	55
GO:BP	UM-SCC 10a	GO:0022408	negative regulation of cell-cell adhesion	28/1356	205/18614	0.000957721	0.0370219	0.032592	ZNF703/GPNMB/DUSP22/CDH1/NOTCH1/PAG1/JAG1/PRKG1/VSIR/TRPV4/MYADM/IL1RN/RGCC/CCL28/LAX1/SFTPD/NRARP/LRRC32/ABCA12/TIGIT/SHH/LGALS9C/IL20RB/XCL1/CD86/B4GALNT2/JAK3/LGALS9B	28
GO:BP	UM-SCC 10a	GO:0042490	mechanoreceptor differentiation	13/1356	67/18614	0.000959651	0.0370219	0.032592	SLITRK6/NOTCH1/HES1/JAG1/MYCL/JAG2/NTRK2/NTF4/DLL1/CDH23/HES5/KCNQ1/USH1G	13
GO:BP	UM-SCC 10a	GO:1902305	regulation of sodium ion transmembrane transport	13/1356	67/18614	0.000959651	0.0370219	0.032592	CNKSR3/KLHL24/ATP2B4/HECW1/ATP1A2/SCN4B/STOM/ATP1B3/FGF12/FXYD3/FGF13/KCNQ1/CHP2	13
GO:BP	UM-SCC 10a	GO:0050905	neuromuscular process	23/1356	157/18614	0.00101994	0.0390334	0.0343628	MYH14/SLITRK6/ATP2A1/GRIN2D/STAC3/PRKN/RCSD1/TNNC1/NEFL/SCN4A/CDH23/JPH3/DRD2/GRID2/PCDH15/FGF12/TNNI2/UCHL1/SHANK1/TNNI3/SPART/USH1G/TNNT3	23
GO:BP	UM-SCC 10a	GO:0042491	inner ear auditory receptor cell differentiation	10/1356	44/18614	0.00102624	0.0390334	0.0343628	SLITRK6/NOTCH1/HES1/JAG1/MYCL/JAG2/DLL1/CDH23/HES5/KCNQ1	10
GO:BP	UM-SCC 10a	GO:0034650	cortisol metabolic process	5/1356	12/18614	0.00104522	0.0394772	0.0347535	DKK3/HSD11B2/CYP11A1/CACNA1H/WNT4	5
GO:BP	UM-SCC 10a	GO:0007422	peripheral nervous system development	14/1356	76/18614	0.00106288	0.0397776	0.0350179	FA2H/NDRG1/GPC1/NTRK2/SERPINI1/POU3F1/NHLH2/CLDN1/ETV1/ISL1/SOX8/UGT8/ADGRB1/NFASC	14
GO:BP	UM-SCC 10a	GO:0050680	negative regulation of epithelial cell proliferation	25/1356	177/18614	0.00108131	0.0397776	0.0350179	EREG/SFN/MIR152/NOTCH1/RAP1GAP/MIR205/MEF2C/OVOL1/CD109/DAB2IP/CDKN1C/APOE/TGFBR3/MTSS1/RGCC/NKX2-8/MMRN2/EPPK1/DRD2/ISL1/SERPINF1/NUPR1/NGFR/KRT4/SOX2	25
GO:BP	UM-SCC 10a	GO:0048880	sensory system development	46/1356	395/18614	0.00108604	0.0397776	0.0350179	MERTK/RDH10/LPCAT1/SEMA3A/SLITRK6/TMOD1/NOTCH1/ATP2B4/DLX2/RP1/HES1/JAG1/CDKN1C/GNGT1/CPAMD8/WNT2B/FAT3/BMPR1B/COL8A2/NTRK2/FOXF2/MAF/GPM6A/DLL1/HES5/TH/NECTIN1/DRD2/SDK2/CRYAB/ISL1/SERPINF1/VAX2/SOX8/SLC17A7/RET/SHH/ITGAM/GRHL3/ABCB5/SOX2/MFAP5/PBX1/BCL11B/BMP7/CALB1	46
GO:BP	UM-SCC 10a	GO:0035315	hair cell differentiation	11/1356	52/18614	0.00110482	0.0397776	0.0350179	SLITRK6/NOTCH1/HES1/JAG1/MYCL/JAG2/DLL1/CDH23/HES5/KCNQ1/SPINK5	11
GO:BP	UM-SCC 10a	GO:0051960	regulation of nervous system development	52/1356	461/18614	0.00110521	0.0397776	0.0350179	MEGF8/SORL1/PTPN13/CDH1/SEMA3A/SLITRK6/SEMA4A/NOTCH1/DLX2/HES1/SEMA6A/IL1RAP/HAP1/SEMA3D/NEFL/CAMK2B/SEMA3F/GPER1/ID4/SLITRK5/ASCL2/PLXNA2/NTRK2/SEMA6D/TP73/DLL1/FLRT3/HES5/HEYL/DRD2/EPHB3/GRID2/SLITRK3/CBLN1/SERPINF1/SOX8/FGF13/CDH4/CRABP2/SHH/TPPP/FSTL4/BTG2/KLK8/ADGRB1/TREM2/SPART/WNT3A/CHODL/HES2/BMP7/PTPRZ1	52
GO:BP	UM-SCC 10a	GO:0015909	long-chain fatty acid transport	13/1356	68/18614	0.00110873	0.0397776	0.0350179	CD36/APOE/BDKRB2/SLC27A5/PLA2R1/PLA2G4A/DRD2/NTSR1/FABP5/FABP3/FABP4/PLA2G4F/SYK	13
GO:BP	UM-SCC 10a	GO:0048645	animal organ formation	13/1356	68/18614	0.00110873	0.0397776	0.0350179	EMP2/WNT11/RDH10/NOTCH1/MEF2C/HES1/WNT2B/NTF4/ISL1/SHH/WNT3A/TP63/BMP7	13
GO:BP	UM-SCC 10a	GO:0090090	negative regulation of canonical Wnt signaling pathway	21/1356	139/18614	0.00111209	0.0397776	0.0350179	DKK3/WNT11/TLE3/NOTCH1/EGR1/HECW1/PRKN/TBX18/DAB2IP/DACT3/KREMEN1/APOE/DKKL1/IGFBP6/GLI1/ISL1/IGFBP2/SHH/NKX2-5/NKD2/SOX2	21
GO:BP	UM-SCC 10a	GO:0001503	ossification	49/1356	429/18614	0.00116038	0.0412318	0.0362982	WNT11/AREG/KAZALD1/ADRB2/NOTCH1/PTH1R/RXRA/DLX5/MIR205/MEF2C/PHOSPHO1/KREMEN2/DNAI3/ECM1/CCDC154/MMP14/IGFBP3/LRP3/PTGS2/KREMEN1/JAG1/ANKH/IL6R/FGFR3/IGF2/ID4/BMPR1B/SLC34A1/CLEC3B/IGSF10/VCAN/GLI1/COL2A1/ATP6V1B1/PRKD1/SOX8/CLEC11A/SHH/MMP13/CEBPA/RYR1/SIX2/WNT3A/GDPD2/SOX2/TP63/WNT4/PBX1/BMP7	49
GO:BP	UM-SCC 10a	GO:0022404	molting cycle process	16/1356	94/18614	0.0011764	0.0412581	0.0363213	NOTCH1/CD109/TNFRSF19/FOXQ1/WNT10A/FST/EDA/KRT17/TSPEAR/APCDD1/NGFR/SHH/SPINK5/TP63/FOXN1/EDAR	16
GO:BP	UM-SCC 10a	GO:0022405	hair cycle process	16/1356	94/18614	0.0011764	0.0412581	0.0363213	NOTCH1/CD109/TNFRSF19/FOXQ1/WNT10A/FST/EDA/KRT17/TSPEAR/APCDD1/NGFR/SHH/SPINK5/TP63/FOXN1/EDAR	16
GO:BP	UM-SCC 10a	GO:0048732	gland development	50/1356	441/18614	0.00122037	0.0425239	0.0374357	DKK3/RAG1/ZNF703/CACNB4/ATP7B/WNT11/FA2H/AREG/CDH1/NOTCH1/RAP1GAP/DNAAF1/HES1/ERBB4/IGSF3/CDKN1C/TGFBR3/WNT10A/LBH/SULF2/HOXA9/IGF2/ID4/EDA/SERPINB5/APLN/INSR/GLI1/NKX2-8/CLDN1/DRD2/EPHB3/ISL1/NKX2-1/SERPINF1/SHH/CEBPA/NKX2-5/PSAPL1/COBL/WNT3A/SOX2/CADM1/TP63/FOXN1/WNT4/PBX1/BCL11B/BMP7/EDAR	50
GO:BP	UM-SCC 10a	GO:0098815	modulation of excitatory postsynaptic potential	10/1356	45/18614	0.00123458	0.0427434	0.0376289	PRKAR1B/ADRB2/GRIN2D/RIMS1/GRIN1/CBLN1/IGSF11/SLC8A2/SHANK1/NLGN4X	10
GO:BP	UM-SCC 10a	GO:0007162	negative regulation of cell adhesion	38/1356	312/18614	0.00126506	0.0435197	0.0383123	ZNF703/GPNMB/DUSP22/CDH1/NOTCH1/MMP14/SEMA6A/MELTF/PAG1/JAG1/PRKG1/VSIR/TRPV4/HOXA7/MYADM/PLXNA2/IL1RN/RGCC/CCL28/LAX1/SFTPD/NRARP/DLC1/MMP12/LRRC32/ABCA12/TIGIT/SHH/APOD/LGALS9C/IL20RB/XCL1/CD86/B4GALNT2/PDE3B/JAK3/LGALS9B/AJAP1	38
GO:BP	UM-SCC 10a	GO:0007269	neurotransmitter secretion	21/1356	141/18614	0.00133796	0.0453462	0.0399203	CACNB4/SNCG/MEF2C/PRKN/RIMS1/BAIAP3/GRM4/PPFIA3/GPER1/CAMK2A/DOC2B/SEPTIN5/PTPRN2/CPLX1/SYT8/P2RY1/SYT7/CHRNB4/SYT5/NRXN2/SYT1	21
GO:BP	UM-SCC 10a	GO:0099643	signal release from synapse	21/1356	141/18614	0.00133796	0.0453462	0.0399203	CACNB4/SNCG/MEF2C/PRKN/RIMS1/BAIAP3/GRM4/PPFIA3/GPER1/CAMK2A/DOC2B/SEPTIN5/PTPRN2/CPLX1/SYT8/P2RY1/SYT7/CHRNB4/SYT5/NRXN2/SYT1	21
GO:BP	UM-SCC 10a	GO:0050803	regulation of synapse structure or activity	31/1356	240/18614	0.00134334	0.0453462	0.0399203	PTPN13/SLITRK6/SEMA4A/MEF2C/IL1RAP/DAB2IP/APOE/IGSF9/NEFL/CAMK2B/SEMA3F/SLITRK5/NTRK2/CDH8/GPM6A/FLRT3/KIF1A/NECTIN1/DRD2/EPHB3/GRID2/SLITRK3/CBLN1/SLC17A7/ZNF804A/NGEF/KLK8/ADGRB1/TREM2/WNT3A/GRID1	31
GO:BP	UM-SCC 10a	GO:0050806	positive regulation of synaptic transmission	24/1356	170/18614	0.0013549	0.0454523	0.0400137	RAPSN/PRKAR1B/GRIN2D/HAP1/GLUL/PTGS2/APOE/RIMS1/BAIAP3/GPER1/NTRK2/LAMA2/GRIN1/CYP46A1/DRD2/ADCY1/IGSF11/CACNG8/CA2/SHISA7/SLC8A2/NSG1/SYT1/CALB1	24
GO:BP	UM-SCC 10a	GO:0006816	calcium ion transport	51/1356	455/18614	0.00140795	0.0469403	0.0413236	CACNB4/ATP2B4/PKD1L1/ATP2A1/GRIN2D/HES1/AKAP6/CASQ2/STAC3/TMEM37/HAP1/ATP1A2/CAPN3/PTGS2/TRPC6/ORAI3/CYBA/IL16/TRPV4/CRACR2A/CLIC2/SCN4A/CAMK2B/GPER1/CACNA1F/CAMK2A/LCK/GPM6A/TRPV3/CDH23/CACNA2D2/GRIN1/PKDREJ/JPH3/CACNA1B/DRD2/NTSR1/CACNA1D/PRKD1/CACNG8/NALF2/SCN2A/GRIN3B/SLC8A2/CACNA1H/RYR3/RYR1/PLCH2/XCL1/WNT3A/JAK3	51
GO:BP	UM-SCC 10a	GO:0001578	microtubule bundle formation	19/1356	123/18614	0.00143692	0.0470154	0.0413897	IQCG/DNAAF1/DNAAF3/DNAI3/RP1/MNS1/ODAD3/RSPH1/DNAH2/DNAAF11/NCKAP5/FSIP2/TPPP3/CFAP47/SPAG17/GAS2L2/TPPP/CFAP46/SPAG16	19
GO:BP	UM-SCC 10a	GO:0010232	vascular transport	15/1356	87/18614	0.00144762	0.0470154	0.0413897	CD36/ATP2B4/SLC22A3/ATP1A2/LRP3/APOE/SLC2A4/ABCC5/INSR/SLC15A2/SLC16A12/FABP5/SLC8A2/SLC6A20/SLC7A8	15
GO:BP	UM-SCC 10a	GO:0150104	transport across blood-brain barrier	15/1356	87/18614	0.00144762	0.0470154	0.0413897	CD36/ATP2B4/SLC22A3/ATP1A2/LRP3/APOE/SLC2A4/ABCC5/INSR/SLC15A2/SLC16A12/FABP5/SLC8A2/SLC6A20/SLC7A8	15
GO:BP	UM-SCC 10a	GO:0048588	developmental cell growth	30/1356	231/18614	0.00146074	0.0470154	0.0413897	MEGF8/CDH1/SEMA3A/SEMA4A/SEMA6A/AKAP6/PRKN/PRKG1/APOE/RIMS1/SEMA3D/PAK6/SEMA3F/EDN2/SEMA6D/FLRT3/BCL11A/DCLK1/RASAL1/AUTS2/FGF13/CDH4/CRABP2/FSTL4/OLFM1/EMX1/SPART/COBL/WNT3A/SYT1	30
GO:BP	UM-SCC 10a	GO:0009880	embryonic pattern specification	13/1356	70/18614	0.00146521	0.0470154	0.0413897	PGAP1/TBX6/ERBB4/CXXC4/PCSK6/SEMA3F/TDRD5/DLL1/EFNB1/NRARP/SHH/COBL/BMP7	13
GO:BP	UM-SCC 10a	GO:0003007	heart morphogenesis	33/1356	262/18614	0.00146911	0.0470154	0.0413897	MEGF8/DSP/EMP2/WNT11/CPE/TBX6/NOTCH1/DNAAF1/TEAD2/MEF2C/HES1/JAG1/TGFBR3/NDRG4/MYL3/TNNC1/TNNT2/INSR/ZFPM2/COL2A1/DLL1/HEYL/TH/ISL1/DLC1/SHH/NKX2-5/OLFM1/ADAMTS5/RYR1/TNNI3/WNT3A/BMP7	33
GO:BP	UM-SCC 10a	GO:0055010	ventricular cardiac muscle tissue morphogenesis	10/1356	46/18614	0.00147613	0.0470154	0.0413897	DSP/NOTCH1/TGFBR3/MYL3/TNNC1/TNNT2/ZFPM2/ISL1/NKX2-5/TNNI3	10
GO:BP	UM-SCC 10a	GO:0043583	ear development	29/1356	221/18614	0.00147984	0.0470154	0.0413897	RDH10/SLITRK6/NOTCH1/DLX5/HES1/TBX18/JAG1/MYCL/PLPPR4/JAG2/EYA4/MAF/COL2A1/DLL1/CDH23/HES5/ATP6V1B1/PCDH15/KCNQ1/SHH/CEBPA/GRHL3/SIX2/WNT3A/USH1G/SOX2/CALB1/GJB2/GJB6	29
GO:BP	UM-SCC 10a	GO:0098703	calcium ion import across plasma membrane	11/1356	54/18614	0.00153147	0.0482318	0.0424606	ATP2B4/TRPV4/SCN4A/CACNA1F/TRPV3/CACNA1B/CACNA1D/NALF2/SCN2A/SLC8A2/CACNA1H	11
GO:BP	UM-SCC 10a	GO:0009636	response to toxic substance	31/1356	242/18614	0.00153599	0.0482318	0.0424606	PRXL2A/PTPN13/ATP7B/CD36/CDH1/SELENOW/DUOX2/DUOX1/ABCB6/PRKN/PTGS2/H19/APOE/SLC47A1/CLIC2/NEFL/SDC1/SLC15A2/INMT/AKR1B10/TH/CLDN1/ALDH1A1/DRD2/NUPR1/AQP10/SLC47A2/PTGS1/GPX2/BMP7/SLC7A8	31
GO:BP	UM-SCC 10a	GO:0010977	negative regulation of neuron projection development	21/1356	143/18614	0.00160193	0.0495751	0.0436432	CDH1/SEMA3A/TBX6/SEMA4A/HES1/SEMA6A/KREMEN1/APOE/TRPV4/SEMA3D/FAT3/SEMA3F/SEMA6D/BCL11A/FGF13/RGMA/FSTL4/NGEF/KLK8/SPART/WNT3A	21
GO:BP	UM-SCC 10a	GO:0010226	response to lithium ion	7/1356	25/18614	0.00160388	0.0495751	0.0436432	CDH1/PTGS2/ADCY1/IGFBP2/SHH/CEBPA/FABP4	7
GO:BP	UM-SCC 10a	GO:0006941	striated muscle contraction	25/1356	182/18614	0.00161026	0.0495751	0.0436432	DSP/MYH14/ATP2A1/CASQ2/STAC3/ATP1A2/TRPV4/MYL3/SCN4B/RCSD1/CLIC2/TNNC1/TNNT2/SCN4A/GJA1/CACNA1D/FGF12/FGF13/ACE2/KCNQ1/TNNI2/KCND3/NKX2-5/TNNI3/TNNT3	25
GO:BP	UM-SCC 10a	GO:0097242	amyloid-beta clearance	9/1356	39/18614	0.00161794	0.0495751	0.0436432	CD36/MSR1/APOE/CLU/ITGB2/INSR/C5AR1/ITGAM/TREM2	9
GO:BP	UM-SCC 10a	GO:0055074	calcium ion homeostasis	39/1356	327/18614	0.00162466	0.0495751	0.0436432	CACNB4/ATP7B/SYPL2/PTH1R/ATP2B4/ATP2A1/AKAP6/CASQ2/HAP1/ATP1A2/CAPN3/TRPC6/APOE/CYBA/TRPV4/ANKH/CLIC2/S100A14/GPER1/EDN2/LCK/CDH23/GRIN1/JPH3/ATP6V1B1/P2RY1/TSPOAP1/DRD2/NTSR1/PRKD1/CNR1/SLC8A2/RYR3/RYR1/PKHD1/PLCH2/TNNI3/XCL1/CALB1	39
GO:All	UT-SCC 33	GO:0005178	integrin binding	33/1129	151/18369	1.24979e-10	1.17355e-07	1.08403e-07	ITGA11/FN1/FGF2/ITGB3/ITGBL1/PLPP3/CCN6/CCN5/ESM1/CCN3/VTN/S1PR3/FBLN5/COL3A1/THBS1/IL1B/FBN1/FAP/FGF1/JAM2/CCN2/ACTN1/S1PR2/THBS4/SEMA7A/ITGB6/ITGA1/ICAM1/ICAM3/FERMT2/CIB2/ISG15/EMILIN1	33
GO:All	UT-SCC 33	GO:0005539	glycosaminoglycan binding	35/1129	232/18369	7.57552e-07	0.000355671	0.000328538	THBS2/FN1/FGF2/SLIT2/POSTN/CXCL8/TNFAIP6/EPYC/CCN6/NDNF/CCN5/CCN3/FGFR1/COL13A1/NLRP3/VTN/SULF1/SERPINE2/THBS1/ALK/CEMIP/FBN1/SFRP1/FGF1/CCN2/RTN4RL1/EVA1C/THBS4/ANXA6/SAA1/LTBP2/H1-1/TGFBR2/FBLN7/MDK	35
GO:All	UT-SCC 33	GO:0008201	heparin binding	28/1129	168/18369	1.29442e-06	0.000405152	0.000374245	THBS2/FN1/FGF2/SLIT2/POSTN/CXCL8/CCN6/NDNF/CCN5/CCN3/FGFR1/COL13A1/VTN/SERPINE2/THBS1/ALK/FBN1/SFRP1/FGF1/CCN2/RTN4RL1/EVA1C/THBS4/SAA1/LTBP2/H1-1/FBLN7/MDK	28
GO:All	UT-SCC 33	GO:0005201	extracellular matrix structural constituent	27/1129	167/18369	3.6195e-06	0.000849678	0.00078486	COL1A2/SRPX2/THBS2/FN1/POSTN/COL8A1/COL5A2/COL13A1/ABI3BP/COL1A1/VTN/COL15A1/FBLN5/COL3A1/THBS1/CHI3L1/LAMB1/FBN1/COL4A2/COL6A3/COL4A1/LTBP2/LAMA1/LAMA4/MATN3/SPARC/EMILIN1	27
GO:All	UT-SCC 33	GO:0019838	growth factor binding	22/1129	132/18369	1.7241e-05	0.00294261	0.00271813	COL1A2/IGFBP5/SRPX2/KL/PDGFRB/ITGB3/FGFR1/COL1A1/IGFBP1/IL1R2/COL3A1/THBS1/IL1R1/VASN/CCN2/SCN5A/COL4A1/LTBP2/NRROS/PDGFB/TGFBR2/OSMR	22
GO:All	UT-SCC 33	GO:0048407	platelet-derived growth factor binding	6/1129	11/18369	1.88026e-05	0.00294261	0.00271813	COL1A2/PDGFRB/COL1A1/COL3A1/COL4A1/PDGFB	6
GO:All	UT-SCC 33	GO:0008083	growth factor activity	24/1129	160/18369	4.39521e-05	0.00589586	0.00544609	IL6/CXCL1/FGF2/GDNF/EPGN/CCN6/IL7/CCN3/LIF/CSF3/VGF/TIMP1/TGFB2/MACC1/CLCF1/CSF1/FGF1/BDNF/CCN2/THBS4/CSF2/PDGFB/VEGFC/MDK	24
GO:All	UT-SCC 33	GO:0001968	fibronectin binding	9/1129	31/18369	7.12476e-05	0.00836268	0.00772474	IGFBP5/ITGB3/TNFAIP6/THBS1/CTSS/LOXL3/CCN2/LRRC15/SSC5D	9
GO:All	UT-SCC 33	GO:0098631	cell adhesion mediator activity	13/1129	62/18369	8.23217e-05	0.0085889	0.0079337	ITGA11/ROBO4/MYPN/ROBO3/KRT18/NRCAM/DSCAM/ITGA1/EPCAM/NTNG1/ESAM/EMILIN1/PKP2	13
GO:All	UT-SCC 33	GO:0048018	receptor ligand activity	52/1129	497/18369	0.000122633	0.0110893	0.0102434	IL6/WNT5A/CXCL1/SCG2/STC1/KL/FGF2/GDNF/IL24/CXCL8/CXCL2/EPGN/CCN6/TNFRSF11B/IL7/CCN3/CXCL3/LIF/CSF3/IL33/VGF/TIMP1/LTB/COLEC10/TGFB2/CMTM8/IL1B/TNF/CCL20/MACC1/CLCF1/SECTM1/FBN1/CSF1/FGF1/BDNF/CCN2/CMTM7/CDC42EP2/STC2/THBS4/SEMA7A/NAMPT/CCL5/IL23A/CSF2/DLL4/PDGFB/SEMA4D/VEGFC/NMB/MDK	52
GO:All	UT-SCC 33	GO:0019955	cytokine binding	20/1129	130/18369	0.000129907	0.0110893	0.0102434	FGF2/ITGB3/CD74/NOG/PRLR/IL1R2/THBS1/LEPR/IL1R1/GBP1/IL18R1/VASN/SCUBE3/CCR3/TNFRSF11A/NRROS/TGFBR2/TNFRSF1B/OSMR/IL27RA	20
GO:All	UT-SCC 33	GO:0030020	extracellular matrix structural constituent conferring tensile strength	10/1129	41/18369	0.000143773	0.0112503	0.010392	COL1A2/COL8A1/COL5A2/COL13A1/COL1A1/COL15A1/COL3A1/COL4A2/COL6A3/COL4A1	10
GO:All	UT-SCC 33	GO:0046332	SMAD binding	14/1129	77/18369	0.000222886	0.0160992	0.0148711	COL1A2/CREB3L1/DAB2/COL5A2/COL3A1/HMGA2/AXIN2/PAX6/PPARG/TGFBR2/SMURF2/ANKRD1/FERMT2/FKBP1A	14
GO:All	UT-SCC 33	GO:0005125	cytokine activity	29/1129	235/18369	0.000271139	0.0176527	0.0163061	IL6/WNT5A/CXCL1/SCG2/FGF2/IL24/CXCL8/CXCL2/TNFRSF11B/IL7/CXCL3/LIF/CSF3/IL33/TIMP1/LTB/TGFB2/CMTM8/IL1B/TNF/CCL20/CLCF1/SECTM1/CSF1/CMTM7/NAMPT/CCL5/IL23A/CSF2	29
GO:All	UT-SCC 33	GO:0005126	cytokine receptor binding	32/1129	270/18369	0.000281992	0.0176527	0.0163061	IL6/CXCL1/ITGB3/CXCL8/CXCL2/IL7/CDH5/CXCL3/LIF/CSF3/IL33/LTB/TGFB2/IL1B/TNF/CCL20/CLCF1/CSF1/BDNF/BAMBI/SH2B3/CCL5/IL23A/CSF2/JAK1/TGFBR2/FADD/GATA3/FERMT2/OSMR/FKBP1A/VEGFC	32
GO:All	UT-SCC 33	GO:0005525	GTP binding	41/1129	382/18369	0.000366827	0.0215281	0.0198859	SUCLG2/GUCY1A2/MOCS1/TGM2/RAB3B/SEPTIN6/GBP4/RAB9B/SCG5/RAB20/RAB31/ARL13A/GNAO1/RAB17/GBP1/TUBA1A/RASL10B/GEM/TUBB/TUBB2B/RAB25/SEPTIN4/RAB42/GBP2/IFI44L/RHEBL1/ANXA6/TUBB3/GIMAP2/TUBB2A/AK4/SAMHD1/RAC3/NPR1/GNAZ/RIGI/GBP5/RAB15/RAC2/TUBA1B/RAB19	41
GO:All	UT-SCC 33	GO:1901681	sulfur compound binding	31/1129	269/18369	0.000565015	0.0312088	0.028828	THBS2/FN1/FGF2/SLIT2/POSTN/CXCL8/CCN6/ENPP1/NDNF/CCN5/CCN3/FGFR1/COL13A1/VTN/SERPINE2/THBS1/ALK/FBN1/SFRP1/FGF1/CCN2/RTN4RL1/EVA1C/THBS4/ANXA6/SAA1/LTBP2/H1-1/TKT/FBLN7/MDK	31
GO:All	UT-SCC 33	GO:0005518	collagen binding	12/1129	66/18369	0.000615288	0.0320975	0.029649	ITGA11/FN1/C1QTNF1/VTN/THBS1/CTSS/DDR2/LRRC15/ITGA1/LOX/PDGFB/SPARC	12
GO:All	UT-SCC 33	GO:0070851	growth factor receptor binding	19/1129	137/18369	0.000722393	0.0357014	0.032978	IL6/KL/FGF2/GDNF/PDGFRB/ITGB3/EPGN/IL7/CDH5/ESM1/CSF3/IL1B/IL1R1/FGF1/CSF2/PDGFB/PTPRJ/GATA3/VEGFC	19
GO:All	UT-SCC 33	GO:0098632	cell-cell adhesion mediator activity	10/1129	51/18369	0.000936715	0.0439788	0.0406238	ROBO4/MYPN/ROBO3/KRT18/NRCAM/DSCAM/EPCAM/NTNG1/ESAM/PKP2	10
GO:All	UT-SCC 33	GO:0005161	platelet-derived growth factor receptor binding	5/1129	14/18369	0.00109031	0.0456751	0.0421908	PDGFRB/ITGB3/IL1R1/PDGFB/PTPRJ	5
GO:All	UT-SCC 33	GO:0019001	guanyl nucleotide binding	41/1129	404/18369	0.00111877	0.0456751	0.0421908	SUCLG2/GUCY1A2/MOCS1/TGM2/RAB3B/SEPTIN6/GBP4/RAB9B/SCG5/RAB20/RAB31/ARL13A/GNAO1/RAB17/GBP1/TUBA1A/RASL10B/GEM/TUBB/TUBB2B/RAB25/SEPTIN4/RAB42/GBP2/IFI44L/RHEBL1/ANXA6/TUBB3/GIMAP2/TUBB2A/AK4/SAMHD1/RAC3/NPR1/GNAZ/RIGI/GBP5/RAB15/RAC2/TUBA1B/RAB19	41
GO:All	UT-SCC 33	GO:0032561	guanyl ribonucleotide binding	41/1129	404/18369	0.00111877	0.0456751	0.0421908	SUCLG2/GUCY1A2/MOCS1/TGM2/RAB3B/SEPTIN6/GBP4/RAB9B/SCG5/RAB20/RAB31/ARL13A/GNAO1/RAB17/GBP1/TUBA1A/RASL10B/GEM/TUBB/TUBB2B/RAB25/SEPTIN4/RAB42/GBP2/IFI44L/RHEBL1/ANXA6/TUBB3/GIMAP2/TUBB2A/AK4/SAMHD1/RAC3/NPR1/GNAZ/RIGI/GBP5/RAB15/RAC2/TUBA1B/RAB19	41
GO:All	UM-SCC 10a	GO:0015267	channel activity	67/1416	478/18369	1.26352e-06	0.000658893	0.000598994	GABRR1/TMEM63C/CACNB4/GJA3/RHCE/LRRC8C/PKD1L1/GRIN2D/ANO4/TMEM37/KCNH3/KCNMB3/LRRC8B/TRPC6/SLC4A11/SLC12A6/ORAI3/TRPV4/SCN4B/TMC7/CLIC2/SCN4A/GJB4/CACNA1F/KCNK7/CLCNKA/GJA1/ANO1/GPM6A/TRPV3/TTYH2/CACNA2D2/GRIN1/PKDREJ/KCNJ4/TSPOAP1/CACNA1B/GRID2/CACNA1D/KCNA7/FXYD3/SLC17A7/CACNG8/NALF2/SCN2A/CHRNB4/GRIN3B/CLCA4/KCNQ1/GJB7/AQP10/AQP3/KCND3/CACNA1H/RYR3/SLC12A5/RYR1/GABRB3/KCNC3/SLC12A7/OTOP2/CLCA2…	67
GO:All	UM-SCC 10a	GO:0022803	passive transmembrane transporter activity	67/1416	479/18369	1.36135e-06	0.000658893	0.000598994	GABRR1/TMEM63C/CACNB4/GJA3/RHCE/LRRC8C/PKD1L1/GRIN2D/ANO4/TMEM37/KCNH3/KCNMB3/LRRC8B/TRPC6/SLC4A11/SLC12A6/ORAI3/TRPV4/SCN4B/TMC7/CLIC2/SCN4A/GJB4/CACNA1F/KCNK7/CLCNKA/GJA1/ANO1/GPM6A/TRPV3/TTYH2/CACNA2D2/GRIN1/PKDREJ/KCNJ4/TSPOAP1/CACNA1B/GRID2/CACNA1D/KCNA7/FXYD3/SLC17A7/CACNG8/NALF2/SCN2A/CHRNB4/GRIN3B/CLCA4/KCNQ1/GJB7/AQP10/AQP3/KCND3/CACNA1H/RYR3/SLC12A5/RYR1/GABRB3/KCNC3/SLC12A7/OTOP2/CLCA2…	67
GO:All	UM-SCC 10a	GO:0030280	structural constituent of skin epidermis	12/1416	36/18369	9.19007e-06	0.00244921	0.00222655	KRT6B/PKP1/KRT5/KRT10/PNPLA1/KRT77/FLG/KRT6A/KRT6C/SPRR1A/KRT4/KRT1	12
GO:All	UM-SCC 10a	GO:0015085	calcium ion transmembrane transporter activity	27/1416	142/18369	1.01207e-05	0.00244921	0.00222655	CACNB4/ATP2B4/PKD1L1/ATP2A1/GRIN2D/TMEM37/TRPC6/ORAI3/TRPV4/SCN4A/CACNA1F/GPM6A/TRPV3/CACNA2D2/GRIN1/PKDREJ/TSPOAP1/CACNA1B/CACNA1D/CACNG8/NALF2/SCN2A/GRIN3B/SLC8A2/CACNA1H/RYR3/RYR1	27
GO:All	UM-SCC 10a	GO:0046873	metal ion transmembrane transporter activity	59/1416	435/18369	1.48761e-05	0.00288001	0.00261819	CACNB4/ATP7B/ATP2B4/PKD1L1/ATP2A1/GRIN2D/TMEM37/ATP1A2/KCNH3/KCNMB3/SLC9A9/TRPC6/SLC4A11/SLC12A6/ORAI3/NIPAL2/TRPV4/SLC38A4/SCN4B/SCN4A/ATP1A3/CACNA1F/SLC34A1/KCNK7/SLC5A10/GPM6A/TRPV3/SLC6A2/CACNA2D2/GRIN1/PKDREJ/KCNJ4/SLC5A12/TSPOAP1/CACNA1B/CACNA1D/KCNA7/SLC17A7/CACNG8/NALF2/SCN2A/CLDN16/GRIN3B/KCNQ1/KCND3/SLC8A2/ATP12A/CACNA1H/SLC6A20/SLC9A3/RYR3/SLC12A5/RYR1/KCNC3/SLC12A7/SCNN1G/SLC6A11/SLC5…	59
GO:All	UM-SCC 10a	GO:0019838	growth factor binding	25/1416	132/18369	2.28099e-05	0.00368	0.00334545	KAZALD1/CD36/ITGA6/GHR/CD109/IGFBP3/ACVR1C/HAP1/TGFBR3/IL6R/PCSK6/FGFR3/LTBP4/GPC1/IGFBP6/IL1RN/INSR/NTRK2/COL2A1/NGFR/LRRC32/IGFBP2/FSTL4/NKD2/FGFBP1	25
GO:All	UM-SCC 10a	GO:0005262	calcium channel activity	24/1416	126/18369	2.99398e-05	0.00414024	0.00376386	CACNB4/PKD1L1/GRIN2D/TMEM37/TRPC6/ORAI3/TRPV4/SCN4A/CACNA1F/GPM6A/TRPV3/CACNA2D2/GRIN1/PKDREJ/TSPOAP1/CACNA1B/CACNA1D/CACNG8/NALF2/SCN2A/GRIN3B/CACNA1H/RYR3/RYR1	24
GO:All	UM-SCC 10a	GO:0005243	gap junction channel activity	6/1416	12/18369	0.000127804	0.0154643	0.0140585	GJA3/GJB4/GJA1/GJB7/GJB2/GJB6	6
GO:All	UM-SCC 10a	GO:0005216	monoatomic ion channel activity	55/1416	432/18369	0.000159471	0.017152	0.0155927	GABRR1/TMEM63C/CACNB4/LRRC8C/PKD1L1/GRIN2D/ANO4/TMEM37/KCNH3/KCNMB3/LRRC8B/TRPC6/SLC4A11/ORAI3/TRPV4/SCN4B/TMC7/CLIC2/SCN4A/CACNA1F/KCNK7/CLCNKA/ANO1/GPM6A/TRPV3/TTYH2/CACNA2D2/GRIN1/PKDREJ/KCNJ4/TSPOAP1/CACNA1B/GRID2/CACNA1D/KCNA7/FXYD3/SLC17A7/CACNG8/NALF2/SCN2A/CHRNB4/GRIN3B/CLCA4/KCNQ1/KCND3/CACNA1H/RYR3/RYR1/GABRB3/KCNC3/OTOP2/CLCA2/SCNN1G/GRID1/KCNH4	55
GO:All	UM-SCC 10a	GO:0001216	DNA-binding transcription activator activity	58/1416	472/18369	0.000275389	0.0266576	0.0242342	ZNF814/ZNF224/ZNF226/MEF2A/ZNF615/ZNF658/IRF5/EHF/TEF/EGR1/DLX5/ZNF300/DLX2/MEF2C/KLF15/CSRNP3/ZNF71/ZNF845/ZNF585A/ZNF841/HOXA7/ZNF836/HOXA9/BNC1/ZNF485/MAFA/ZNF91/KLF5/FOXF2/MAF/ZNF850/TP73/GLI1/NKX2-8/PAX9/HEYL/NHLH2/ETV1/ISL1/ZNF493/ZNF750/BARX2/CEBPA/GRHL3/NKX2-5/ZNF229/SIX2/ZNF208/ZNF43/DMRT2/ERG/SOX2/ZNF600/TP63/FOXN1/PBX1/BCL11B/ZNF808	58
GO:All	UM-SCC 10a	GO:0001228	DNA-binding transcription activator activity, RNA polymerase II-specific	57/1416	468/18369	0.000388011	0.034145	0.0310409	ZNF814/ZNF224/ZNF226/MEF2A/ZNF615/ZNF658/IRF5/EHF/TEF/EGR1/DLX5/ZNF300/DLX2/MEF2C/KLF15/CSRNP3/ZNF71/ZNF845/ZNF585A/ZNF841/HOXA7/ZNF836/HOXA9/ZNF485/MAFA/ZNF91/KLF5/FOXF2/MAF/ZNF850/TP73/GLI1/NKX2-8/PAX9/HEYL/NHLH2/ETV1/ISL1/ZNF493/ZNF750/BARX2/CEBPA/GRHL3/NKX2-5/ZNF229/SIX2/ZNF208/ZNF43/DMRT2/ERG/SOX2/ZNF600/TP63/FOXN1/PBX1/BCL11B/ZNF808	57
GO:All	UM-SCC 10a	GO:0017171	serine hydrolase activity	29/1416	194/18369	0.000437298	0.0352754	0.0320685	PROC/TMPRSS13/TMPRSS11E/MMP14/HTRA3/PRSS12/CFD/PCSK6/KLK14/TLL2/HGFAC/CTSV/MMP1/MMP10/KLK4/KLK13/KLK7/KLK1/MMP12/TMPRSS11F/TMPRSS15/KLK2/AADAC/MMP13/KLK8/TMPRSS4/DPP6/KLK10/KLK11	29
GO:All	UM-SCC 10a	GO:0043121	neurotrophin binding	5/1416	10/18369	0.000490164	0.0364984	0.0331803	HAP1/PCSK6/NTRK2/NGFR/FSTL4	5
GO:All	UM-SCC 10a	GO:0038024	cargo receptor activity	16/1416	83/18369	0.000528945	0.0365727	0.033248	SORL1/TMPRSS13/CD36/MSR1/APOBR/PRSS12/SCARA3/ACKR3/SDC1/ITGB2/INSR/STAB1/TMPRSS15/ITGAM/TMPRSS4/LOXL4	16
GO:All	UM-SCC 10a	GO:0004252	serine-type endopeptidase activity	26/1416	170/18369	0.000594219	0.0374335	0.0340305	PROC/TMPRSS13/TMPRSS11E/MMP14/PRSS12/CFD/PCSK6/KLK14/TLL2/HGFAC/CTSV/MMP1/MMP10/KLK4/KLK13/KLK7/KLK1/MMP12/TMPRSS11F/TMPRSS15/KLK2/MMP13/KLK8/TMPRSS4/KLK10/KLK11	26
GO:All	UM-SCC 10a	GO:0008236	serine-type peptidase activity	28/1416	190/18369	0.000684955	0.0374335	0.0340305	PROC/TMPRSS13/TMPRSS11E/MMP14/HTRA3/PRSS12/CFD/PCSK6/KLK14/TLL2/HGFAC/CTSV/MMP1/MMP10/KLK4/KLK13/KLK7/KLK1/MMP12/TMPRSS11F/TMPRSS15/KLK2/MMP13/KLK8/TMPRSS4/DPP6/KLK10/KLK11	28
GO:All	UM-SCC 10a	GO:0001540	amyloid-beta binding	16/1416	85/18369	0.000695709	0.0374335	0.0340305	SORL1/MAPK8IP2/CD36/MSR1/ADRB2/APOE/CLU/ATP1A3/ITGB2/INSR/GRIN1/CACNA1B/CRYAB/NGFR/ITGAM/TREM2	16
GO:All	UM-SCC 10a	GO:0019199	transmembrane receptor protein kinase activity	15/1416	77/18369	0.000696078	0.0374335	0.0340305	MERTK/LTK/ERBB4/ACVR1C/TGFBR3/FGFR3/LTBP4/BMPR1B/INSR/NTRK2/ROS1/EPHA3/EPHB3/RET/EPHA6	15
GO:All	UM-SCC 10a	GO:0050840	extracellular matrix binding	12/1416	55/18369	0.000820069	0.0417803	0.0379821	ADAMTS15/NID1/ECM1/SMOC2/GPC1/THSD1/BGN/OLFML2A/BCAM/SHH/SPARCL1/ADAMTS5	12
GO:All	UM-SCC 10a	GO:0005201	extracellular matrix structural constituent	25/1416	167/18369	0.00102841	0.049775	0.04525	VWF/COL17A1/NID1/ECM1/COL24A1/COL9A3/COL12A1/ANOS1/PRELP/COL21A1/MUC4/LTBP4/COL8A2/LAMA2/MATN2/VCAN/HMCN2/COL2A1/COL27A1/MMRN2/BGN/MUC5AC/CILP/COL28A1/MFAP5	25
Reactome	UT-SCC 33	R-HSA-1474244	Extracellular matrix organization	55/716	300/10955	1.71e-12	2.08e-09	1.93e-09	COL1A2/ITGA11/MMP8/FN1/ADAM19/FGF2/ADAMTS16/ITGB3/COL8A1/ADAMTS9/COL5A2/COL13A1/COL1A1/VTN/TIMP1/COL15A1/LOXL2/FBLN5/COL3A1/THBS1/TGFB2/COLGALT2/PECAM1/CTSS/NCAM1/LAMB1/LOXL3/FBN1/MMP7/DDR2/SCUBE3/JAM2/COL4A2/COL6A3/ACTN1/ITGB6/ITGA1/SERPINE1/MMP19/COL4A1/LTBP2/LOX/PDGFB/PLOD2/LAMA1/ICAM1/LAMA4/MMP3/MATN3/MMP16/SPARC/ICAM3/EMILIN1/NTN4/MMP15	55
Reactome	UT-SCC 33	R-HSA-6783783	Interleukin-10 signaling	18/716	47/10955	2.91e-10	1.77e-07	1.64e-07	IL6/CXCL1/CXCL8/CXCL2/LIF/CSF3/TIMP1/IL1R2/IL1B/TNF/CCL20/IL1R1/CSF1/CCL5/CSF2/JAK1/ICAM1/TNFRSF1B	18
Reactome	UT-SCC 33	R-HSA-3000171	Non-integrin membrane-ECM interactions	18/716	59/10955	1.95e-08	7.94e-06	7.35e-06	COL1A2/FN1/FGF2/ITGB3/COL5A2/COL1A1/VTN/COL3A1/THBS1/LAMB1/DDR2/COL4A2/ACTN1/COL4A1/PDGFB/LAMA1/LAMA4/NTN4	18
Reactome	UT-SCC 33	R-HSA-216083	Integrin cell surface interactions	21/716	85/10955	8e-08	2.44e-05	2.26e-05	COL1A2/ITGA11/FN1/ITGB3/COL8A1/COL5A2/COL13A1/COL1A1/VTN/COL3A1/THBS1/PECAM1/FBN1/JAM2/COL4A2/COL6A3/ITGB6/ITGA1/COL4A1/ICAM1/ICAM3	21
Reactome	UT-SCC 33	R-HSA-3000178	ECM proteoglycans	19/716	76/10955	2.71e-07	6.61e-05	6.12e-05	COL1A2/FN1/ITGB3/COL5A2/COL1A1/VTN/COL3A1/TGFB2/NCAM1/LAMB1/COL4A2/COL6A3/ITGB6/SERPINE1/COL4A1/LAMA1/LAMA4/MATN3/SPARC	19
Reactome	UT-SCC 33	R-HSA-6785807	Interleukin-4 and Interleukin-13 signaling	23/716	108/10955	3.61e-07	7.33e-05	6.79e-05	COL1A2/IL6/FN1/FGF2/CXCL8/LCN2/LIF/TIMP1/VIM/ZEB1/MUC1/IL1B/TNF/SOCS3/HMOX1/S1PR1/IL23A/SAA1/JAK1/ICAM1/MMP3/GATA3/TNFRSF1B	23
Reactome	UT-SCC 33	R-HSA-909733	Interferon alpha/beta signaling	18/716	72/10955	5.59e-07	9.72e-05	9.01e-05	IFITM1/IFITM3/XAF1/IFITM2/SOCS3/RSAD2/OASL/IRF7/HLA-B/GBP2/JAK1/HLA-C/SAMHD1/IFIT3/OAS2/ISG15/IFI35/IFI27	18
Reactome	UT-SCC 33	R-HSA-3000170	Syndecan interactions	10/716	27/10955	4.07e-06	0.0006189	0.000573383	COL1A2/FN1/FGF2/ITGB3/COL5A2/COL1A1/VTN/COL3A1/THBS1/ACTN1	10
Reactome	UT-SCC 33	R-HSA-2022090	Assembly of collagen fibrils and other multimeric structures	15/716	61/10955	6.11e-06	0.000826613	0.000765819	COL1A2/COL8A1/COL5A2/COL1A1/COL15A1/LOXL2/COL3A1/CTSS/LOXL3/MMP7/COL4A2/COL6A3/COL4A1/LOX/MMP3	15
Reactome	UT-SCC 33	R-HSA-1442490	Collagen degradation	15/716	64/10955	1.15e-05	0.00128173	0.00118747	COL1A2/MMP8/COL8A1/COL5A2/COL13A1/COL1A1/COL15A1/COL3A1/MMP7/COL4A2/COL6A3/MMP19/COL4A1/MMP3/MMP15	15
Reactome	UT-SCC 33	R-HSA-1474228	Degradation of the extracellular matrix	24/716	140/10955	1.16e-05	0.00128173	0.00118747	COL1A2/MMP8/FN1/ADAMTS16/COL8A1/ADAMTS9/COL5A2/COL13A1/COL1A1/TIMP1/COL15A1/COL3A1/CTSS/LAMB1/FBN1/MMP7/SCUBE3/COL4A2/COL6A3/MMP19/COL4A1/MMP3/MMP16/MMP15	24
Reactome	UT-SCC 33	R-HSA-913531	Interferon Signaling	30/716	200/10955	1.56e-05	0.00146089	0.00135345	IFITM1/GBP4/IFITM3/XAF1/IFITM2/NCAM1/GBP1/SOCS3/TRIM34/UBA7/RSAD2/NUP210/OASL/MT2A/IRF7/HLA-B/GBP2/HERC5/JAK1/HLA-C/SAMHD1/IFIT3/ICAM1/RIGI/GBP5/OAS2/ISG15/IFI35/IFI27/UBE2L6	30
Reactome	UT-SCC 33	R-HSA-1566948	Elastic fibre formation	12/716	44/10955	1.67e-05	0.00146089	0.00135345	FN1/ITGB3/VTN/LOXL2/FBLN5/TGFB2/LOXL3/FBN1/ITGB6/LTBP2/LOX/EMILIN1	12
Reactome	UT-SCC 33	R-HSA-1474290	Collagen formation	18/716	90/10955	1.68e-05	0.00146089	0.00135345	COL1A2/COL8A1/COL5A2/COL13A1/COL1A1/COL15A1/LOXL2/COL3A1/COLGALT2/CTSS/LOXL3/MMP7/COL4A2/COL6A3/COL4A1/LOX/PLOD2/MMP3	18
Reactome	UT-SCC 33	R-HSA-8957275	Post-translational protein phosphorylation	19/716	108/10955	6.45e-05	0.0052413	0.00485582	IL6/IGFBP5/SCG2/FN1/C3/VGF/TIMP1/IGFBP1/MXRA8/MGAT4A/LAMB1/FBN1/CSF1/CP/SERPINA1/STC2/TMEM132A/CDH2/MATN3	19
Reactome	UT-SCC 33	R-HSA-449147	Signaling by Interleukins	53/716	473/10955	7.35e-05	0.00559173	0.00518048	COL1A2/IL6/CXCL1/FN1/FGF2/IL7R/IL24/CXCL8/CXCL2/DUSP4/LCN2/IL7/LIF/CSF3/IL33/TIMP1/VIM/ZEB1/IL1R2/MUC1/IL1B/TNF/PSMB9/CCL20/IL1R1/CLCF1/PIK3CD/H3C13/IL18R1/CSF1/IRAK2/GAB2/SOCS3/HMOX1/PSMB10/S1PR1/H3C14/CCL5/IL23A/NLRC5/SAA1/CSF2/JAK1/H3C15/LGALS9/ICAM1/MMP3/SIGIRR/GATA3/TNFRSF1B/TEC/OSMR/IL27RA	53
Reactome	UT-SCC 33	R-HSA-373760	L1CAM interactions	20/716	119/10955	8.15e-05	0.0056352	0.00522076	SH3GL2/ITGB3/L1CAM/FGFR1/KCNQ3/NRCAM/DPYSL2/NCAM1/LAMB1/TUBA1A/TUBB2B/SCN5A/ITGA1/DLG4/TUBB3/TUBB2A/SCN1A/LAMA1/CNTNAP1/TUBA1B	20
Reactome	UT-SCC 33	R-HSA-2243919	Crosslinking of collagen fibrils	7/716	18/10955	8.33e-05	0.0056352	0.00522076	COL1A2/COL1A1/LOXL2/LOXL3/COL4A2/COL4A1/LOX	7
Reactome	UT-SCC 33	R-HSA-445355	Smooth Muscle Contraction	11/716	45/10955	0.000112408	0.00720594	0.00667598	GUCY1A2/TPM2/DYSF/TPM1/CACNA1G/ITGA1/ANXA6/MYL9/CALD1/MYL12A/MYL12B	11
Reactome	UT-SCC 33	R-HSA-381426	Regulation of Insulin-like Growth Factor (IGF) transport and uptake by Insulin-like Growth Factor Binding Proteins (IGFBPs)	20/716	125/10955	0.000164029	0.00998936	0.00925469	IL6/IGFBP5/SCG2/FN1/C3/VGF/TIMP1/IGFBP1/MXRA8/MGAT4A/PAPPA/LAMB1/FBN1/CSF1/CP/SERPINA1/STC2/TMEM132A/CDH2/MATN3	20
Reactome	UT-SCC 33	R-HSA-8948216	Collagen chain trimerization	10/716	44/10955	0.000433683	0.0251536	0.0233037	COL1A2/COL8A1/COL5A2/COL13A1/COL1A1/COL15A1/COL3A1/COL4A2/COL6A3/COL4A1	10
Reactome	UT-SCC 33	R-HSA-2129379	Molecules associated with elastic fibres	9/716	37/10955	0.000489571	0.0271045	0.025111	FN1/ITGB3/VTN/FBLN5/TGFB2/FBN1/ITGB6/LTBP2/EMILIN1	9
Reactome	UT-SCC 33	R-HSA-8874081	MET activates PTK2 signaling	8/716	30/10955	0.000515988	0.0273249	0.0253153	COL1A2/FN1/COL5A2/COL1A1/COL3A1/LAMB1/LAMA1/LAMA4	8
Reactome	UT-SCC 33	R-HSA-5173105	O-linked glycosylation	17/716	111/10955	0.000830552	0.0416443	0.0385815	THBS2/GALNT5/ADAMTS16/ADAMTS9/GALNT15/GALNT14/MUC1/THBS1/ADAMTSL1/B3GNT3/ADAMTS12/B3GNT7/ST3GAL1/THSD7B/B3GNT4/SPON2/GALNT6	17
Reactome	UT-SCC 33	R-HSA-877300	Interferon gamma signaling	15/716	92/10955	0.000854768	0.0416443	0.0385815	GBP4/NCAM1/GBP1/SOCS3/TRIM34/OASL/MT2A/IRF7/HLA-B/GBP2/JAK1/HLA-C/ICAM1/GBP5/OAS2	15
Reactome	UM-SCC 10a	R-HSA-6809371	Formation of the cornified envelope	33/840	130/10955	4.91e-10	5.29e-07	5.02e-07	DSP/DSC1/KRT6B/KRT15/PKP1/PCSK6/KLK14/TGM1/KRT5/DSC3/KRT10/KRT17/PERP/KRT16/KRT9/DSG3/SPRR2D/KRT77/KRT13/KLK13/CSTA/FLG/KRT6A/KRT6C/TGM5/KLK8/SPRR1A/SPINK5/KRT4/DSG1/KRT14/SPRR1B/KRT1	33
Reactome	UM-SCC 10a	R-HSA-418990	Adherens junctions interactions	12/840	33/10955	3e-06	0.00111189	0.00105532	CDH1/NECTIN4/CDH15/CDH8/NECTIN1/CDH6/CDH4/CADM2/CDH10/CDH18/CDH12/CADM1	12
Reactome	UM-SCC 10a	R-HSA-446728	Cell junction organization	21/840	91/10955	3.75e-06	0.00111189	0.00105532	COL17A1/CDH1/ITGA6/NECTIN4/KRT5/PARD6G/CDH15/CDH8/CLDN1/NECTIN1/SDK2/CLDN8/CDH6/CLDN16/CDH4/CADM2/CDH10/CDH18/CDH12/CADM1/KRT14	21
Reactome	UM-SCC 10a	R-HSA-421270	Cell-cell junction organization	17/840	64/10955	4.13e-06	0.00111189	0.00105532	CDH1/NECTIN4/PARD6G/CDH15/CDH8/CLDN1/NECTIN1/SDK2/CLDN8/CDH6/CLDN16/CDH4/CADM2/CDH10/CDH18/CDH12/CADM1	17
Reactome	UM-SCC 10a	R-HSA-397014	Muscle contraction	35/840	205/10955	5.48e-06	0.00116012	0.0011011	TMOD1/ATP2B4/ATP2A1/CASQ2/ATP1A2/NEB/MYL11/MYL3/SCN4B/CLIC2/TNNC1/TNNT2/SCN4A/CAMK2B/ATP1A3/CAMK2A/KCNK7/CACNA2D2/KCNJ4/ATP1B3/FGF12/FXYD3/CACNG8/SCN2A/FGF13/KCNQ1/TNNI2/KCND3/SLC8A2/NKX2-5/CACNA1H/RYR3/RYR1/TNNI3/TNNT3	35
Reactome	UM-SCC 10a	R-HSA-5576891	Cardiac conduction	26/840	132/10955	6.46e-06	0.00116012	0.0011011	ATP2B4/ATP2A1/CASQ2/ATP1A2/SCN4B/CLIC2/SCN4A/CAMK2B/ATP1A3/CAMK2A/KCNK7/CACNA2D2/KCNJ4/ATP1B3/FGF12/FXYD3/CACNG8/SCN2A/FGF13/KCNQ1/KCND3/SLC8A2/NKX2-5/RYR3/RYR1/TNNI3	26
Reactome	UM-SCC 10a	R-HSA-3906995	Diseases associated with O-glycosylation of proteins	17/840	68/10955	1e-05	0.00154642	0.00146775	ADAMTS15/NOTCH1/LFNG/ADAMTSL5/MUC4/ADAMTS14/MUC16/THSD1/ADAMTS17/GALNT12/MUC5AC/ADAMTSL3/ADAMTS10/LARGE1/ADAMTS5/ADAMTS20/NOTCH3	17
Reactome	UM-SCC 10a	R-HSA-1474244	Extracellular matrix organization	43/840	300/10955	4.59e-05	0.00618683	0.00587208	VWF/MMP25/COL17A1/CDH1/ITGA6/NID1/ITGB8/COL24A1/MMP14/COL9A3/COL12A1/SH3PXD2A/CAPN3/SDC2/SPOCK3/COL21A1/ITGB7/CAPNS2/LTBP4/ADAMTS14/SDC1/COL8A2/ITGB2/TLL2/LAMA2/VCAN/CAPN12/COL2A1/COL27A1/CTSV/MMP1/BGN/MMP10/KLK7/MMP12/KLK2/ITGAM/MMP13/COL28A1/ADAMTS5/MFAP5/BMP7/LOXL4	43
Reactome	UM-SCC 10a	R-HSA-5578775	Ion homeostasis	14/840	56/10955	6.04e-05	0.00709555	0.00673457	ATP2B4/ATP2A1/CASQ2/ATP1A2/CLIC2/CAMK2B/ATP1A3/CAMK2A/ATP1B3/FXYD3/SLC8A2/RYR3/RYR1/TNNI3	14
Reactome	UM-SCC 10a	R-HSA-71288	Creatine metabolism	6/840	11/10955	6.6e-05	0.00709555	0.00673457	CKB/GATM/CKMT1B/CKMT1A/CKM/SLC6A11	6
Reactome	UM-SCC 10a	R-HSA-983712	Ion channel transport	30/840	186/10955	7.6e-05	0.00709555	0.00673457	ATP11B/ATP7B/TSC22D3/ATP2B4/SGK3/ATP2A1/CASQ2/ANO4/ATP1A2/TRPC6/TRPV4/CLIC2/CAMK2B/ATP1A3/CAMK2A/STOM/CLCNKA/SGK2/ANO1/TRPV3/TTYH2/ATP6V1B1/ATP1B3/FXYD3/CLCA4/ATP12A/RYR3/RYR1/CLCA2/SCNN1G	30
Reactome	UM-SCC 10a	R-HSA-3781865	Diseases of glycosylation	25/840	143/10955	7.9e-05	0.00709555	0.00673457	ADAMTS15/GPC2/NOTCH1/LFNG/SDC2/ADAMTSL5/PRELP/MUC4/GPC1/ADAMTS14/SDC1/MUC16/THSD1/VCAN/ADAMTS17/CSPG4/GALNT12/BGN/MUC5AC/ADAMTSL3/ADAMTS10/LARGE1/ADAMTS5/ADAMTS20/NOTCH3	25
Reactome	UM-SCC 10a	R-HSA-6805567	Keratinization	33/840	215/10955	9.23e-05	0.00765381	0.00726443	DSP/DSC1/KRT6B/KRT15/PKP1/PCSK6/KLK14/TGM1/KRT5/DSC3/KRT10/KRT17/PERP/KRT16/KRT9/DSG3/SPRR2D/KRT77/KRT13/KLK13/CSTA/FLG/KRT6A/KRT6C/TGM5/KLK8/SPRR1A/SPINK5/KRT4/DSG1/KRT14/SPRR1B/KRT1	33
Reactome	UM-SCC 10a	R-HSA-1500931	Cell-Cell communication	23/840	129/10955	0.00011081	0.00853238	0.00809831	COL17A1/CDH1/ITGA6/SIRPA/NECTIN4/KRT5/PARD6G/CDH15/CDH8/CLDN1/NECTIN1/SDK2/SFTPD/CLDN8/CDH6/CLDN16/CDH4/CADM2/CDH10/CDH18/CDH12/CADM1/KRT14	23
Reactome	UM-SCC 10a	R-HSA-3560783	Defective B4GALT7 causes EDS, progeroid type	7/840	20/10955	0.000484981	0.0307535	0.029189	GPC2/SDC2/GPC1/SDC1/VCAN/CSPG4/BGN	7
Reactome	UM-SCC 10a	R-HSA-3560801	Defective B3GAT3 causes JDSSDHD	7/840	20/10955	0.000484981	0.0307535	0.029189	GPC2/SDC2/GPC1/SDC1/VCAN/CSPG4/BGN	7
Reactome	UM-SCC 10a	R-HSA-4420332	Defective B3GALT6 causes EDSP2 and SEMDJL1	7/840	20/10955	0.000484981	0.0307535	0.029189	GPC2/SDC2/GPC1/SDC1/VCAN/CSPG4/BGN	7
Reactome	UM-SCC 10a	R-HSA-5173105	O-linked glycosylation	19/840	111/10955	0.000721626	0.0432174	0.0410187	ADAMTS15/ST6GALNAC2/GALNT18/ADAMTSL5/B3GNT5/MUC4/ADAMTS14/MUC16/GALNT9/THSD1/ADAMTS17/GALNT12/MUC5AC/ADAMTSL3/ADAMTS10/LARGE1/B3GNT8/ADAMTS5/ADAMTS20	19
Reactome	UM-SCC 10a	R-HSA-5576892	Phase 0 - rapid depolarisation	9/840	34/10955	0.00079992	0.0441101	0.0418661	SCN4B/SCN4A/CAMK2B/CAMK2A/CACNA2D2/FGF12/CACNG8/SCN2A/FGF13	9
Reactome	UM-SCC 10a	R-HSA-351906	Apoptotic cleavage of cell adhesion proteins	5/840	11/10955	0.00081837	0.0441101	0.0418661	DSP/CDH1/PKP1/DSG3/DSG1	5
Reactome	UM-SCC 10a	R-HSA-1474228	Degradation of the extracellular matrix	22/840	140/10955	0.000950484	0.0487915	0.0463093	MMP25/COL17A1/CDH1/NID1/MMP14/COL9A3/COL12A1/CAPN3/SPOCK3/CAPNS2/COL8A2/TLL2/CAPN12/COL2A1/CTSV/MMP1/MMP10/KLK7/MMP12/KLK2/MMP13/ADAMTS5	22

## Sheet: ORA2 TreatmentEnrichment
Source	Cell model	DEG group comparison	Regulation direction	ID	Description	GeneRatio	BgRatio	pvalue	p.adjust	qvalue	geneID	Count
KEGG	UM-SCC 10a	IR (vs. non-IR Control)	Activated	hsa04110	Cell cycle	37/389	157/8466	5.02423e-17	1.45703e-14	1.20582e-14	8379/1870/1663/9319/4171/10403/4998/23594/8318/990/4174/994/1869/4173/4172/1871/991/1017/9088/151648/891/9700/90381/890/113130/9133/80174/993/4085/7465/4176/5347/81620/699/983/9212/11200	37
KEGG	UM-SCC 10a	IR (vs. non-IR Control)	Activated	hsa04814	Motor proteins	30/389	193/8466	3.23441e-09	4.6899e-07	3.8813e-07	3835/3797/24137/4627/8701/23046/57576/10376/7277/547/7280/347733/9493/3801/11004/4643/7171/84790/4648/84617/146909/347240/8632/10383/203068/196385/7169/285643/3833/10381	30
KEGG	UM-SCC 10a	IR (vs. non-IR Control)	Activated	hsa04668	TNF signaling pathway	22/389	114/8466	7.5986e-09	7.34531e-07	6.07888e-07	355/7133/5743/2920/7188/3383/4318/182/7128/3659/3553/3976/7424/1437/3627/2353/3725/64764/1435/9021/5600/7124	22
KEGG	UM-SCC 10a	IR (vs. non-IR Control)	Activated	hsa03030	DNA replication	11/389	36/8466	3.5595e-07	2.58063e-05	2.1357e-05	23649/5982/4171/4174/4173/3978/4172/5558/4176/2237/5426	11
KEGG	UM-SCC 10a	IR (vs. non-IR Control)	Activated	hsa04657	IL-17 signaling pathway	16/389	94/8466	4.94767e-06	0.000259057	0.000214392	5743/2920/7188/4318/7128/3553/2354/3934/1437/3627/3576/2353/8061/3725/5600/7124	16
KEGG	UM-SCC 10a	IR (vs. non-IR Control)	Activated	hsa04380	Osteoclast differentiation	19/389	128/8466	5.35979e-06	0.000259057	0.000214392	2534/9846/4791/4773/5971/3552/2274/3553/2354/5468/2353/8061/3725/1436/3932/1435/9021/5600/7124	19
KEGG	UM-SCC 10a	IR (vs. non-IR Control)	Activated	hsa05130	Pathogenic Escherichia coli infection	24/389	198/8466	1.20039e-05	0.000497304	0.000411562	2534/355/4627/9267/7456/9181/8795/10376/3553/7277/7280/347733/4643/84790/3576/2353/84617/3725/3654/5600/10383/203068/7124/10381	24
KEGG	UM-SCC 10a	IR (vs. non-IR Control)	Activated	hsa04914	Progesterone-mediated oocyte maturation	16/389	102/8466	1.45926e-05	0.00052898	0.000437777	8379/6793/3835/6790/994/1017/9088/891/890/9133/993/4085/5347/699/983/5600	16
KEGG	UM-SCC 10a	IR (vs. non-IR Control)	Activated	hsa04010	MAPK signaling pathway	31/389	301/8466	1.92003e-05	0.000618676	0.000512007	4293/355/4791/2260/994/5971/8605/374/7422/3552/5228/1846/3164/2069/3553/5880/1847/1848/11221/7424/7039/2668/2353/1649/3725/1436/3654/1435/1850/5600/7124	31
KEGG	UM-SCC 10a	IR (vs. non-IR Control)	Activated	hsa05166	Human T-cell leukemia virus 1 infection	25/389	222/8466	2.84176e-05	0.000824112	0.000682023	8379/1870/4791/3383/4773/1869/5971/1871/991/1958/1959/1017/7538/9700/890/9133/4085/1437/2353/8061/3725/64764/3932/11200/7124	25
KEGG	UM-SCC 10a	IR (vs. non-IR Control)	Activated	hsa05219	Bladder cancer	9/389	41/8466	7.86638e-05	0.00207386	0.0017163	1870/11186/4318/1869/1871/7422/1839/7057/3576	9
KEGG	UM-SCC 10a	IR (vs. non-IR Control)	Activated	hsa05169	Epstein-Barr virus infection	22/389	202/8466	0.000140909	0.0034053	0.00281818	1870/5704/355/4791/7188/4938/3383/1869/5971/4940/4939/1871/7128/1017/890/3627/3725/3654/5600/3665/9636/7124	22
KEGG	UM-SCC 10a	IR (vs. non-IR Control)	Activated	hsa04064	NF-kappa B signaling pathway	14/389	104/8466	0.000269052	0.00600193	0.00496712	5743/4791/2920/7188/3383/5971/7128/5328/3553/3576/3932/3654/84433/7124	14
KEGG	UM-SCC 10a	IR (vs. non-IR Control)	Activated	hsa05161	Hepatitis B	18/389	162/8466	0.000441114	0.00898207	0.00743344	1870/355/332/4318/4773/1869/1871/1959/1017/890/3576/2353/3725/64764/3654/5600/3665/7124	18
KEGG	UM-SCC 10a	IR (vs. non-IR Control)	Activated	hsa03440	Homologous recombination	8/389	41/8466	0.00046459	0.00898207	0.00743344	672/5888/8438/7517/146956/7516/25788/641	8
KEGG	UM-SCC 10a	IR (vs. non-IR Control)	Activated	hsa04933	AGE-RAGE signaling pathway in diabetic complications	13/389	100/8466	0.000622575	0.0110527	0.00914703	3383/5054/7422/3552/2152/1958/3553/7424/3576/3725/5600/1282/7124	13
KEGG	UM-SCC 10a	IR (vs. non-IR Control)	Activated	hsa05133	Pertussis	11/389	76/8466	0.000647915	0.0110527	0.00914703	51561/3552/3659/3553/718/3576/2353/3725/3654/5600/7124	11
KEGG	UM-SCC 10a	IR (vs. non-IR Control)	Activated	hsa04218	Cellular senescence	17/389	156/8466	0.000789461	0.0127191	0.0105262	1870/4605/4773/1869/5054/2305/1871/3552/1017/891/890/9133/993/3576/983/11200/5600	17
KEGG	UM-SCC 10a	IR (vs. non-IR Control)	Activated	hsa04625	C-type lectin receptor signaling pathway	13/389	104/8466	0.000907229	0.0138191	0.0114365	5743/4791/4773/5971/51561/1959/3659/3553/1263/3725/5600/64170/7124	13
KEGG	UM-SCC 10a	IR (vs. non-IR Control)	Activated	hsa04114	Oocyte meiosis	15/389	131/8466	0.000953038	0.0138191	0.0114365	8379/6790/9985/991/1017/9088/151648/891/9700/9133/4085/5347/699/983/5600	15
KEGG	UM-SCC 10a	IR (vs. non-IR Control)	Activated	hsa05323	Rheumatoid arthritis	12/389	93/8466	0.00106841	0.0147542	0.0122104	2920/3383/51561/7422/3552/3553/1437/3576/2353/3725/1435/7124	12
KEGG	UM-SCC 10a	IR (vs. non-IR Control)	Activated	hsa05202	Transcriptional misregulation in cancer	19/389	193/8466	0.00137237	0.0180904	0.0149714	2115/51804/4318/4066/7468/5328/860/5468/1848/890/8091/861/1437/3576/9915/1649/2118/1436/2119	19
KEGG	UM-SCC 10a	IR (vs. non-IR Control)	Activated	hsa05167	Kaposi sarcoma-associated herpesvirus infection	19/389	194/8466	0.00145865	0.0183916	0.0152207	1870/355/5743/2920/6932/3383/4773/1869/1871/7422/718/7538/1437/2786/3576/2353/3725/5600/3665	19
KEGG	UM-SCC 10a	IR (vs. non-IR Control)	Activated	hsa05215	Prostate cancer	12/389	97/8466	0.00155013	0.0187307	0.0155013	1870/2260/6932/4318/1869/1871/5328/1017/7039/4824/64764/2119	12
KEGG	UM-SCC 10a	IR (vs. non-IR Control)	Activated	hsa04115	p53 signaling pathway	10/389	74/8466	0.00193021	0.0217471	0.0179976	355/51512/5054/8795/1017/891/7057/9133/983/11200	10
KEGG	UM-SCC 10a	IR (vs. non-IR Control)	Activated	hsa05417	Lipid and atherosclerosis	20/389	214/8466	0.00194974	0.0217471	0.0179976	355/2920/3383/7494/4318/4773/8795/3553/3949/5468/1573/7410/3576/2353/1649/3725/3654/5600/3665/7124	20
KEGG	UM-SCC 10a	IR (vs. non-IR Control)	Activated	hsa01523	Antifolate resistance	6/389	30/8466	0.00210133	0.0225698	0.0186785	8714/2352/9429/3553/7298/7124	6
KEGG	UM-SCC 10a	IR (vs. non-IR Control)	Activated	hsa04540	Gap junction	11/389	88/8466	0.00221256	0.0229158	0.0189648	10376/7277/7280/347733/84790/983/84617/1812/10383/203068/10381	11
KEGG	UM-SCC 10a	IR (vs. non-IR Control)	Activated	hsa05140	Leishmaniasis	10/389	77/8466	0.00260874	0.0260874	0.0215895	5743/3552/3553/718/2353/65108/3725/3654/5600/7124	10
KEGG	UM-SCC 10a	IR (vs. non-IR Control)	Activated	hsa04664	Fc epsilon RI signaling pathway	9/389	68/8466	0.00370356	0.035801	0.0296284	2534/9846/8605/5880/7410/1437/3635/5600/7124	9
KEGG	UM-SCC 10a	IR (vs. non-IR Control)	Activated	hsa00240	Pyrimidine metabolism	8/389	58/8466	0.00472088	0.044163	0.0365487	4833/129607/4907/7083/124583/1503/7298/7378	8
KEGG	UM-SCC 10a	IR (vs. non-IR Control)	Activated	hsa04060	Cytokine-cytokine receptor interaction	24/389	297/8466	0.00498633	0.0450289	0.0372653	9235/355/7133/3604/84957/3566/2920/10148/51561/3552/8795/3553/3976/10220/9180/146433/1437/3627/3576/23529/9966/1436/1435/7124	24
KEGG	UM-SCC 10a	IR (vs. non-IR Control)	Activated	hsa04621	NOD-like receptor signaling pathway	17/389	186/8466	0.00519445	0.0450289	0.0372653	2920/7188/4938/24145/4940/4939/7128/3553/118429/3576/3725/340061/5600/3665/64170/63940/7124	17
KEGG	UM-SCC 10a	IR (vs. non-IR Control)	Activated	hsa05164	Influenza A	16/389	171/8466	0.00527925	0.0450289	0.0372653	5646/355/4938/3383/4940/4939/3552/8795/3553/56649/3627/3576/3838/9021/3665/7124	16
KEGG	UM-SCC 10a	FGFRi (vs. non-IR Control)	Activated	hsa04110	Cell cycle	57/1034	157/8466	3.59127e-15	1.17434e-12	8.27882e-13	8379/10926/1870/1663/9319/4171/4175/10403/4998/23594/8318/990/8317/4616/4174/994/1869/4173/7040/26271/4172/1871/896/7272/10459/1647/991/1031/1017/9088/7533/151648/891/10971/1019/9700/4609/57082/90381/890/113130/1111/701/9133/80174/993/4085/7465/4176/5347/81620/699/27085/2810/9212/11200/7027	57
KEGG	UM-SCC 10a	FGFRi (vs. non-IR Control)	Activated	hsa03030	DNA replication	20/1034	36/8466	4.87172e-10	7.96526e-08	5.6153e-08	23649/5982/5424/4171/4175/4174/5427/4173/3978/6119/5425/4172/56655/6118/5983/5558/5984/4176/2237/84153	20
KEGG	UM-SCC 10a	FGFRi (vs. non-IR Control)	Activated	hsa05130	Pathogenic Escherichia coli infection	54/1034	198/8466	5.1148e-09	5.57514e-07	3.93032e-07	55971/9265/2534/355/578/7132/9138/4627/8797/9267/4790/2597/7456/9181/8795/644150/10376/3553/7186/7277/10095/4628/7099/81873/7280/347733/834/7009/2768/3688/9871/4643/382/7846/84790/8772/3576/2353/84617/4642/9632/3725/2149/3654/57121/5600/10383/203068/837/4641/1902/10093/10381/23191	54
KEGG	UM-SCC 10a	FGFRi (vs. non-IR Control)	Activated	hsa05163	Human cytomegalovirus infection	56/1034	225/8466	8.85118e-08	5.24449e-06	3.69723e-06	1870/355/578/9564/7132/5743/9138/7188/5829/3710/4773/1869/10488/4790/1871/7422/2771/59345/2185/3553/3661/2002/7186/2791/5880/1019/4609/109/3685/207/805/2768/1956/5331/5578/808/115004/2923/8772/2786/5604/3576/5293/55970/810/811/64764/340061/5600/54331/801/6891/3107/3134/3105/6352	56
KEGG	UM-SCC 10a	FGFRi (vs. non-IR Control)	Activated	hsa04510	Focal adhesion	52/1034	203/8466	9.50066e-08	5.24449e-06	3.69723e-06	3675/2534/7414/9564/3909/3918/4638/87/3693/5829/3912/3655/858/857/4233/896/7422/2335/5228/7408/2002/5880/10298/1729/3691/1284/3679/3915/2317/7094/7057/3685/207/56034/1956/3688/7424/5578/7410/6464/3678/3673/3611/5604/5293/3725/1282/29780/3914/2316/5154/55742	52
KEGG	UM-SCC 10a	FGFRi (vs. non-IR Control)	Activated	hsa04010	MAPK signaling pathway	69/1034	301/8466	9.62292e-08	5.24449e-06	3.69723e-06	8913/4293/355/4804/7132/782/9448/6196/4791/2260/51776/4616/994/5971/7040/4233/4790/374/7422/3552/5321/1647/9048/3925/5228/1846/9479/3164/2069/3553/2002/7186/5880/22800/4803/2317/4609/408/1847/1848/207/1969/11221/56034/5921/2768/1956/4915/7424/5578/2264/7039/7048/1849/5979/2668/5604/2353/55970/4296/3725/3654/1435/5600/4137/123745/2316/5154/4215	69
KEGG	UM-SCC 10a	FGFRi (vs. non-IR Control)	Activated	hsa05170	Human immunodeficiency virus 1 infection	53/1034	212/8466	1.6856e-07	7.87415e-06	5.55107e-06	355/7133/578/7132/8907/7188/5829/3710/4773/1174/4790/2771/59345/2185/5335/3661/7186/2791/5880/10298/891/7099/207/805/1111/5578/6921/9133/808/115004/7465/2923/8772/2786/5604/2353/598/5293/55970/1072/3725/810/811/3654/340061/5600/54331/801/6891/3107/3134/3105/60489	53
KEGG	UM-SCC 10a	FGFRi (vs. non-IR Control)	Activated	hsa05222	Small cell lung cancer	30/1034	92/8466	2.12132e-07	8.67091e-06	6.11276e-06	3675/1870/578/3909/3918/5743/7188/3912/3655/4616/1869/4790/1871/2335/1647/1017/7186/1284/1019/3915/4609/3685/207/3688/3673/598/5293/1163/1282/3914	30
KEGG	UM-SCC 10a	FGFRi (vs. non-IR Control)	Activated	hsa05131	Shigellosis	58/1034	247/8466	4.43244e-07	1.61045e-05	1.13533e-05	9265/960/7414/9564/5588/7132/87/7188/5829/3710/10392/5216/9267/4790/9181/5335/23157/3553/3661/7186/10095/1729/7322/3021/7099/81873/7094/834/55752/207/8915/9140/10318/1956/5331/3688/3098/3099/3678/1437/115004/382/3611/3576/598/5293/664/3725/340061/10801/5600/440093/837/126961/333932/7416/10093/6352	58
KEGG	UM-SCC 10a	FGFRi (vs. non-IR Control)	Activated	hsa04814	Motor proteins	48/1034	193/8466	7.60718e-07	2.40543e-05	1.69576e-05	832/3835/3797/24137/4627/7138/59/10112/23046/57576/9928/81930/10376/3831/7277/10749/547/7283/4628/11258/7280/347733/9493/3832/9585/3801/11004/7170/4643/56992/7171/7846/84790/4648/84617/4642/146909/347240/8632/10383/203068/140465/4641/7169/1639/285643/3833/10381	48
KEGG	UM-SCC 10a	FGFRi (vs. non-IR Control)	Activated	hsa05166	Human T-cell leukemia virus 1 infection	53/1034	222/8466	8.09165e-07	2.40543e-05	1.69576e-05	8379/1870/7132/4791/3383/5902/4773/1869/5971/7040/10488/4790/4055/1871/896/991/1958/1959/1031/1017/2002/7538/2113/1019/9700/4609/7094/109/207/890/3561/1111/701/9133/2224/7048/4085/1437/5604/2353/598/5293/8061/3725/811/64764/3932/11200/4215/3107/3134/3105/7416	53
KEGG	UM-SCC 10a	FGFRi (vs. non-IR Control)	Activated	hsa04218	Cellular senescence	41/1034	156/8466	1.05839e-06	2.88412e-05	2.03323e-05	1870/3710/4616/4605/4773/1869/7040/5054/4790/2305/1871/896/3552/1647/1017/22800/891/2113/1019/4609/207/805/890/1111/678/90550/9133/808/7048/993/5604/3576/5293/810/11200/5600/801/3107/3134/3105/7416	41
KEGG	UM-SCC 10a	FGFRi (vs. non-IR Control)	Activated	hsa05205	Proteoglycans in cancer	48/1034	205/8466	4.76619e-06	0.000117443	8.27943e-05	5329/355/960/9138/2260/3693/4313/5829/6548/3710/4318/7040/858/857/4233/867/81029/7422/1839/7474/2335/6382/5328/6385/5335/2002/22800/1514/967/2317/7099/4609/7057/3685/207/1956/4478/3688/5578/7476/7410/3678/3673/5604/5293/5600/2316/117581	48
KEGG	UM-SCC 10a	FGFRi (vs. non-IR Control)	Activated	hsa04810	Regulation of actin cytoskeleton	52/1034	229/8466	5.02815e-06	0.000117443	8.27943e-05	3675/7414/9564/4638/87/9138/2260/3693/54434/5829/6548/3655/4627/2245/5216/2335/5880/10095/10298/1729/3691/4628/22800/3679/81873/3685/81624/3687/207/56034/2768/1956/4478/3688/5305/7410/2264/3678/3673/79837/5604/5293/55970/1072/2149/128239/57121/5154/1902/10093/23191/8396	52
KEGG	UM-SCC 10a	FGFRi (vs. non-IR Control)	Activated	hsa04151	PI3K-Akt signaling pathway	72/1034	354/8466	6.10775e-06	0.000133149	9.38664e-05	3675/672/3909/3918/4804/3566/2260/3693/3912/3655/11140/4233/10488/4790/374/896/7422/59345/2335/5228/3164/1017/2069/2791/7533/3691/4803/10971/1284/3679/1019/3915/7099/4609/7057/3685/207/1969/4170/56034/9180/1956/3561/4915/3688/7424/5578/3455/2264/3678/7039/3673/28227/54541/2786/3575/5604/3667/23566/598/5293/55970/2149/64764/1435/57121/54331/2057/1282/3914/5154/1902	72
KEGG	UM-SCC 10a	FGFRi (vs. non-IR Control)	Activated	hsa05169	Epstein-Barr virus infection	47/1034	202/8466	7.16782e-06	0.000146492	0.000103273	1870/5704/864/7431/355/960/578/4791/7188/4938/3383/4616/1869/5971/4790/4940/4939/1871/896/6772/1647/7128/1017/3661/7186/1019/4609/207/890/3455/8819/5702/2923/8772/5293/5708/3725/811/3654/5600/3665/5719/9636/6891/3107/3134/3105	47
KEGG	UM-SCC 10a	FGFRi (vs. non-IR Control)	Activated	hsa05167	Kaposi sarcoma-associated herpesvirus infection	44/1034	194/8466	2.747e-05	0.000504658	0.000355771	1870/355/578/7132/5743/6932/3383/3710/4773/1869/4790/1871/7422/59345/6772/5335/3661/7186/2791/7538/1019/4609/207/805/83439/3455/808/1437/8772/2786/5604/3576/2353/5293/55970/3725/810/5600/3665/54331/801/3107/3134/3105	44
KEGG	UM-SCC 10a	FGFRi (vs. non-IR Control)	Activated	hsa05100	Bacterial invasion of epithelial cells	23/1034	77/8466	2.77794e-05	0.000504658	0.000355771	7414/9564/8218/79658/5829/858/857/4233/867/2335/10459/23157/10095/81873/55752/3688/6464/3678/3611/5293/1212/10801/10093	23
KEGG	UM-SCC 10a	FGFRi (vs. non-IR Control)	Activated	hsa04933	AGE-RAGE signaling pathway in diabetic complications	27/1034	100/8466	4.32081e-05	0.000743634	0.000524242	4313/3383/7040/5054/4790/7422/3552/2335/6772/2152/1958/5335/3553/1729/1284/1019/5292/207/5331/7424/5578/7048/3576/5293/3725/5600/1282	27
KEGG	UM-SCC 10a	FGFRi (vs. non-IR Control)	Activated	hsa01232	Nucleotide metabolism	24/1034	85/8466	5.1985e-05	0.00084105	0.000592918	954/4833/3614/30833/1854/1635/129607/4907/7371/2987/26289/978/205/3251/7083/1841/124583/1503/6241/7298/79077/7378/955/4860	24
KEGG	UM-SCC 10a	FGFRi (vs. non-IR Control)	Activated	hsa03460	Fanconi anemia pathway	18/1034	55/8466	5.40124e-05	0.00084105	0.000592918	672/5888/9894/6119/6118/91442/83990/675/55215/2177/146956/2176/5429/116028/2175/84464/641/2189	18
KEGG	UM-SCC 10a	FGFRi (vs. non-IR Control)	Activated	hsa05133	Pertussis	22/1034	76/8466	7.00697e-05	0.000996208	0.0007023	10392/4790/2771/3552/3659/3553/3661/7099/834/805/3688/808/3678/3576/2353/1072/3725/810/3654/5600/801/720	22
KEGG	UM-SCC 10a	FGFRi (vs. non-IR Control)	Activated	hsa05212	Pancreatic cancer	22/1034	76/8466	7.00697e-05	0.000996208	0.0007023	1870/10928/578/5888/4616/1869/7040/4790/1871/7422/6772/1647/5880/1019/675/207/1956/7039/7048/5604/598/5293	22
KEGG	UM-SCC 10a	FGFRi (vs. non-IR Control)	Activated	hsa04668	TNF signaling pathway	29/1034	114/8466	7.50318e-05	0.00102231	0.000720701	355/7133/7132/602/5743/7188/3383/4318/182/10488/4790/7128/3659/3553/7186/207/7424/1437/8772/197259/5604/2353/5293/3725/64764/1435/9021/5600/6352	29
KEGG	UM-SCC 10a	FGFRi (vs. non-IR Control)	Activated	hsa05135	Yersinia infection	33/1034	137/8466	7.94281e-05	0.00103892	0.000732411	9564/6196/9138/5829/4773/4790/2335/7456/2185/644150/5335/3553/3661/7186/5880/10095/7099/81873/834/207/3688/7410/3678/382/5604/3576/2353/5293/3725/3932/3654/5600/10093	33
KEGG	UM-SCC 10a	FGFRi (vs. non-IR Control)	Activated	hsa05203	Viral carcinogenesis	44/1034	204/8466	9.78819e-05	0.00123105	0.00086786	8379/578/5315/87/4791/7188/5829/5902/10488/4790/4055/896/991/1959/1017/3661/7186/7533/10971/1019/890/1111/8365/554313/5293/8841/3725/64764/3665/8364/27044/8363/3107/3134/3105/8370/8362/8361/8348/8368/8360/8343/8359/8366	44
KEGG	UM-SCC 10a	FGFRi (vs. non-IR Control)	Activated	hsa05132	Salmonella infection	51/1034	249/8466	0.000115442	0.00139813	0.000985648	9265/578/7132/6932/8797/10392/5216/9267/4790/2597/8795/10376/3553/3831/7186/7277/51429/10095/2317/7099/81873/4609/11258/7280/347733/834/207/83439/382/7846/84790/8772/197259/5604/3576/2353/5293/84617/3725/302/3654/5600/10383/203068/2316/837/6281/1639/10093/10381/23191	51
KEGG	UM-SCC 10a	FGFRi (vs. non-IR Control)	Activated	hsa04926	Relaxin signaling pathway	31/1034	129/8466	0.000135613	0.00156931	0.00110632	2769/4313/4318/7040/10488/59/4790/7422/2771/59345/2791/1284/408/109/207/1956/5331/7424/5578/6464/7048/2786/5604/2353/5293/55970/3725/64764/5600/54331/1282	31
KEGG	UM-SCC 10a	FGFRi (vs. non-IR Control)	Activated	hsa04115	p53 signaling pathway	21/1034	74/8466	0.000139174	0.00156931	0.00110632	355/51512/4616/8797/5054/896/9540/1647/8795/1017/891/1019/7057/1111/9133/51246/598/6241/2810/575/11200	21
KEGG	UM-SCC 10a	FGFRi (vs. non-IR Control)	Activated	hsa03440	Homologous recombination	14/1034	41/8466	0.00021785	0.00229796	0.00162	672/5888/5424/8438/6119/5425/6118/7517/83990/675/146956/7516/25788/641	14
KEGG	UM-SCC 10a	FGFRi (vs. non-IR Control)	Activated	hsa05219	Bladder cancer	14/1034	41/8466	0.00021785	0.00229796	0.00162	1870/11186/4313/4318/1869/1871/7422/1839/1019/4609/7057/1956/5604/3576	14
KEGG	UM-SCC 10a	FGFRi (vs. non-IR Control)	Activated	hsa00240	Pyrimidine metabolism	17/1034	58/8466	0.000388381	0.00396876	0.00279787	4833/30833/1854/1635/129607/4907/7371/978/7083/1841/124583/1503/6241/7298/79077/7378/955	17
KEGG	UM-SCC 10a	FGFRi (vs. non-IR Control)	Activated	hsa04014	Ras signaling pathway	47/1034	236/8466	0.000414511	0.00410743	0.00289563	10928/4804/11186/2260/4233/4790/7422/59345/5321/5228/5335/2002/2791/5880/10298/22800/4803/2113/207/1969/805/56034/5921/1956/4915/3363/7424/5578/808/6464/2264/7039/382/2786/5604/598/5293/55970/9610/810/1435/22821/54331/123745/5154/801/5863	47
KEGG	UM-SCC 10a	FGFRi (vs. non-IR Control)	Activated	hsa05214	Glioma	20/1034	75/8466	0.000491819	0.00473014	0.00333462	1870/578/4616/1869/1871/1647/5335/1019/207/805/1956/5578/808/6464/7039/5604/5293/810/5154/801	20
KEGG	UM-SCC 10a	FGFRi (vs. non-IR Control)	Activated	hsa05230	Central carbon metabolism in cancer	19/1034	70/8466	0.000530712	0.00477912	0.00336915	5214/5315/2260/6510/4233/3939/4609/9123/5211/207/1956/5163/3098/3099/5979/5604/5223/5293/441531	19
KEGG	UM-SCC 10a	FGFRi (vs. non-IR Control)	Activated	hsa05034	Alcoholism	39/1034	188/8466	0.00054772	0.00477912	0.00336915	94239/10488/10645/2771/59345/2791/3021/805/4915/8365/554313/808/6464/3015/2786/5604/8841/55970/810/64764/1812/54331/440093/3014/8364/8363/801/126961/333932/8370/8362/8361/8348/8368/8360/8343/8335/8359/8366	39
KEGG	UM-SCC 10a	FGFRi (vs. non-IR Control)	Activated	hsa05165	Human papillomavirus infection	61/1034	331/8466	0.000554561	0.00477912	0.00336915	3675/355/578/3909/3918/7132/5315/5743/6932/1741/3693/5829/3912/3655/182/1869/8312/10488/4790/81029/896/7422/1452/7474/2335/6772/1017/3659/3661/7283/3691/4853/1284/8638/3679/1019/3915/7057/3685/207/890/1956/3688/83439/7476/3455/3678/3673/28227/8772/8313/5604/5293/64764/10134/1282/9636/3914/3107/3134/3105	61
KEGG	UM-SCC 10a	FGFRi (vs. non-IR Control)	Activated	hsa05418	Fluid shear stress and atherosclerosis	31/1034	139/8466	0.000555372	0.00477912	0.00336915	7132/4313/3383/4318/5327/858/857/4790/7422/3552/6382/9181/6385/652/3553/5880/1514/3685/207/805/9446/808/2353/5293/3725/810/1728/6612/5600/5154/801	31
KEGG	UM-SCC 10a	FGFRi (vs. non-IR Control)	Activated	hsa05164	Influenza A	36/1034	171/8466	0.000662448	0.00555437	0.00391569	5646/355/578/7132/4938/3383/8797/11100/4790/4940/4939/896/3552/6772/8795/3553/3661/29107/1019/7099/90865/56649/834/207/5578/3455/2224/8772/5604/3576/5293/3838/9021/3665/7416/6352	36
KEGG	UM-SCC 10a	FGFRi (vs. non-IR Control)	Activated	hsa04512	ECM-receptor interaction	22/1034	89/8466	0.00081662	0.00654155	0.00461162	3675/960/3909/3918/3161/3693/3912/3655/2335/6382/6385/3691/1284/3679/3915/7057/3685/3688/3678/3673/1282/3914	22
KEGG	UM-SCC 10a	FGFRi (vs. non-IR Control)	Activated	hsa04210	Apoptosis	30/1034	136/8466	0.000820194	0.00654155	0.00461162	355/578/7132/332/3710/4616/1522/8797/4790/4001/1647/8795/10376/7186/7277/4803/1514/1515/207/4170/4000/7846/84790/8772/5604/2353/598/5293/84823/3725	30
KEGG	UM-SCC 10a	FGFRi (vs. non-IR Control)	Activated	hsa00010	Glycolysis / Gluconeogenesis	18/1034	67/8466	0.000841781	0.00655387	0.0046203	5214/5315/2023/5236/5230/2821/9562/2597/7167/2026/3939/219/5211/226/3098/3099/5223/441531	18
KEGG	UM-SCC 10a	FGFRi (vs. non-IR Control)	Activated	hsa03430	Mismatch repair	9/1034	23/8466	0.000964399	0.00733392	0.00517022	5982/5424/3978/6119/5425/6118/5983/5984/9156	9
KEGG	UM-SCC 10a	FGFRi (vs. non-IR Control)	Activated	hsa01250	Biosynthesis of nucleotide sugars	12/1034	37/8466	0.00103004	0.00765507	0.00539662	5236/54187/5372/2821/2762/6675/2582/9945/5373/3098/3099/10020	12
KEGG	UM-SCC 10a	FGFRi (vs. non-IR Control)	Activated	hsa05215	Prostate cancer	23/1034	97/8466	0.00116148	0.00844009	0.00595004	1870/2260/6932/4318/1869/5327/10488/4790/1871/5328/1017/207/56034/1956/83439/2078/7039/4824/5604/5293/64764/5154/2119	23
KEGG	UM-SCC 10a	FGFRi (vs. non-IR Control)	Activated	hsa04066	HIF-1 signaling pathway	25/1034	109/8466	0.0012086	0.00859156	0.00605682	5214/2023/5230/7076/5054/4790/4055/2597/2026/7422/5335/112399/3939/7099/5211/207/1956/226/5163/5578/6921/3098/3099/5604/5293	25
KEGG	UM-SCC 10a	FGFRi (vs. non-IR Control)	Activated	hsa05210	Colorectal cancer	21/1034	86/8466	0.00125808	0.00875301	0.00617064	578/6932/332/4616/8312/7040/374/1647/2069/5880/4609/207/1956/83439/7039/7048/8313/5604/2353/5293/3725	21
KEGG	UM-SCC 10a	FGFRi (vs. non-IR Control)	Activated	hsa04064	NF-kappa B signaling pathway	24/1034	104/8466	0.00137218	0.00934796	0.00659006	5588/7132/5743/4791/7188/3383/4616/5971/4790/4055/1647/7128/5328/5335/3553/7186/7099/8915/3576/598/3932/3654/84433/4050	24
KEGG	UM-SCC 10a	FGFRi (vs. non-IR Control)	Activated	hsa05220	Chronic myeloid leukemia	19/1034	76/8466	0.00156703	0.0104575	0.00737228	1870/578/4616/1869/7040/4790/867/1871/1647/1019/4609/207/6464/7048/5604/598/5293/1488/613	19
KEGG	UM-SCC 10a	FGFRi (vs. non-IR Control)	Activated	hsa00520	Amino sugar and nucleotide sugar metabolism	14/1034	49/8466	0.00163484	0.0105886	0.00746471	3074/5236/54187/5372/2821/2762/6675/2582/9945/5373/3098/3099/10020/51700	14
KEGG	UM-SCC 10a	FGFRi (vs. non-IR Control)	Activated	hsa04072	Phospholipase D signaling pathway	31/1034	148/8466	0.00165972	0.0105886	0.00746471	9265/2534/56895/10411/9267/5321/2185/5335/2914/22800/109/207/56034/2768/1956/5331/5578/55326/9162/6464/382/5604/3576/23566/5293/8877/2149/57121/123745/5154/1902	31
KEGG	UM-SCC 10a	FGFRi (vs. non-IR Control)	Activated	hsa00051	Fructose and mannose metabolism	11/1034	34/8466	0.00169501	0.0105886	0.00746471	5214/5372/7167/2762/5210/6652/5373/5211/226/3098/3099	11
KEGG	UM-SCC 10a	FGFRi (vs. non-IR Control)	Activated	hsa04540	Gap junction	21/1034	88/8466	0.0017162	0.0105886	0.00746471	3710/2771/10376/7277/7280/347733/109/56034/1956/5331/5578/7846/84790/5604/84617/1812/10383/203068/5154/1902/10381	21
KEGG	UM-SCC 10a	FGFRi (vs. non-IR Control)	Activated	hsa05225	Hepatocellular carcinoma	34/1034	168/8466	0.00188012	0.0113851	0.00802623	1870/8193/578/6932/6604/4616/1869/8312/7040/4233/81029/1871/1452/7474/1647/5335/2002/6597/1019/4609/207/1956/9446/83439/5578/7476/6464/7039/7048/8313/5604/598/5293/1728	34
KEGG	UM-SCC 10a	FGFRi (vs. non-IR Control)	Activated	hsa05161	Hepatitis B	33/1034	162/8466	0.00194685	0.0115749	0.00816001	1870/355/332/4318/4773/1869/7040/10488/4790/1871/6772/2185/1959/1017/3661/2002/10971/7099/4609/207/890/5578/7048/8772/5604/3576/2353/5293/3725/64764/3654/5600/3665	33
KEGG	UM-SCC 10a	FGFRi (vs. non-IR Control)	Activated	hsa05223	Non-small cell lung cancer	18/1034	72/8466	0.00206009	0.0120294	0.00848043	1870/578/11186/4616/1869/4233/1871/1647/5335/1019/207/1956/5578/7039/5979/5604/238/5293	18
KEGG	UM-SCC 10a	FGFRi (vs. non-IR Control)	Activated	hsa04015	Rap1 signaling pathway	40/1034	210/8466	0.00257809	0.0147901	0.0104266	9564/4804/2260/10411/4233/5216/7422/2771/1268/5228/5335/7408/5880/4803/7094/7057/109/207/1969/805/56034/1956/5331/3688/7424/5578/808/7410/2264/5604/23566/5293/810/2149/1435/57121/5600/5154/1902/801	40
KEGG	UM-SCC 10a	FGFRi (vs. non-IR Control)	Activated	hsa01200	Carbon metabolism	25/1034	115/8466	0.0026603	0.0149986	0.0105736	5214/5315/6389/2023/5634/5230/2821/4967/2597/7167/2026/1743/39/5211/6391/5631/2746/226/3098/3099/132158/5223/5091/2747/441531	25
KEGG	UM-SCC 10a	FGFRi (vs. non-IR Control)	Activated	hsa05224	Breast cancer	30/1034	147/8466	0.00296565	0.0164367	0.0115874	1870/672/578/4791/2260/6932/10683/4616/182/1869/8312/81029/1871/1452/7474/1647/4853/1019/4609/675/207/1956/83439/7476/6464/8313/5604/2353/5293/3725	30
KEGG	UM-SCC 10a	FGFRi (vs. non-IR Control)	Activated	hsa04625	C-type lectin receptor signaling pathway	23/1034	104/8466	0.00307396	0.0167531	0.0118105	602/5743/4791/3710/4773/5971/4790/6772/1959/3659/3553/22800/834/207/8915/805/808/5293/1263/3725/810/5600/801	23
KEGG	UM-SCC 10a	FGFRi (vs. non-IR Control)	Activated	hsa04912	GnRH signaling pathway	21/1034	93/8466	0.0035167	0.0188518	0.01329	4313/3710/3972/1839/5321/1958/2185/2002/109/805/1956/5331/5578/808/5604/3725/810/5600/123745/801/4215	21
KEGG	UM-SCC 10a	FGFRi (vs. non-IR Control)	Activated	hsa04360	Axon guidance	35/1034	182/8466	0.00394825	0.0206076	0.0145278	2534/25791/54434/1947/57556/1808/4773/4233/1949/81029/90249/7474/2771/5335/5880/10298/10505/7225/8482/5998/1969/91653/5921/3688/64221/5578/3611/10501/5293/1072/22885/10509/2050/3897/23380	35
KEGG	UM-SCC 10a	FGFRi (vs. non-IR Control)	Activated	hsa04370	VEGF signaling pathway	15/1034	59/8466	0.00397027	0.0206076	0.0145278	9047/5743/5829/4773/7422/5321/5335/5880/207/5578/5604/5293/8877/5600/123745	15
KEGG	UM-SCC 10a	FGFRi (vs. non-IR Control)	Activated	hsa04722	Neurotrophin signaling pathway	25/1034	119/8466	0.00429263	0.0219326	0.0154619	4145/4804/6196/4790/10019/397/5335/3656/4803/396/207/805/4915/808/6464/5604/3667/5293/3725/810/9500/3654/5600/801/4215	25
KEGG	UM-SCC 10a	FGFRi (vs. non-IR Control)	Activated	hsa04914	Progesterone-mediated oocyte maturation	22/1034	102/8466	0.00514344	0.0254834	0.0179651	8379/6196/6793/3835/6790/994/2771/10459/1017/9088/891/109/207/890/9133/993/4085/5347/5604/699/5293/5600	22
KEGG	UM-SCC 10a	FGFRi (vs. non-IR Control)	Activated	hsa05146	Amoebiasis	22/1034	102/8466	0.00514344	0.0254834	0.0179651	7414/3909/3918/2769/87/3912/7040/4790/2335/5269/3553/1284/3915/7099/5331/5578/1437/3576/5272/5293/1282/3914	22
KEGG	UM-SCC 10a	FGFRi (vs. non-IR Control)	Activated	hsa03410	Base excision repair	12/1034	44/8466	0.00522806	0.025516	0.0179881	11284/5982/5424/7374/5427/3978/5425/56655/5983/5428/5984/2237	12
KEGG	UM-SCC 10a	FGFRi (vs. non-IR Control)	Activated	hsa04141	Protein processing in endoplasmic reticulum	33/1034	173/8466	0.00572616	0.0275361	0.0194122	578/3309/51009/23645/55968/10961/7494/80331/7991/4121/64374/6238/7186/5589/7322/55829/9695/3703/10970/10525/9871/9601/6396/6184/7415/2923/9632/811/5886/5034/10134/30001/1650	33
KEGG	UM-SCC 10a	FGFRi (vs. non-IR Control)	Activated	hsa04114	Oocyte meiosis	26/1034	131/8466	0.00792218	0.0375442	0.0264677	8379/6196/6790/3710/9985/26271/10459/991/1017/9088/7533/151648/891/10971/9700/109/805/9133/808/4085/5347/5604/699/810/5600/801	26
KEGG	UM-SCC 10a	FGFRi (vs. non-IR Control)	Activated	hsa04613	Neutrophil extracellular trap formation	35/1034	191/8466	0.00860573	0.0397194	0.0280011	94239/4790/5335/5880/3021/7099/834/207/5331/5578/8365/554313/3015/5604/5293/8841/5600/440093/3014/837/8364/8363/126961/333932/7416/8370/8362/8361/8348/8368/8360/8343/8335/8359/8366	35
KEGG	UM-SCC 10a	FGFRi (vs. non-IR Control)	Activated	hsa05213	Endometrial cancer	14/1034	58/8466	0.00862408	0.0397194	0.0280011	578/6932/4616/8312/1647/2002/4609/207/1956/83439/3611/8313/5604/5293	14
KEGG	UM-SCC 10a	FGFRi (vs. non-IR Control)	Activated	hsa04020	Calcium signaling pathway	44/1034	253/8466	0.009169	0.0411253	0.0289922	8913/6915/2769/4638/490/2260/5026/3710/4773/4923/4233/7422/2185/5335/4803/5025/109/3707/805/56034/1956/4915/3363/5331/7424/1909/5578/90550/808/2264/7039/4486/5979/2668/5724/147/8877/810/5021/2149/1812/5154/801/7416	44
KEGG	UM-SCC 10a	FGFRi (vs. non-IR Control)	Activated	hsa00514	Other types of O-glycan biosynthesis	12/1034	47/8466	0.00918087	0.0411253	0.0289922	6480/2683/23509/56913/8985/2591/79709/11226/2590/23275/145173/8693	12
KEGG	UM-SCC 10a	FGFRi (vs. non-IR Control)	Activated	hsa05142	Chagas disease	21/1034	102/8466	0.0106284	0.0464265	0.0327295	355/2769/7132/7040/5054/4790/2771/3553/7099/207/5331/7048/8772/3576/2353/5293/3725/811/3654/5600/6352	21
KEGG	UM-SCC 10a	FGFRi (vs. non-IR Control)	Activated	hsa05417	Lipid and atherosclerosis	38/1034	214/8466	0.0106483	0.0464265	0.0327295	355/3309/7132/9138/3383/7494/4318/4773/8797/4790/8795/5335/3553/3661/7186/3949/1573/7099/834/207/805/5331/5578/808/9619/7410/3576/2353/598/5293/3725/810/3654/5600/3665/30001/801/6352	38
KEGG	UM-SCC 10a	FGFRi (vs. non-IR Control)	Activated	hsa05216	Thyroid cancer	10/1034	37/8466	0.011136	0.0479142	0.0337782	578/6932/4616/1647/7849/4609/7170/83439/5979/5604	10
KEGG	UM-SCC 10a	FGFRi (vs. non-IR Control)	Suppressed	hsa00280	Valine, leucine and isoleucine degradation	15/819	48/8466	2.75732e-05	0.008658	0.00821392	224/56922/594/11112/217/4329/64087/1629/3032/316/501/10449/36/26275/593	15
KEGG	UM-SCC 10a	FGFRi+IR (vs. IR Control)	Activated	hsa04510	Focal adhesion	39/496	203/8466	2.56586e-11	7.72323e-09	5.94198e-09	3675/2534/7414/3909/3918/4638/87/3693/3912/5155/858/857/4233/7422/2335/5228/5880/1729/1284/3679/3915/2317/7057/3685/1956/3688/7424/5578/3678/824/1293/3673/3611/5293/3725/1282/3914/55742/3690	39
KEGG	UM-SCC 10a	FGFRi+IR (vs. IR Control)	Activated	hsa05205	Proteoglycans in cancer	35/496	205/8466	7.49044e-09	1.12731e-06	8.67314e-07	5329/355/960/2260/3693/4313/4318/858/857/4233/867/7422/1839/2335/6382/5328/6385/22800/1514/967/2317/7057/3685/8826/1956/4478/3688/5578/7476/3678/3673/5293/8322/117581/3690	35
KEGG	UM-SCC 10a	FGFRi+IR (vs. IR Control)	Activated	hsa04512	ECM-receptor interaction	21/496	89/8466	2.7191e-08	2.30967e-06	1.77698e-06	3675/960/3909/3918/3693/3912/2335/6382/6385/1284/3679/3915/7057/3685/3688/3678/1293/3673/1282/3914/3690	21
KEGG	UM-SCC 10a	FGFRi+IR (vs. IR Control)	Activated	hsa04151	PI3K-Akt signaling pathway	48/496	354/8466	3.06932e-08	2.30967e-06	1.77698e-06	3675/3909/3918/3566/2260/3693/3912/5155/4233/10488/4790/374/7422/59345/2335/5228/2069/2791/1284/3679/3915/7057/3685/4170/9180/1956/4915/3688/7424/5578/3455/3678/7039/1293/3673/54541/2786/3575/23566/5293/55970/2149/64764/54331/1282/3914/1902/3690	48
KEGG	UM-SCC 10a	FGFRi+IR (vs. IR Control)	Activated	hsa04810	Regulation of actin cytoskeleton	33/496	229/8466	1.22837e-06	5.48826e-05	4.22248e-05	3675/7414/4638/87/2260/3693/5155/4627/5216/2335/5880/10095/1729/4628/22800/3679/3685/8826/3687/2768/1956/4478/3688/3678/3673/79837/5293/55970/2149/1902/3690/23191/8396	33
KEGG	UM-SCC 10a	FGFRi+IR (vs. IR Control)	Activated	hsa05130	Pathogenic Escherichia coli infection	30/496	198/8466	1.30661e-06	5.48826e-05	4.22248e-05	2534/355/27128/4627/8797/4790/7456/9181/8795/10376/3553/7277/10095/4628/7009/2768/3688/9871/4643/382/7846/8772/2353/84617/4642/3725/2149/203068/1902/23191	30
KEGG	UM-SCC 10a	FGFRi+IR (vs. IR Control)	Activated	hsa04926	Relaxin signaling pathway	23/496	129/8466	1.35719e-06	5.48826e-05	4.22248e-05	4313/4318/10488/59/4790/7422/2771/59345/2791/1284/408/1956/7424/5578/7048/2786/2353/5293/55970/3725/64764/54331/1282	23
KEGG	UM-SCC 10a	FGFRi+IR (vs. IR Control)	Activated	hsa05418	Fluid shear stress and atherosclerosis	24/496	139/8466	1.45867e-06	5.48826e-05	4.22248e-05	4313/3383/5155/4318/5327/858/857/4790/7422/3552/6382/9181/6385/652/3553/5880/1514/3685/2353/5293/3725/810/6612/3690	24
KEGG	UM-SCC 10a	FGFRi+IR (vs. IR Control)	Activated	hsa04668	TNF signaling pathway	20/496	114/8466	8.55723e-06	0.000286192	0.000220186	355/5743/7188/3383/4318/182/10488/4790/7128/3553/7424/1437/8772/197259/3627/2353/5293/3725/64764/6352	20
KEGG	UM-SCC 10a	FGFRi+IR (vs. IR Control)	Activated	hsa04010	MAPK signaling pathway	37/496	301/8466	1.29259e-05	0.000389068	0.000299336	4293/355/9448/6196/4791/2260/51776/5155/4233/4790/374/7422/3552/1647/5228/1846/2069/3553/5880/22800/2317/408/1847/1848/11221/5921/2768/1956/4915/7424/5578/7039/7048/2668/2353/55970/3725	37
KEGG	UM-SCC 10a	FGFRi+IR (vs. IR Control)	Activated	hsa04933	AGE-RAGE signaling pathway in diabetic complications	18/496	100/8466	1.67227e-05	0.000457593	0.000352056	4313/3383/5054/4790/7422/3552/2335/2152/3553/1729/1284/5292/7424/5578/7048/5293/3725/1282	18
KEGG	UM-SCC 10a	FGFRi+IR (vs. IR Control)	Activated	hsa05222	Small cell lung cancer	17/496	92/8466	2.00505e-05	0.000502934	0.00038694	3675/3909/3918/5743/7188/3912/4790/2335/1647/1284/3915/3685/3688/3673/5293/1282/3914	17
KEGG	UM-SCC 10a	FGFRi+IR (vs. IR Control)	Activated	hsa04210	Apoptosis	21/496	136/8466	3.85484e-05	0.000892543	0.000686692	355/1522/8797/4790/1647/8795/10376/7277/1514/1515/5366/4170/4000/824/1520/7846/8772/2353/5293/84823/3725	21
KEGG	UM-SCC 10a	FGFRi+IR (vs. IR Control)	Activated	hsa05131	Shigellosis	31/496	247/8466	4.39945e-05	0.000945882	0.000727728	960/7414/87/7188/27128/5216/4790/9181/3553/10095/1729/55752/8915/9140/10318/1956/3688/3098/3099/3678/824/1437/115004/382/3611/5293/664/3725/340061/7416/6352	31
KEGG	UM-SCC 10a	FGFRi+IR (vs. IR Control)	Activated	hsa05163	Human cytomegalovirus infection	29/496	225/8466	4.75131e-05	0.00095343	0.000733536	355/5743/7188/4773/10488/4790/7422/2771/59345/3553/2791/5880/3685/2768/1956/5578/115004/2923/8772/2786/5293/55970/810/811/64764/340061/54331/3690/6352	29
KEGG	UM-SCC 10a	FGFRi+IR (vs. IR Control)	Activated	hsa05165	Human papillomavirus infection	37/496	331/8466	0.000102921	0.00193619	0.00148964	3675/355/3909/3918/5315/5743/6932/3693/3912/182/10488/4790/7422/2335/4853/1284/8638/3679/3915/7057/3685/1956/3688/7476/3455/3678/1293/3673/8772/5293/8322/64764/10134/1282/9636/3914/3690	37
KEGG	UM-SCC 10a	FGFRi+IR (vs. IR Control)	Activated	hsa05230	Central carbon metabolism in cancer	13/496	70/8466	0.000178601	0.00316229	0.00243295	5315/2260/4233/2744/3939/9123/1956/5163/3098/3099/5223/5293/441531	13
KEGG	UM-SCC 10a	FGFRi+IR (vs. IR Control)	Activated	hsa05146	Amoebiasis	16/496	102/8466	0.000264127	0.0044168	0.00339813	7414/3909/3918/87/3912/4790/2335/5269/3553/1284/3915/5578/1437/5293/1282/3914	16
KEGG	UM-SCC 10a	FGFRi+IR (vs. IR Control)	Activated	hsa05100	Bacterial invasion of epithelial cells	13/496	77/8466	0.00047481	0.00752198	0.00578715	7414/8218/858/857/4233/867/2335/10095/55752/3688/3678/3611/5293	13
KEGG	UM-SCC 10a	FGFRi+IR (vs. IR Control)	Activated	hsa01250	Biosynthesis of nucleotide sugars	8/496	37/8466	0.00111897	0.0168404	0.0129565	5236/2821/6675/55577/5373/3098/3099/10020	8
KEGG	UM-SCC 10a	FGFRi+IR (vs. IR Control)	Activated	hsa05215	Prostate cancer	14/496	97/8466	0.00146126	0.0209447	0.0161141	2260/6932/5155/4318/5327/10488/4790/5328/1956/7039/4824/5293/64764/2119	14
KEGG	UM-SCC 10a	FGFRi+IR (vs. IR Control)	Activated	hsa05412	Arrhythmogenic right ventricular cardiomyopathy	12/496	77/8466	0.00160528	0.0219631	0.0168976	3675/1829/5318/6932/3693/3679/3685/3688/4000/3678/3673/3690	12
KEGG	UM-SCC 10a	FGFRi+IR (vs. IR Control)	Activated	hsa05164	Influenza A	20/496	171/8466	0.002333	0.0305319	0.0234902	5646/355/3383/8797/11100/4790/4940/4939/3552/8795/3553/91543/5578/3455/8772/3627/5293/3119/7416/6352	20
KEGG	UM-SCC 10a	FGFRi+IR (vs. IR Control)	Activated	hsa04014	Ras signaling pathway	25/496	236/8466	0.00283989	0.0346797	0.0266813	2260/5155/4233/4790/7422/59345/5228/2791/5880/22800/2113/5921/1956/4915/3363/7424/5578/7039/382/2786/5293/55970/810/22821/54331	25
KEGG	UM-SCC 10a	FGFRi+IR (vs. IR Control)	Activated	hsa05132	Salmonella infection	26/496	249/8466	0.00288037	0.0346797	0.0266813	6932/27128/8797/5216/4790/8795/10376/51209/3553/7277/51429/10095/2317/382/7846/8772/197259/2353/5293/84617/3725/302/203068/6281/1639/23191	26
KEGG	UM-SCC 10a	FGFRi+IR (vs. IR Control)	Activated	hsa04380	Osteoclast differentiation	16/496	128/8466	0.00318884	0.036917	0.0284026	2534/4791/4773/4790/3552/2274/3553/3455/7048/2353/5293/8061/3725/3932/8651/3690	16
KEGG	UM-SCC 10a	FGFRi+IR (vs. IR Control)	Activated	hsa04623	Cytosolic DNA-sensing pathway	11/496	75/8466	0.00403566	0.0430087	0.0330894	1687/4790/3553/11128/9447/115004/8772/197259/3627/340061/6352	11
KEGG	UM-SCC 10a	FGFRi+IR (vs. IR Control)	Activated	hsa04610	Complement and coagulation cascades	12/496	86/8466	0.00414369	0.0430087	0.0330894	5329/966/10544/5327/5054/2152/5328/5270/3687/2149/5265/5055	12
KEGG	UM-SCC 10a	FGFRi+IR (vs. IR Control)	Activated	hsa05210	Colorectal cancer	12/496	86/8466	0.00414369	0.0430087	0.0330894	6932/374/1647/2069/5880/5366/1956/7039/7048/2353/5293/3725	12
KEGG	UM-SCC 10a	FGFRi+IR (vs. IR Control)	Activated	hsa05167	Kaposi sarcoma-associated herpesvirus infection	21/496	194/8466	0.00465965	0.0466153	0.0358642	355/5743/6932/3383/5155/4773/4790/7422/942/59345/2791/3455/1437/8772/2786/2353/5293/55970/3725/810/54331	21
KEGG	UM-SCC 10a	FGFRi+IR (vs. IR Control)	Activated	hsa04360	Axon guidance	20/496	182/8466	0.00480091	0.0466153	0.0358642	2534/25791/1947/57556/1808/4773/4233/2771/5880/10505/8482/5921/3688/5578/3611/5293/22885/10509/3897/91584	20
KEGG	UM-SCC 10a	FGFRi+IR (vs. IR Control)	Activated	hsa00010	Glycolysis / Gluconeogenesis	10/496	67/8466	0.00528593	0.0497208	0.0382535	5315/5236/5230/2821/9562/3939/3098/3099/5223/441531	10
KEGG	UM-SCC 10a	FGFRi+IR (vs. IR Control)	Suppressed	hsa00140	Steroid hormone biosynthesis	13/326	62/8466	4.86705e-07	0.000141631	0.000122957	6783/1545/1543/1646/54578/3291/1645/8644/7923/54658/54577/54657/54579	13
KEGG	UM-SCC 10a	FGFRi+IR (vs. IR Control)	Suppressed	hsa04550	Signaling pathways regulating pluripotency of stem cells	19/326	143/8466	2.14576e-06	0.000312207	0.000271043	2263/2261/7481/1749/7473/7475/3398/3399/4093/3397/7483/4211/5603/8321/54361/3625/7855/3400/6657	19
KEGG	UM-SCC 10a	FGFRi+IR (vs. IR Control)	Suppressed	hsa05205	Proteoglycans in cancer	21/326	205/8466	3.89252e-05	0.00303809	0.00263751	1634/286/2065/815/7481/2099/7473/7475/7291/10451/4060/7409/7483/288/5603/8321/54361/7855/2066/5727/5336	21
KEGG	UM-SCC 10a	FGFRi+IR (vs. IR Control)	Suppressed	hsa00830	Retinol metabolism	11/326	68/8466	5.00114e-05	0.00303809	0.00263751	54884/54905/8608/1543/9249/54578/220/54658/54577/54657/54579	11
KEGG	UM-SCC 10a	FGFRi+IR (vs. IR Control)	Suppressed	hsa00040	Pentose and glucuronate interconversions	8/326	36/8466	5.22008e-05	0.00303809	0.00263751	51084/54578/57016/441282/54658/54577/54657/54579	8
KEGG	UM-SCC 10a	FGFRi+IR (vs. IR Control)	Suppressed	hsa00053	Ascorbate and aldarate metabolism	7/326	30/8466	0.000111427	0.00540423	0.00469168	224/501/54578/54658/54577/54657/54579	7
KEGG	UM-SCC 10a	FGFRi+IR (vs. IR Control)	Suppressed	hsa04350	TGF-beta signaling pathway	13/326	108/8466	0.000244335	0.0101573	0.00881809	1634/4756/655/3398/3399/60436/4093/650/3397/4091/1030/3625/3400	13
KEGG	UM-SCC 10a	FGFRi+IR (vs. IR Control)	Suppressed	hsa05204	Chemical carcinogenesis - DNA adducts	10/326	69/8466	0.000281029	0.0102224	0.00887459	1545/1543/1646/873/54578/6817/54658/54577/54657/54579	10
KEGG	UM-SCC 10a	FGFRi+IR (vs. IR Control)	Suppressed	hsa00790	Folate biosynthesis	6/326	27/8466	0.000464022	0.0138298	0.0120063	873/250/251/8644/57016/441282	6
KEGG	UM-SCC 10a	FGFRi+IR (vs. IR Control)	Suppressed	hsa04916	Melanogenesis	12/326	101/8466	0.000475251	0.0138298	0.0120063	815/1906/7481/7473/7475/196883/7483/8321/3815/54361/7855/4286	12
KEGG	UM-SCC 10a	FGFRi+IR (vs. IR Control)	Suppressed	hsa04330	Notch signaling pathway	9/326	62/8466	0.000557859	0.0147579	0.0128121	23013/4854/23220/8850/26508/84441/55534/388585/441478	9
KEGG	UM-SCC 10a	FGFRi+IR (vs. IR Control)	Suppressed	hsa05217	Basal cell carcinoma	9/326	63/8466	0.000629233	0.0152589	0.013247	7481/7473/7475/650/7483/8321/54361/7855/5727	9
KEGG	UM-SCC 10a	FGFRi+IR (vs. IR Control)	Suppressed	hsa04919	Thyroid hormone signaling pathway	13/326	121/8466	0.000743092	0.0153104	0.0132917	483/4854/2099/8850/8202/842/9882/10499/7068/54361/476/10231/5336	13
KEGG	UM-SCC 10a	FGFRi+IR (vs. IR Control)	Suppressed	hsa00980	Metabolism of xenobiotics by cytochrome P450	10/326	78/8466	0.000765615	0.0153104	0.0132917	218/1545/1543/873/54578/1645/54658/54577/54657/54579	10
KEGG	UM-SCC 10a	FGFRi+IR (vs. IR Control)	Suppressed	hsa01240	Biosynthesis of cofactors	15/326	153/8466	0.000789197	0.0153104	0.0132917	2729/224/29968/53354/9249/250/251/349565/54578/55191/122622/54658/54577/54657/54579	15
KEGG	UM-SCC 10a	FGFRi+IR (vs. IR Control)	Suppressed	hsa00410	beta-Alanine metabolism	6/326	31/8466	0.0010136	0.017643	0.0153168	224/23417/218/4329/51380/501	6
KEGG	UM-SCC 10a	FGFRi+IR (vs. IR Control)	Suppressed	hsa04390	Hippo signaling pathway	15/326	157/8466	0.00103069	0.017643	0.0153168	5522/7481/655/7473/7475/3398/650/3397/7483/5521/8321/54361/7855/166824/6657	15
KEGG	UM-SCC 10a	FGFRi+IR (vs. IR Control)	Suppressed	hsa00071	Fatty acid degradation	7/326	43/8466	0.00114744	0.0185502	0.0161044	224/37/1374/3032/1376/501/10449	7
KEGG	UM-SCC 10a	FGFRi+IR (vs. IR Control)	Suppressed	hsa05224	Breast cancer	14/326	147/8466	0.00154995	0.0237388	0.0206088	4854/7481/2099/7473/7475/8202/7483/8321/3815/4041/54361/7855/26508/388585	14
KEGG	UM-SCC 10a	FGFRi+IR (vs. IR Control)	Suppressed	hsa04976	Bile secretion	10/326	89/8466	0.00213049	0.0304957	0.0264748	483/10998/760/196883/476/54578/54658/54577/54657/54579	10
KEGG	UM-SCC 10a	FGFRi+IR (vs. IR Control)	Suppressed	hsa00590	Arachidonic acid metabolism	8/326	61/8466	0.00220072	0.0304957	0.0264748	2053/9536/873/151056/255189/11145/4051/8644	8
KEGG	UM-SCC 10a	FGFRi+IR (vs. IR Control)	Suppressed	hsa00561	Glycerolipid metabolism	8/326	63/8466	0.00270809	0.0358206	0.0310977	84649/224/80339/160851/56894/501/57016/441282	8
KEGG	UM-SCC 10a	FGFRi+IR (vs. IR Control)	Suppressed	hsa04931	Insulin resistance	11/326	108/8466	0.00286336	0.0362277	0.0314511	32/10998/5602/10891/1374/948/9882/11001/133522/5581/90673	11
GO:All	UM-SCC 10a	IR (vs. non-IR Control)	Activated	GO:0003678	DNA helicase activity	15/707	58/18369	3.31505e-09	2.02633e-06	1.8846e-06	DDX11/RFC2/RAD51/POLQ/MCM2/MCM5/MCM4/TWNK/MCM3/CHTF18/PIF1/RECQL4/MCM7/RAD54B/BLM	15
GO:All	UM-SCC 10a	IR (vs. non-IR Control)	Activated	GO:0017116	single-stranded DNA helicase activity	10/707	23/18369	4.86513e-09	2.02633e-06	1.8846e-06	RFC2/RAD51/POLQ/MCM2/MCM5/MCM4/MCM3/CHTF18/PIF1/MCM7	10
GO:All	UM-SCC 10a	IR (vs. non-IR Control)	Activated	GO:0003777	microtubule motor activity	16/707	73/18369	1.33334e-08	3.70224e-06	3.44329e-06	KIF22/KIF3C/KIF4A/DNAH11/KIF21B/KIF17/KIF1A/KIF23/KIFC3/KIF2C/KIF18B/KIF24/DNAH17/DNAH10/KIF4B/KIFC1	16
GO:All	UM-SCC 10a	IR (vs. non-IR Control)	Activated	GO:0008094	ATP-dependent activity, acting on DNA	20/707	126/18369	7.16865e-08	1.31054e-05	1.21887e-05	DDX11/RFC2/RAD51/POLQ/MCM2/RAD54L/MCM5/MCM4/TWNK/MCM3/XRCC3/CHTF18/PIF1/RECQL4/MCM7/ATAD5/ERCC6L/XRCC2/RAD54B/BLM	20
GO:All	UM-SCC 10a	IR (vs. non-IR Control)	Activated	GO:0003774	cytoskeletal motor activity	19/707	115/18369	7.86637e-08	1.31054e-05	1.21887e-05	KIF22/KIF3C/KIF4A/MYH9/DNAH11/KIF21B/KIF17/KIF1A/KIF23/KIFC3/KIF2C/MYO1E/MYO7B/KIF18B/KIF24/DNAH17/DNAH10/KIF4B/KIFC1	19
GO:All	UM-SCC 10a	IR (vs. non-IR Control)	Activated	GO:0140097	catalytic activity, acting on DNA	28/707	245/18369	2.81228e-07	3.90438e-05	3.6313e-05	DDX11/RFC2/RAD51/POLQ/MCM2/RAD54L/MCM5/MCM4/LIG1/TWNK/MCM3/DCLRE1B/XRCC3/CHTF18/TEP1/DNMT1/PIF1/HMGA2/EME1/RECQL4/MCM7/FEN1/ATAD5/POLE/ERCC6L/XRCC2/RAD54B/BLM	28
GO:All	UM-SCC 10a	IR (vs. non-IR Control)	Activated	GO:0003688	DNA replication origin binding	7/707	16/18369	1.02563e-06	0.00012205	0.000113513	DDX11/MCM10/MCM2/ORC1/CDC45/CDC6/MCM5	7
GO:All	UM-SCC 10a	IR (vs. non-IR Control)	Activated	GO:0016887	ATP hydrolysis activity	33/707	376/18369	9.81683e-06	0.00102218	0.000950682	PSMC4/DDX11/RFC2/NAV3/TRIP13/MCM2/KIF22/KIF3C/ORC1/RAD54L/MCM5/MCM4/TWNK/ABCC3/MCM3/KIF21B/KIF17/DDX39A/CHTF18/KIF1A/KIF23/PIF1/KIF2C/ATP8B2/MYO1E/RECQL4/MCM7/ATAD5/KIF18B/ERCC6L/BLM/TOR4A/KIFC1	33
GO:All	UM-SCC 10a	IR (vs. non-IR Control)	Activated	GO:0003697	single-stranded DNA binding	16/707	119/18369	1.31171e-05	0.00121406	0.00112914	DDX11/RAD51/MCM10/MCM2/RAD54L/CDC45/MCM5/MCM4/TWNK/RAD51AP1/MCM3/HROB/RECQL4/HMGB2/MCM7/BLM	16
GO:All	UM-SCC 10a	IR (vs. non-IR Control)	Activated	GO:0008330	protein tyrosine/threonine phosphatase activity	5/707	10/18369	1.7864e-05	0.00135279	0.00125817	DUSP4/DUSP5/DUSP6/DUSP10/DUSP8	5
GO:All	UM-SCC 10a	IR (vs. non-IR Control)	Activated	GO:0033550	MAP kinase tyrosine phosphatase activity	5/707	10/18369	1.7864e-05	0.00135279	0.00125817	DUSP4/DUSP5/DUSP6/DUSP10/DUSP8	5
GO:All	UM-SCC 10a	IR (vs. non-IR Control)	Activated	GO:0004386	helicase activity	18/707	153/18369	2.49911e-05	0.0017348	0.00161346	DDX11/RFC2/RAD51/POLQ/MCM2/RAD54L/MCM5/MCM4/TWNK/MCM3/DDX39A/CHTF18/PIF1/RECQL4/MCM7/ERCC6L/RAD54B/BLM	18
GO:All	UM-SCC 10a	IR (vs. non-IR Control)	Activated	GO:0008017	microtubule binding	25/707	268/18369	4.28437e-05	0.00250954	0.00233401	NAV3/NDE1/GTSE1/SPAG5/KIF22/KIF3C/BIRC5/KIF4A/ARHGEF2/KIF21B/KIF17/KNSTRN/KIF1A/PSRC1/KIF23/KIFC3/KIF2C/SKA1/SPC24/PLK1/KIF18B/KIF24/KIF4B/KIFC1/GAS2L2	25
GO:All	UM-SCC 10a	IR (vs. non-IR Control)	Activated	GO:0000217	DNA secondary structure binding	8/707	35/18369	4.32835e-05	0.00250954	0.00233401	CLSPN/RAD51AP1/XRCC3/HMGA2/RECQL4/HMGB2/XRCC2/BLM	8
GO:All	UM-SCC 10a	IR (vs. non-IR Control)	Activated	GO:0008083	growth factor activity	18/707	160/18369	4.56262e-05	0.00250954	0.00233401	JAG1/TIMP1/MDK/VEGFA/HBEGF/CCN2/PGF/LIF/VGF/GDF11/HDGF/VEGFC/IL34/TGFA/CSF2/GDNF/CLCF1/CSF1	18
GO:All	UM-SCC 10a	IR (vs. non-IR Control)	Activated	GO:0048018	receptor ligand activity	38/707	497/18369	4.82024e-05	0.00250954	0.00233401	IL32/TG/CXCL2/PTHLH/JAG1/TIMP1/EBI3/AREG/MDK/IL23A/VEGFA/HBEGF/IL1A/CCN2/PGF/EREG/IL1B/ADM2/LIF/VGF/GDF11/SEMA7A/HDGF/VEGFC/CMTM7/WNT7A/IL34/TGFA/HMGB2/CSF2/GDNF/CXCL10/CXCL8/CLCF1/ERFE/TNFSF15/CSF1/TNF	38
GO:All	UM-SCC 10a	IR (vs. non-IR Control)	Activated	GO:0003779	actin binding	34/707	434/18369	7.43477e-05	0.00364304	0.00338823	TMSB10/ACTN1/CEACAM1/SSH1/MYH9/FERMT1/CORO1A/COTL1/PANX1/WIPF1/VASP/MICAL2/FHOD3/MICAL1/SPTBN5/SHROOM3/DIAPH3/ESPNL/PPP1R18/MSN/KCNMA1/MYO1E/FMNL2/FMNL3/TPM4/MYO7B/ENC1/MARCKSL1/IQGAP3/SMTN/S100A4/PDLIM7/TPM2/GAS2L2	34
GO:All	UM-SCC 10a	IR (vs. non-IR Control)	Activated	GO:0017017	MAP kinase tyrosine/serine/threonine phosphatase activity	5/707	13/18369	8.28346e-05	0.0038334	0.00356528	DUSP4/DUSP5/DUSP6/DUSP10/DUSP8	5
GO:All	UM-SCC 10a	IR (vs. non-IR Control)	Activated	GO:0051015	actin filament binding	20/707	202/18369	0.000108631	0.00476262	0.00442951	ACTN1/MYH9/FERMT1/CORO1A/COTL1/PANX1/FHOD3/MICAL1/SPTBN5/SHROOM3/ESPNL/MYO1E/FMNL2/FMNL3/TPM4/MYO7B/MARCKSL1/IQGAP3/TPM2/GAS2L2	20
GO:All	UM-SCC 10a	IR (vs. non-IR Control)	Activated	GO:0015631	tubulin binding	30/707	374/18369	0.00012827	0.00534243	0.00496876	FYN/BRCA1/NAV3/NDE1/GTSE1/SPAG5/KIF22/KIF3C/BIRC5/KIF4A/ARHGEF2/KIF21B/KIF17/KNSTRN/KIF1A/PSRC1/KIF23/KIFC3/KIF2C/FEZ1/SKA1/BRSK1/SPC24/PLK1/KIF18B/KIF24/ARL4C/KIF4B/KIFC1/GAS2L2	30
GO:All	UM-SCC 10a	IR (vs. non-IR Control)	Activated	GO:0004725	protein tyrosine phosphatase activity	12/707	91/18369	0.000187378	0.00743266	0.00691279	SSH1/CDC25B/DUSP4/PTPRB/PTPRE/DUSP5/DUSP6/DUSP10/UBASH3B/CDC25A/PTPRM/DUSP8	12
GO:All	UM-SCC 10a	IR (vs. non-IR Control)	Activated	GO:0005125	cytokine activity	21/707	235/18369	0.000309341	0.0117128	0.0108935	IL32/CXCL2/TIMP1/EBI3/AREG/IL23A/VEGFA/IL1A/IL1B/LIF/GDF11/CMTM7/WNT7A/IL34/CSF2/CXCL10/CXCL8/CLCF1/TNFSF15/CSF1/TNF	21
GO:All	UM-SCC 10a	IR (vs. non-IR Control)	Activated	GO:0005126	cytokine receptor binding	23/707	270/18369	0.000327128	0.0118477	0.011019	CXCL2/FKBP1A/EBI3/IL23A/SH2B3/VEGFA/IL1A/PGF/IL1B/LIF/OSMR/VEGFC/IL34/CSF2/SPRED1/CXCL10/CXCL8/LRG1/CLCF1/TNFSF15/CSF1/SPRED2/TNF	23
GO:All	UM-SCC 10a	IR (vs. non-IR Control)	Activated	GO:0001216	DNA-binding transcription activator activity	34/707	472/18369	0.000362112	0.0125683	0.0116892	ETV1/E2F2/FOXC1/KLF6/NFKB2/SIX4/MYBL2/NFATC2/E2F1/MEIS3/E2F3/TFCP2L1/EPAS1/EGR1/EGR2/NR4A1/RUNX2/IRF1/FOSB/KLF4/RUNX1/IKZF3/GBX2/FOS/ARNT2/DDIT3/FOSL1/ETV4/FOXC2/JUN/BHLHA15/CREB3L2/MAFF/ETV5	34
GO:All	UM-SCC 10a	IR (vs. non-IR Control)	Activated	GO:0033549	MAP kinase phosphatase activity	5/707	18/18369	0.000469756	0.0156523	0.0145575	DUSP4/DUSP5/DUSP6/DUSP10/DUSP8	5
GO:All	UM-SCC 10a	IR (vs. non-IR Control)	Activated	GO:0001228	DNA-binding transcription activator activity, RNA polymerase II-specific	33/707	468/18369	0.000637439	0.0204226	0.0189941	ETV1/E2F2/FOXC1/KLF6/NFKB2/SIX4/MYBL2/NFATC2/MEIS3/E2F3/TFCP2L1/EPAS1/EGR1/EGR2/NR4A1/RUNX2/IRF1/FOSB/KLF4/RUNX1/IKZF3/GBX2/FOS/ARNT2/DDIT3/FOSL1/ETV4/FOXC2/JUN/BHLHA15/CREB3L2/MAFF/ETV5	33
GO:All	UM-SCC 10a	IR (vs. non-IR Control)	Activated	GO:0008201	heparin binding	16/707	168/18369	0.000786764	0.0242731	0.0225754	FGFR1/CRISPLD2/SFRP1/MDK/VEGFA/HBEGF/NRP2/CCN2/PGF/SERPINE2/THBS1/HDGF/LIPH/CXCL10/CXCL8/SAA1	16
GO:All	UM-SCC 10a	IR (vs. non-IR Control)	Activated	GO:0035173	histone kinase activity	5/707	21/18369	0.00101372	0.0301582	0.0280488	AURKA/CDK2/CDK1/HASPIN/AURKB	5
GO:All	UM-SCC 10a	IR (vs. non-IR Control)	Activated	GO:0008138	protein tyrosine/serine/threonine phosphatase activity	7/707	44/18369	0.00134453	0.0373332	0.034722	SSH1/PPM1F/DUSP4/DUSP5/DUSP6/DUSP10/DUSP8	7
GO:All	UM-SCC 10a	IR (vs. non-IR Control)	Activated	GO:0019210	kinase inhibitor activity	7/707	44/18369	0.00134453	0.0373332	0.034722	TRIB2/TRIB3/WARS1/ITPRIP/TRIB1/SOCS3/SPRY4	7
GO:All	UM-SCC 10a	IR (vs. non-IR Control)	Activated	GO:0003725	double-stranded RNA binding	9/707	70/18369	0.00140397	0.0377259	0.0350872	ACTN1/OAS1/OAS3/OAS2/TUBA1B/DGCR8/OASL/MSN/TUBB4B	9
GO:All	UM-SCC 10a	FGFRi (vs. non-IR Control)	Activated	GO:0045296	cadherin binding	84/2064	333/18369	4.81337e-13	2.70659e-10	2.41783e-10	LASP1/BAIAP2L1/ANLN/VCL/HSPA5/LIMA1/PKP2/CDH3/CNN2/PFKP/PKM/ENO1/FSCN1/CAPZB/BZW1/ADD1/FXYD5/GOLGA3/ITGA6/TBC1D2/RANBP1/MYH9/RANGAP1/NOP56/STK24/EHD4/NDRG1/YKT6/PFN1/LRRC59/EHD1/CBL/KRT18/RTN4/STAT1/HDLBP/ESYT2/CTNNAL1/TMPO/VASP/PTPRB/SNX9/PAK4/EPS8L1/MPRIP/LDHA/CEMIP2/P2RX4/FLNB/NIBAN2/TLN1/DIAPH3/UNC45A/CDH11/PSMB6/EPHA2/EFHD2/EGFR/PLCB3/ALDOA/ITGB1/LARP1/CCNB2/FMNL2/TAGLN2/LAD1/CIP2A/DCHS1/GOL…	84
GO:All	UM-SCC 10a	FGFRi (vs. non-IR Control)	Activated	GO:0003779	actin binding	101/2064	434/18369	4.87673e-13	2.70659e-10	2.41783e-10	LASP1/BAIAP2L1/ANLN/TMSB10/VCL/LIMA1/CNN2/MYLK/WDR1/VASH1/ACTN1/ADD2/FSCN1/CAPZB/CEACAM1/SSH1/ADD1/FXYD5/MYH9/FERMT1/KLHL4/CORO1A/COTL1/NCALD/BCL7B/PFN1/PPP1R9B/PANX1/CCDC88A/WIPF1/CTNNAL1/KIF18A/WIPF3/VASP/VIL1/HIP1/YWHAH/AJUBA/ARPC1B/EPS8L1/CAP1/DIAPH1/MYH10/MPRIP/MICAL2/MICAL1/FLNB/LIMD2/ARPC5L/TLN1/SPTBN5/ITPRID2/SHROOM3/GAS2L3/DIAPH3/TLNRD1/TPM3/PPP1R18/EGFR/MSN/TAGLN/ALDOA/ITGB1/KCNMA1/MYO1…	101
GO:All	UM-SCC 10a	FGFRi (vs. non-IR Control)	Activated	GO:0051015	actin filament binding	56/2064	202/18369	7.88842e-11	2.91872e-08	2.60733e-08	LASP1/LIMA1/WDR1/ACTN1/ADD2/FSCN1/CAPZB/ADD1/MYH9/FERMT1/CORO1A/COTL1/PPP1R9B/PANX1/CTNNAL1/VIL1/HIP1/AJUBA/ARPC1B/MYH10/MPRIP/MICAL1/FLNB/LIMD2/ARPC5L/TLN1/SPTBN5/ITPRID2/SHROOM3/GAS2L3/TPM3/EGFR/MYO1E/FMNL2/FMNL3/SHROOM1/CLMN/SAMD14/TPM4/MYO7B/CFL1/ABLIM3/MARCKSL1/SYNE3/MYO1D/CDK5R1/PLEC/IQGAP3/GAS2L1/FLNA/ANXA6/MYO1C/TPM2/RCSD1/ARPC4/CYFIP1	56
GO:All	UM-SCC 10a	FGFRi (vs. non-IR Control)	Activated	GO:0017116	single-stranded DNA helicase activity	14/2064	23/18369	1.49496e-08	4.14851e-06	3.70592e-06	RFC2/RAD51/POLQ/MCM2/MCM6/MCM5/MCM4/MCM3/CHTF18/RFC3/DSCC1/PIF1/RFC4/MCM7	14
GO:All	UM-SCC 10a	FGFRi (vs. non-IR Control)	Activated	GO:0003678	DNA helicase activity	22/2064	58/18369	1.16661e-07	2.58988e-05	2.31357e-05	RECQL/DDX11/RFC2/RAD51/POLQ/MCM2/MCM6/MCM5/MCM4/TWNK/MCM3/CHTF18/RFC3/BRIP1/DSCC1/PIF1/RECQL4/RFC4/MCM7/RUVBL2/RAD54B/BLM	22
GO:All	UM-SCC 10a	FGFRi (vs. non-IR Control)	Activated	GO:0005178	integrin binding	38/2064	151/18369	1.21608e-06	0.000224974	0.000200973	ITGA3/ACTN1/ICAM3/ITGB5/ICAM1/ITGA6/MYH9/FERMT1/ICAM5/CD81/FN1/CCN2/ITGB1BP1/IL1B/COL5A1/ITGB4/ITGA7/CIB2/TLN1/THBS1/ITGAV/SEMA7A/MFGE8/ITGAX/ITGB1/PRKCA/NRG1/ITGA5/ITGA2/ESM1/FBN1/CALR/P4HB/NF2/ISG15/PPIA/S1PR3/S1PR2	38
GO:All	UM-SCC 10a	FGFRi (vs. non-IR Control)	Activated	GO:0046982	protein heterodimerization activity	67/2064	343/18369	4.11238e-06	0.000652107	0.000582536	ITGA3/BAK1/TCOF1/ADD2/ADD1/AURKA/XBP1/H2AZ2/CAV2/CAV1/TAF6/CENPA/POLE4/EPAS1/GADD45A/NR4A1/HIP1/YWHAH/FXR2/H3-3B/IRAK2/BHLHE40/TLR4/TUBB2B/SAE1/MCL1/ITGB1/EXT2/H4C8/H4C15/ABCG1/ADORA1/H2AZ1/ABTB2/PHB1/TPM4/TUBA1A/PAFAH1B2/ADRA1B/BCL2L1/ARNT2/TRMT112/ZHX3/DRAP1/RCC1/EXT1/IRAK1/P4HB/H3-5/H2AX/H4C3/H4C11/PDGFA/TPM2/CENPW/H3C14/H3C15/H4C14/H4C12/H4C6/H2BC17/H4C13/H4C4/H2BC7/H2AC4/H4C1/H4C2	67
GO:All	UM-SCC 10a	FGFRi (vs. non-IR Control)	Activated	GO:0002020	protease binding	34/2064	138/18369	7.14704e-06	0.000991652	0.000885857	ITGA3/DERL2/CST3/TIMP1/BFAR/TNFRSF10A/SERPINE1/TWNK/PANX1/FN1/F3/TNFAIP3/SERPINB6/LDLR/SELENOS/FLOT1/CASP1/ITGAV/BRCA2/POLG/BCL10/ECM1/NTRK2/ITGB1/TIMP4/F2RL1/VCP/FADD/NFRKB/SERPINB9/CDK5R1/RAD23A/ANXA2/SERPINA1	34
GO:All	UM-SCC 10a	FGFRi (vs. non-IR Control)	Activated	GO:0031543	peptidyl-proline dioxygenase activity	2064-08-01	12/18369	8.17746e-06	0.00100855	0.000900956	P4HA2/P3H2/P3H3/P3H1/P4HA1/EGLN3/P4HA3/P4HB	8
GO:All	UM-SCC 10a	FGFRi (vs. non-IR Control)	Activated	GO:0003697	single-stranded DNA binding	30/2064	119/18369	1.4962e-05	0.00142213	0.00127041	RECQL/DDX11/RAD51/MCM10/YBX1/MCM2/MCM6/RAD54L/CDC45/MCM5/SMARCA1/MCM4/RPA3/TWNK/RAD51AP1/MCM3/SMC4/RPA2/HROB/BRCA2/MMS22L/RECQL4/POLR2H/HMGB2/MCM7/RAD23A/PCBP3/HMCES/MAPT/BLM	30
GO:All	UM-SCC 10a	FGFRi (vs. non-IR Control)	Activated	GO:0004713	protein tyrosine kinase activity	33/2064	137/18369	1.60706e-05	0.00142213	0.00127041	MATK/FYN/STYK1/LTK/PKM/FGFR1/TYRO3/PTK6/PDGFRL/MET/EFNB3/CAMKK2/TTK/NRP2/PTK2B/SRMS/EPHA2/DYRK3/EGFR/NTRK2/CRIM1/FGFR4/MST1R/MELK/RET/WEE1/AXL/PBK/MAP2K1/ALK/LCK/BCR/EPHB4	33
GO:All	UM-SCC 10a	FGFRi (vs. non-IR Control)	Activated	GO:0030527	structural constituent of chromatin	26/2064	97/18369	1.71138e-05	0.00142213	0.00127041	H2AZ2/CENPA/H3-3B/HMGA1/H4C8/H4C15/H2AZ1/H1-5/H1-2/H3-5/H2AX/H1-0/H4C3/H4C11/H3C14/H3C15/H4C14/H4C12/H4C6/H2BC17/H4C13/H4C4/H2BC7/H2AC4/H4C1/H4C2	26
GO:All	UM-SCC 10a	FGFRi (vs. non-IR Control)	Activated	GO:0019838	growth factor binding	32/2064	132/18369	1.86857e-05	0.00142213	0.00127041	NGFR/FGFR1/ITGA6/LIFR/NRP2/CCN2/LTBP2/PXDN/COL5A1/ITGB4/ACVR1B/IL36RN/FGFBP1/THBS1/ITGAV/IGFBP4/EPHA2/CCN1/NKD2/OSMR/EGFR/IL2RG/NTRK2/SHC1/FGFR4/IGFBP7/TGFBR2/HTRA1/VASN/COL4A1/S100A13/PDGFA	32
GO:All	UM-SCC 10a	FGFRi (vs. non-IR Control)	Activated	GO:0005035	death receptor activity	2064-08-01	13/18369	1.91568e-05	0.00142213	0.00127041	FAS/TNFRSF1B/NGFR/TNFRSF1A/TNFRSF10A/TNFRSF10B/TNFRSF19/TNFRSF25	8
GO:All	UM-SCC 10a	FGFRi (vs. non-IR Control)	Activated	GO:0031418	L-ascorbic acid binding	2064-10-01	20/18369	1.9983e-05	0.00142213	0.00127041	P4HA2/PLOD1/P3H2/PLOD3/P3H3/P3H1/P4HA1/EGLN3/P4HA3/PLOD2	10
GO:All	UM-SCC 10a	FGFRi (vs. non-IR Control)	Activated	GO:0003774	cytoskeletal motor activity	29/2064	115/18369	2.04992e-05	0.00142213	0.00127041	KIF22/KIF3C/KIF4A/MYH9/KIF20A/KIF21B/KIF17/KIF14/KIF18A/KLC1/KIF1C/KIF1A/MYH10/KIF23/KIF11/KIF20B/KIFC3/KIF2C/MYO1E/KIF15/MYO7B/MYO1D/KIF18B/KIF24/DNAH17/MYL6B/MYO1C/KIF4B/KIFC1	29
GO:All	UM-SCC 10a	FGFRi (vs. non-IR Control)	Activated	GO:0003777	microtubule motor activity	21/2064	73/18369	3.45077e-05	0.00223017	0.00199225	KIF22/KIF3C/KIF4A/KIF20A/KIF21B/KIF17/KIF14/KIF18A/KIF1C/KIF1A/KIF23/KIF11/KIF20B/KIFC3/KIF2C/KIF15/KIF18B/KIF24/DNAH17/KIF4B/KIFC1	21
GO:All	UM-SCC 10a	FGFRi (vs. non-IR Control)	Activated	GO:0051020	GTPase binding	58/2064	304/18369	3.6165e-05	0.00223017	0.00199225	RALBP1/NGFR/YBX1/ENO1/BIRC5/UNC13D/RANBP1/LZTR1/SGSM3/RANGAP1/FGD1/NDRG1/CAV1/KPNB1/PFN1/RAB34/EHD1/ARHGDIB/ECT2/RTKN/ERRFI1/ARHGEF2/RIMS3/MAPKAP1/YIPF2/DIAPH1/NXT1/MICAL1/SORL1/DIAPH3/RASA1/FGD2/DOCK5/RILPL2/FARP1/PDE6D/FMNL2/RADIL/FMNL3/HPS6/CDC42EP5/XPO6/MAP3K11/RIN1/BNIP3/RIMS2/RCC1/IQGAP3/DENND5A/RILPL1/FLNA/MYO1C/RUSC2/INF2/GDI1/LSM2/SRGAP2/CYFIP1	58
GO:All	UM-SCC 10a	FGFRi (vs. non-IR Control)	Activated	GO:0030695	GTPase regulator activity	85/2064	495/18369	4.22776e-05	0.00234641	0.00209608	ARHGAP33/TBXA2R/CYTH3/RALBP1/DEPDC1/ARHGAP31/DEPDC1B/TBC1D1/NGEF/ARHGAP10/ACAP1/ARHGEF1/RAPGEF3/PLEKHG2/RGS17/TBC1D2/RANBP1/SH3BP1/SGSM3/RANGAP1/ARFGAP1/FGD1/NUCB1/ARHGEF18/SYDE1/CYTH1/ARHGDIB/ECT2/EEF1B2/RTKN/CCDC88A/ERRFI1/ARHGEF2/ITGB1BP1/EIF2B2/PLEKHG1/GPSM2/ARHGAP40/SH2D3A/DOCK6/EPS8L1/RAP1GAP2/ARHGEF39/ARRB1/BCAR3/RGS3/RHOF/ARHGDIA/IQSEC1/RASA1/FGD2/DENND2A/DOCK5/RGS20/KIAA1755/ASAP2/FARP1/…	85
GO:All	UM-SCC 10a	FGFRi (vs. non-IR Control)	Activated	GO:0060589	nucleoside-triphosphatase regulator activity	85/2064	495/18369	4.22776e-05	0.00234641	0.00209608	ARHGAP33/TBXA2R/CYTH3/RALBP1/DEPDC1/ARHGAP31/DEPDC1B/TBC1D1/NGEF/ARHGAP10/ACAP1/ARHGEF1/RAPGEF3/PLEKHG2/RGS17/TBC1D2/RANBP1/SH3BP1/SGSM3/RANGAP1/ARFGAP1/FGD1/NUCB1/ARHGEF18/SYDE1/CYTH1/ARHGDIB/ECT2/EEF1B2/RTKN/CCDC88A/ERRFI1/ARHGEF2/ITGB1BP1/EIF2B2/PLEKHG1/GPSM2/ARHGAP40/SH2D3A/DOCK6/EPS8L1/RAP1GAP2/ARHGEF39/ARRB1/BCAR3/RGS3/RHOF/ARHGDIA/IQSEC1/RASA1/FGD2/DENND2A/DOCK5/RGS20/KIAA1755/ASAP2/FARP1/…	85
GO:All	UM-SCC 10a	FGFRi (vs. non-IR Control)	Activated	GO:0031267	small GTPase binding	53/2064	273/18369	4.75756e-05	0.00243997	0.00217966	RALBP1/NGFR/BIRC5/UNC13D/RANBP1/LZTR1/SGSM3/RANGAP1/FGD1/NDRG1/CAV1/KPNB1/PFN1/RAB34/EHD1/ARHGDIB/ECT2/RTKN/ERRFI1/ARHGEF2/RIMS3/MAPKAP1/YIPF2/DIAPH1/NXT1/MICAL1/SORL1/DIAPH3/FGD2/DOCK5/RILPL2/FARP1/PDE6D/FMNL2/FMNL3/HPS6/CDC42EP5/XPO6/MAP3K11/RIN1/RIMS2/RCC1/IQGAP3/DENND5A/RILPL1/FLNA/MYO1C/RUSC2/INF2/GDI1/LSM2/SRGAP2/CYFIP1	53
GO:All	UM-SCC 10a	FGFRi (vs. non-IR Control)	Activated	GO:0008094	ATP-dependent activity, acting on DNA	30/2064	126/18369	4.83598e-05	0.00243997	0.00217966	RECQL/DDX11/RFC2/RAD51/POLQ/MCM2/MCM6/RAD54L/MCM5/SMARCA1/MCM4/TWNK/MCM3/HELLS/XRCC3/CHTF18/SMARCA4/RFC3/BRIP1/DSCC1/PIF1/RECQL4/RFC4/MCM7/ATAD5/RUVBL2/ERCC6L/XRCC2/RAD54B/BLM	30
GO:All	UM-SCC 10a	FGFRi (vs. non-IR Control)	Activated	GO:0005200	structural constituent of cytoskeleton	27/2064	111/18369	7.65053e-05	0.00369221	0.00329831	VIM/ADD2/LMNB1/SORBS3/TUBA1B/BFSP1/TUBA4A/HIP1/ARPC1B/TUBG1/TLN1/TUBB2A/TUBB2B/MSN/LMNA/TUBA1A/TUBA1C/TUBB6/LMNB2/PLEC/KRT6B/TUBB4B/TUBB/POTEI/KRT6A/ARPC4/TUBB3	27
GO:All	UM-SCC 10a	FGFRi (vs. non-IR Control)	Activated	GO:0005085	guanyl-nucleotide exchange factor activity	45/2064	227/18369	0.000103412	0.0047828	0.00427254	TBXA2R/CYTH3/NGEF/ARHGEF1/RAPGEF3/PLEKHG2/FGD1/NUCB1/ARHGEF18/CYTH1/ECT2/EEF1B2/CCDC88A/ARHGEF2/EIF2B2/PLEKHG1/SH2D3A/DOCK6/EPS8L1/ARHGEF39/BCAR3/RHOF/IQSEC1/FGD2/DENND2A/DOCK5/KIAA1755/FARP1/PLEKHG4B/OBSCN/KALRN/VAV2/ARHGEF40/DENND2B/ARF4/PLEKHG5/NET1/RIN1/RIC8A/RCC1/DENND5A/BCR/RGL3/RGL2/ARHGEF25	45
GO:All	UM-SCC 10a	FGFRi (vs. non-IR Control)	Activated	GO:0008017	microtubule binding	51/2064	268/18369	0.000111117	0.00493359	0.00440725	MAP4/NAV3/MAP4K4/NDE1/GTSE1/SPAG5/KIF22/KIF3C/MAST2/BIRC5/KIF4A/SUN2/FAM83D/NDRG1/TBCB/GAPDH/KIF20A/CCDC88A/ARHGEF2/KIF21B/KIF17/CENPF/KIF14/KIF18A/DLGAP5/KNSTRN/KIF1C/KIF1A/HAUS8/PSRC1/KIF23/KIF11/KIF20B/GAS2L3/KIFC3/KIF2C/SKA1/RACGAP1/SPC24/KIF15/PLK1/GOLGA2/GAS2L1/KIF18B/KIF24/MAPT/CCDC69/DCTN1/EML6/KIF4B/KIFC1	51
GO:All	UM-SCC 10a	FGFRi (vs. non-IR Control)	Activated	GO:0004714	transmembrane receptor protein tyrosine kinase activity	17/2064	60/18369	0.000230033	0.00982063	0.00877291	LTK/FGFR1/TYRO3/PDGFRL/MET/EFNB3/NRP2/EPHA2/EGFR/NTRK2/CRIM1/FGFR4/MST1R/RET/AXL/ALK/EPHB4	17
GO:All	UM-SCC 10a	FGFRi (vs. non-IR Control)	Activated	GO:0017124	SH3 domain binding	27/2064	123/18369	0.000462984	0.0190338	0.0170031	SH2D2A/ARHGAP31/BCAR1/SH3BP1/CNTNAP1/CBL/DPYSL3/WIPF1/ERRFI1/KHDRBS1/WIPF3/CIT/VASP/PTPN12/ADAM19/MICAL1/SH3KBP1/ADAM12/ENKUR/AFAP1L1/SHANK1/SHANK2/INPP5D/MAPT/PLSCR1/AFAP1/SHANK3	27
GO:All	UM-SCC 10a	FGFRi (vs. non-IR Control)	Activated	GO:0019955	cytokine binding	28/2064	130/18369	0.000507721	0.0201275	0.0179802	CRLF1/TNFRSF1B/TNFRSF1A/IL12RB2/IL27RA/EBI3/LIFR/IL1RL1/NRP2/TRAF2/ZFP36/PXDN/IL36RN/THBS1/ITGAV/OSMR/SCUBE3/IL2RG/ITGB1/NBL1/MICOS10-NBL1/IFNAR2/PDPN/TGFBR2/TMC8/VASN/IL20RB/NOG	28
GO:All	UM-SCC 10a	FGFRi (vs. non-IR Control)	Activated	GO:0022829	wide pore channel activity	2064-08-01	19/18369	0.000603991	0.0224778	0.0200797	GJA3/TOMM40/GJB2/GJC1/GJB3/GJB4/GJC2/VDAC1	8
GO:All	UM-SCC 10a	FGFRi (vs. non-IR Control)	Activated	GO:0140097	catalytic activity, acting on DNA	45/2064	245/18369	0.000607508	0.0224778	0.0200797	RECQL/DNASE1L1/DDX11/RFC2/RAD51/POLQ/POLD1/MCM2/MCM6/UNG/RAD54L/MCM5/POLE2/SMARCA1/MCM4/LIG1/TWNK/MCM3/POLE4/DCLRE1B/HELLS/XRCC3/CHTF18/SMARCA4/TEP1/DNMT1/RFC3/BRIP1/DSCC1/PIF1/POLG/HMGA2/EME1/RECQL4/RFC4/MCM7/FEN1/POLH/EXO1/ATAD5/RUVBL2/ERCC6L/XRCC2/RAD54B/BLM	45
GO:All	UM-SCC 10a	FGFRi (vs. non-IR Control)	Activated	GO:0019199	transmembrane receptor protein kinase activity	19/2064	77/18369	0.000697415	0.0249719	0.0223078	LTK/FGFR1/TYRO3/PDGFRL/MET/EFNB3/NRP2/ACVR1B/EPHA2/EGFR/NTRK2/CRIM1/FGFR4/TGFBR2/MST1R/RET/AXL/ALK/EPHB4	19
GO:All	UM-SCC 10a	FGFRi (vs. non-IR Control)	Activated	GO:0004386	helicase activity	31/2064	153/18369	0.000791071	0.0274403	0.0245128	RECQL/DDX11/RFC2/RAD51/POLQ/MCM2/MCM6/RAD54L/MCM5/SMARCA1/MCM4/TWNK/DHX58/MCM3/HELLS/ZNFX1/CHTF18/SMARCA4/RFC3/BRIP1/DSCC1/DDX60/PIF1/RECQL4/RFC4/MCM7/SLFN11/RUVBL2/ERCC6L/RAD54B/BLM	31
GO:All	UM-SCC 10a	FGFRi (vs. non-IR Control)	Activated	GO:0005243	gap junction channel activity	2064-06-01	12/18369	0.00101154	0.0323494	0.0288982	GJA3/GJB2/GJC1/GJB3/GJB4/GJC2	6
GO:All	UM-SCC 10a	FGFRi (vs. non-IR Control)	Activated	GO:0003688	DNA replication origin binding	2064-07-01	16/18369	0.00102003	0.0323494	0.0288982	DDX11/MCM10/MCM2/ORC1/CDC45/CDC6/MCM5	7
GO:All	UM-SCC 10a	FGFRi (vs. non-IR Control)	Activated	GO:0005092	GDP-dissociation inhibitor activity	2064-07-01	16/18369	0.00102003	0.0323494	0.0288982	RANBP1/ARHGDIB/CCDC88A/ITGB1BP1/GPSM2/ARHGDIA/GDI1	7
GO:All	UM-SCC 10a	FGFRi (vs. non-IR Control)	Activated	GO:0015631	tubulin binding	62/2064	374/18369	0.00109799	0.0337534	0.0301524	FYN/BRCA1/MAP4/NAV3/MAP4K4/NDE1/GTSE1/SPAG5/KIF22/KIF3C/MAST2/BIRC5/KIF4A/SUN2/FAM83D/NDRG1/NCALD/TBCB/GAPDH/KIF20A/CCDC88A/ARHGEF2/KIF21B/KIF17/STMN1/CENPF/KIF14/KIF18A/WIPF3/DLGAP5/KNSTRN/KIF1C/KIF1A/HAUS8/PSRC1/KIF23/KIF11/KIF20B/GAS2L3/BRCA2/KIFC3/KIF2C/FEZ1/ALDOA/SKA1/BRSK1/RACGAP1/SPC24/KIF15/PLK1/GOLGA2/CDK5R1/GAS2L1/KIF18B/KIF24/MAPT/ARL4C/CCDC69/DCTN1/EML6/KIF4B/KIFC1	62
GO:All	UM-SCC 10a	FGFRi (vs. non-IR Control)	Activated	GO:0000217	DNA secondary structure binding	2064-11-01	35/18369	0.00112511	0.0337534	0.0301524	CLSPN/RAD51AP1/XRCC3/HMGA1/HMGA2/RECQL4/HMGB2/MAPT/H1-0/XRCC2/BLM	11
GO:All	UM-SCC 10a	FGFRi (vs. non-IR Control)	Activated	GO:0070851	growth factor receptor binding	28/2064	137/18369	0.00120389	0.0345233	0.0308402	FYN/IL11/VEGFA/IL1A/CCDC88A/ARTN/PGF/EREG/IL1B/HIP1/IL36RN/FRS3/APP/ECM1/PDGFC/VEGFC/NPTN/VAV2/SHC1/ITGA5/TGFA/ESM1/CSF2/ARF4/GDNF/FLRT2/PLSCR1/PDGFA	28
GO:All	UM-SCC 10a	FGFRi (vs. non-IR Control)	Activated	GO:0005539	glycosaminoglycan binding	42/2064	232/18369	0.00121653	0.0345233	0.0308402	CD44/VCAN/LAMC2/HMMR/FGFR1/APLP2/LIPG/CRISPLD2/SFRP1/APLP1/NOD1/MDK/VEGFA/HBEGF/DPYSL3/FN1/NRP2/CCN2/PGF/LTBP2/BMP4/ADGRE2/COL5A1/SERPINE2/FGFBP1/THBS1/HAPLN3/APP/HDGF/ADAMTS1/HK1/FGFR4/TGFBR2/RNASE7/FBN1/CXCL8/ALK/EFEMP2/PPIA/SULF2/ANXA6/COL13A1	42
GO:All	UM-SCC 10a	FGFRi (vs. non-IR Control)	Activated	GO:0019887	protein kinase regulator activity	35/2064	184/18369	0.00124408	0.0345233	0.0308402	DBF4/LTK/TRIB2/CCNK/MAP3K20/CDC37/AREG/HBEGF/MOB3B/MAPK8IP1/EREG/RAC2/CCNB1/CAB39/SPRY2/CALM2/EGFR/NCAPG2/ITPRIP/NRG1/CALM3/SHC1/DBF4B/TGFA/MAP2K1/ALK/MOB3A/CKS1B/TRIB1/CDK5R1/SOCS3/SPRY4/PARVA/CALM1/CCL5	35
GO:All	UM-SCC 10a	FGFRi (vs. non-IR Control)	Activated	GO:0008417	fucosyltransferase activity	2064-06-01	13/18369	0.00170058	0.04604	0.0411282	POFUT1/FUT1/FUT2/POFUT2/FUT4/FUT11	6
GO:All	UM-SCC 10a	FGFRi (vs. non-IR Control)	Activated	GO:0003684	damaged DNA binding	17/2064	71/18369	0.0018583	0.0491123	0.0438727	BRCA1/PNKP/POLQ/POLD1/UNG/RPA3/RPA2/DCLRE1B/AUNIP/RECQL4/HMGB2/FEN1/POLH/RAD23A/H2AX/BLM/FANCG	17
GO:All	UM-SCC 10a	FGFRi (vs. non-IR Control)	Suppressed	GO:0001217	DNA-binding transcription repressor activity	54/1779	308/18369	1.23846e-05	0.00840072	0.00811571	GTF2IRD1/HES2/NFATC3/NFX1/TFAP2C/IKZF5/ZNF175/GATA3/SOX6/NR3C1/BCL6/KCNIP3/PRRX1/TGIF2/BCL11A/MXI1/MSX2/TBX2/BHLHE41/OVOL2/ZNF436/FOXP2/ZNF557/ZC3H8/ZNF75A/GFI1/HEYL/ZNF589/HEY1/ZNF3/ZNF641/ZBTB5/ZNF556/ZNF554/ZNF596/ZBTB21/NR1D2/ZNF77/ZNF169/ZNF620/ZNF619/ZNF875/SATB1/ZFP90/PPARA/MITF/ZNF140/ZNF124/ZNF846/ZNF398/HES5/ZNF248/ZNF425/ZNF891	54
GO:All	UM-SCC 10a	FGFRi (vs. non-IR Control)	Suppressed	GO:0001227	DNA-binding transcription repressor activity, RNA polymerase II-specific	53/1779	303/18369	1.58804e-05	0.00840072	0.00811571	GTF2IRD1/HES2/NFATC3/NFX1/TFAP2C/IKZF5/ZNF175/GATA3/NR3C1/BCL6/KCNIP3/PRRX1/TGIF2/BCL11A/MXI1/MSX2/TBX2/BHLHE41/OVOL2/ZNF436/FOXP2/ZNF557/ZC3H8/ZNF75A/GFI1/HEYL/ZNF589/HEY1/ZNF3/ZNF641/ZBTB5/ZNF556/ZNF554/ZNF596/ZBTB21/NR1D2/ZNF77/ZNF169/ZNF620/ZNF619/ZNF875/SATB1/ZFP90/PPARA/MITF/ZNF140/ZNF124/ZNF846/ZNF398/HES5/ZNF248/ZNF425/ZNF891	53
GO:All	UM-SCC 10a	FGFRi+IR (vs. IR Control)	Activated	GO:0003779	actin binding	57/887	434/18369	5.79548e-12	2.70559e-09	2.35348e-09	TMSB10/VCL/LIMA1/MYLK/WDR1/ACTN1/FSCN1/CAPZB/CEACAM1/ADD1/MYH9/FERMT1/CORO1A/COTL1/PFN1/PANX1/CCDC88A/MLPH/WIPF1/CTNNAL1/ARPC1B/CAP1/DIAPH1/MAP1B/MYH10/MPRIP/MICAL2/MICAL1/FLNB/LCP1/SPTBN5/SHROOM3/IQGAP1/TPM3/PPP1R18/EGFR/MSN/ITGB1/KCNMA1/MYO1E/FMNL2/FMNL3/SYNPO2L/TPM4/MYO7B/ENC1/ABLIM3/SYNE3/MYO1D/CDK5R1/SMTN/NF2/AFAP1/PDLIM7/ANXA6/PARVA/CYFIP1	57
GO:All	UM-SCC 10a	FGFRi+IR (vs. IR Control)	Activated	GO:0005178	integrin binding	31/887	151/18369	5.79976e-12	2.70559e-09	2.35348e-09	ITGA3/ACTN1/ICAM3/ITGB5/ICAM1/MYH9/FERMT1/FN1/CCN2/ITGB1BP1/IL1B/ITGA7/LCP1/CIB2/THBS1/ITGAV/SEMA7A/ITGAX/ITGB1/PRKCA/NRG1/ITGA5/ITGA2/ESM1/FBN1/CALR/NF2/ISG15/PPIA/S1PR3/ITGB3	31
GO:All	UM-SCC 10a	FGFRi+IR (vs. IR Control)	Activated	GO:0051015	actin filament binding	34/887	202/18369	1.74572e-10	5.42919e-08	4.72263e-08	LIMA1/WDR1/ACTN1/FSCN1/CAPZB/ADD1/MYH9/FERMT1/CORO1A/COTL1/PANX1/CTNNAL1/ARPC1B/MYH10/MPRIP/MICAL1/FLNB/LCP1/SPTBN5/SHROOM3/IQGAP1/TPM3/EGFR/MYO1E/FMNL2/FMNL3/TPM4/MYO7B/ABLIM3/SYNE3/MYO1D/CDK5R1/ANXA6/CYFIP1	34
GO:All	UM-SCC 10a	FGFRi+IR (vs. IR Control)	Activated	GO:0001968	fibronectin binding	11/887	31/18369	1.08843e-07	2.53875e-05	2.20836e-05	ITGA3/MMP2/VEGFA/CCN2/SDC4/CTSL/THBS1/ITGAV/ITGB1/CTSS/ITGB3	11
GO:All	UM-SCC 10a	FGFRi+IR (vs. IR Control)	Activated	GO:0002020	protease binding	23/887	138/18369	1.86187e-07	3.46265e-05	3.01202e-05	ITGA3/TIMP1/TNFRSF10A/SERPINE1/PANX1/FN1/F3/TNFAIP3/SERPINB6/LDLR/SELENOS/ITGAV/BCL10/ECM1/NTRK2/ITGB1/F2RL1/FADD/CDK5R1/ANXA2/SERPINA1/CARD16/ITGB3	23
GO:All	UM-SCC 10a	FGFRi+IR (vs. IR Control)	Activated	GO:0050840	extracellular matrix binding	14/887	55/18369	2.31352e-07	3.46265e-05	3.01202e-05	ITGA3/ACHE/LGALS1/VEGFA/PXDN/ITGA7/THBS1/ITGAV/CCN1/ECM1/ITGB1/CTSS/ITGA2/ITGB3	14
GO:All	UM-SCC 10a	FGFRi+IR (vs. IR Control)	Activated	GO:0005539	glycosaminoglycan binding	31/887	232/18369	2.79171e-07	3.46265e-05	3.01202e-05	CD44/VCAN/LAMC2/FGFR1/APLP2/CRISPLD2/SFRP1/VEGFA/HBEGF/FN1/NRP2/CCN2/PGF/LTBP2/BMP4/ADGRE2/SERPINE2/FGFBP1/THBS1/APP/HDGF/ADAMTS1/HK1/FSTL1/TGFBR2/FBN1/CXCL10/ALK/PPIA/SULF2/ANXA6	31
GO:All	UM-SCC 10a	FGFRi+IR (vs. IR Control)	Activated	GO:0045296	cadherin binding	39/887	333/18369	2.96904e-07	3.46265e-05	3.01202e-05	VCL/HSPA5/LIMA1/PKP2/PKM/FSCN1/CAPZB/ADD1/GOLGA3/RANBP1/MYH9/EHD4/NDRG1/YKT6/PFN1/LRRC59/EHD1/CBL/HDLBP/ESYT2/CTNNAL1/SNX9/MPRIP/LDHA/CEMIP2/FLNB/IQGAP1/CDH11/EFHD2/EGFR/ITGB1/FMNL2/SFN/CDK5R1/CDH4/ANXA2/SND1/PARVA/CLIC1	39
GO:All	UM-SCC 10a	FGFRi+IR (vs. IR Control)	Activated	GO:0043236	laminin binding	10/887	28/18369	3.88445e-07	4.02688e-05	3.50282e-05	ITGA3/ACHE/LGALS1/PXDN/ITGA7/THBS1/ECM1/ITGB1/CTSS/ITGA2	10
GO:All	UM-SCC 10a	FGFRi+IR (vs. IR Control)	Activated	GO:0031418	L-ascorbic acid binding	8/887	20/18369	2.14744e-06	0.000200356	0.000174282	P4HA2/PLOD1/P3H2/PLOD3/P3H1/P4HA1/EGLN3/P4HA3	8
GO:All	UM-SCC 10a	FGFRi+IR (vs. IR Control)	Activated	GO:0005518	collagen binding	14/887	66/18369	2.50731e-06	0.000212666	0.000184989	ITGA3/CD44/ACHE/PDGFB/MMP9/FN1/P3H1/CTSL/THBS1/ITGB1/CTSS/ITGA2/PPIB/C1QTNF1	14
GO:All	UM-SCC 10a	FGFRi+IR (vs. IR Control)	Activated	GO:0019838	growth factor binding	20/887	132/18369	5.30018e-06	0.000404983	0.000352279	LTBP1/FGFR1/PDGFB/LIFR/NRP2/CCN2/LTBP2/PXDN/FGFBP1/THBS1/ITGAV/CCN1/NKD2/OSMR/EGFR/NTRK2/TGFBR2/COL4A1/S100A13/ITGB3	20
GO:All	UM-SCC 10a	FGFRi+IR (vs. IR Control)	Activated	GO:0005201	extracellular matrix structural constituent	23/887	167/18369	5.64285e-06	0.000404983	0.000352279	VCAN/LTBP1/LAMA3/LAMC2/COL17A1/LAMB1/SRPX/FN1/LTBP2/PXDN/MATN3/COL4A2/LAMC1/THBS1/FBN2/CCN1/ECM1/COL6A3/CTHRC1/FBN1/COL4A1/LAMB3/MFAP5	23
GO:All	UM-SCC 10a	FGFRi+IR (vs. IR Control)	Activated	GO:0008201	heparin binding	23/887	168/18369	6.24533e-06	0.000416207	0.000362042	LAMC2/FGFR1/APLP2/CRISPLD2/SFRP1/VEGFA/HBEGF/FN1/NRP2/CCN2/PGF/LTBP2/BMP4/SERPINE2/FGFBP1/THBS1/APP/HDGF/ADAMTS1/FSTL1/FBN1/CXCL10/ALK	23
GO:All	UM-SCC 10a	FGFRi+IR (vs. IR Control)	Activated	GO:0031543	peptidyl-proline dioxygenase activity	6/887	12/18369	8.96421e-06	0.000548657	0.000477254	P4HA2/P3H2/P3H1/P4HA1/EGLN3/P4HA3	6
GO:All	UM-SCC 10a	FGFRi+IR (vs. IR Control)	Activated	GO:0070851	growth factor receptor binding	20/887	137/18369	9.4089e-06	0.000548657	0.000477254	FYN/PDGFB/VEGFA/IL1A/CCDC88A/PGF/EREG/IL1B/APP/ECM1/VEGFC/NPTN/ITGA5/TGFA/ESM1/CSF2/ARF4/GDNF/FLRT2/ITGB3	20
GO:All	UM-SCC 10a	FGFRi+IR (vs. IR Control)	Activated	GO:0003756	protein disulfide isomerase activity	7/887	18/18369	1.19083e-05	0.000617249	0.00053692	PDIA5/QSOX1/PDIA4/QSOX2/PDIA3/CRELD2/ITGB3	7
GO:All	UM-SCC 10a	FGFRi+IR (vs. IR Control)	Activated	GO:0016864	intramolecular oxidoreductase activity, transposing S-S bonds	7/887	18/18369	1.19083e-05	0.000617249	0.00053692	PDIA5/QSOX1/PDIA4/QSOX2/PDIA3/CRELD2/ITGB3	7
GO:All	UM-SCC 10a	FGFRi+IR (vs. IR Control)	Activated	GO:0005172	vascular endothelial growth factor receptor binding	6/887	14/18369	2.67998e-05	0.00131601	0.00114474	VEGFA/CCDC88A/PGF/VEGFC/ITGA5/ITGB3	6
GO:All	UM-SCC 10a	FGFRi+IR (vs. IR Control)	Activated	GO:1901681	sulfur compound binding	29/887	269/18369	4.60041e-05	0.00214609	0.0018668	LAMC2/FGFR1/APLP2/CRISPLD2/SFRP1/VEGFA/HBEGF/FN1/NRP2/CCN2/PGF/LTBP2/BMP4/ADGRE2/FST/SERPINE2/FGFBP1/THBS1/APP/HDGF/ADAMTS1/FSTL1/ITGA2/FBN1/CXCL10/ALK/PC/PPIA/ANXA6	29
GO:All	UM-SCC 10a	FGFRi+IR (vs. IR Control)	Activated	GO:0030297	transmembrane receptor protein tyrosine kinase activator activity	6/887	16/18369	6.5751e-05	0.00283883	0.00246939	AREG/HBEGF/EREG/EGFR/NRG1/TGFA	6
GO:All	UM-SCC 10a	FGFRi+IR (vs. IR Control)	Activated	GO:0019001	guanyl nucleotide binding	38/887	404/18369	6.99819e-05	0.00283883	0.00246939	EHD3/PRPS2/EHD4/EHD1/GNAI2/RAB29/EIF2B2/TUBA1B/RAB9B/TUBA4A/RAC2/RRAS2/SEPTIN11/RAB20/GNA12/GLUD1/GBP5/RHOC/NPR2/AK4/GBP4/CGAS/ARF6/TUBA1A/ARF4/RAB31/RAB3B/ARL4D/TUBB6/RAP2B/SRPRA/STING1/PDE2A/ARL4C/TUBB/ANXA6/TGM2/PIP4K2B	38
GO:All	UM-SCC 10a	FGFRi+IR (vs. IR Control)	Activated	GO:0032561	guanyl ribonucleotide binding	38/887	404/18369	6.99819e-05	0.00283883	0.00246939	EHD3/PRPS2/EHD4/EHD1/GNAI2/RAB29/EIF2B2/TUBA1B/RAB9B/TUBA4A/RAC2/RRAS2/SEPTIN11/RAB20/GNA12/GLUD1/GBP5/RHOC/NPR2/AK4/GBP4/CGAS/ARF6/TUBA1A/ARF4/RAB31/RAB3B/ARL4D/TUBB6/RAP2B/SRPRA/STING1/PDE2A/ARL4C/TUBB/ANXA6/TGM2/PIP4K2B	38
GO:All	UM-SCC 10a	FGFRi+IR (vs. IR Control)	Activated	GO:0005080	protein kinase C binding	10/887	49/18369	9.66889e-05	0.00375878	0.00326961	HDAC9/PKP2/CCDC88A/SDC4/ITGAV/FEZ1/DACT1/CAVIN3/GRK5/ITGB3	10
GO:All	UM-SCC 10a	FGFRi+IR (vs. IR Control)	Activated	GO:0051213	dioxygenase activity	14/887	91/18369	0.000112828	0.00421074	0.00366275	P4HA2/PTGS2/PLOD1/P3H2/ALKBH5/PTGS1/PLOD3/P3H1/P4HA1/ASPHD2/EGLN3/P4HA3/ALOX15B/ASPH	14
GO:All	UM-SCC 10a	FGFRi+IR (vs. IR Control)	Activated	GO:0016705	oxidoreductase activity, acting on paired donors, with incorporation or reduction of molecular oxygen	21/887	177/18369	0.000131491	0.00471849	0.00410443	CYP26B1/MSMO1/P4HA2/PTGS2/PLOD1/P3H2/ALKBH5/PTGS1/SCD/SQLE/PLOD3/P3H1/P4HA1/EGLN3/MICAL2/MICAL1/P4HA3/FADS1/CYP4F11/CYP27C1/ASPH	21
GO:All	UM-SCC 10a	FGFRi+IR (vs. IR Control)	Activated	GO:0030296	protein tyrosine kinase activator activity	8/887	34/18369	0.000169437	0.00579757	0.00504308	AREG/HBEGF/EREG/EGFR/NRG1/TGFA/ALK/CCL5	8
GO:All	UM-SCC 10a	FGFRi+IR (vs. IR Control)	Activated	GO:0019955	cytokine binding	17/887	130/18369	0.000173989	0.00579757	0.00504308	CRLF1/LTBP1/IL27RA/LIFR/NRP2/PXDN/THBS1/ITGAV/OSMR/SCUBE3/ITGB1/IFNAR2/PDPN/TGFBR2/TMC8/FZD4/ITGB3	17
GO:All	UM-SCC 10a	FGFRi+IR (vs. IR Control)	Activated	GO:0005525	GTP binding	35/887	382/18369	0.000221585	0.00705455	0.00613647	EHD3/EHD4/EHD1/GNAI2/RAB29/EIF2B2/TUBA1B/RAB9B/TUBA4A/RAC2/RRAS2/SEPTIN11/RAB20/GNA12/GLUD1/GBP5/RHOC/NPR2/AK4/GBP4/CGAS/ARF6/TUBA1A/ARF4/RAB31/RAB3B/ARL4D/TUBB6/RAP2B/SRPRA/ARL4C/TUBB/ANXA6/TGM2/PIP4K2B	35
GO:All	UM-SCC 10a	FGFRi+IR (vs. IR Control)	Activated	GO:0019887	protein kinase regulator activity	21/887	184/18369	0.000226835	0.00705455	0.00613647	TRIB2/MAP3K20/AREG/HBEGF/MOB3B/EREG/RAC2/SH3BP5/CAB39/SPRY2/IQGAP1/EGFR/NRG1/TGFA/ALK/TRIB1/CDK5R1/SOCS1/SPRY4/PARVA/CCL5	21
GO:All	UM-SCC 10a	FGFRi+IR (vs. IR Control)	Activated	GO:0008083	growth factor activity	19/887	160/18369	0.00026692	0.00803343	0.00698796	PDGFB/JAG1/TIMP1/GPI/DKK1/VEGFA/HBEGF/CCN2/PGF/INHBA/BMP4/GDF11/HDGF/MANF/VEGFC/NRG1/TGFA/CSF2/GDNF	19
GO:All	UM-SCC 10a	FGFRi+IR (vs. IR Control)	Activated	GO:0016706	2-oxoglutarate-dependent dioxygenase activity	10/887	58/18369	0.000414507	0.0120855	0.0105127	P4HA2/PLOD1/P3H2/ALKBH5/PLOD3/P3H1/P4HA1/EGLN3/P4HA3/ASPH	10
GO:All	UM-SCC 10a	FGFRi+IR (vs. IR Control)	Activated	GO:0042056	chemoattractant activity	8/887	39/18369	0.00046358	0.0131043	0.0113989	PDGFB/VEGFA/PGF/BMP4/VEGFC/GDNF/CXCL10/CCL5	8
GO:All	UM-SCC 10a	FGFRi+IR (vs. IR Control)	Activated	GO:0031681	G-protein beta-subunit binding	6/887	22/18369	0.000477543	0.0131043	0.0113989	GNG11/F2RL1/GNG4/GNG12/F2R/GNG2	6
GO:All	UM-SCC 10a	FGFRi+IR (vs. IR Control)	Activated	GO:0019207	kinase regulator activity	22/887	211/18369	0.000579383	0.0154447	0.0134347	TRIB2/MAP3K20/AREG/HBEGF/MOB3B/EREG/RAC2/SH3BP5/CAB39/SPRY2/IQGAP1/BCL10/EGFR/NRG1/TGFA/ALK/TRIB1/CDK5R1/SOCS1/SPRY4/PARVA/CCL5	22
GO:All	UM-SCC 10a	FGFRi+IR (vs. IR Control)	Activated	GO:0048018	receptor ligand activity	41/887	497/18369	0.000604951	0.0156101	0.0135786	CRLF1/IL32/PTHLH/SEMA6A/PDGFB/JAG1/TIMP1/GPI/DKK1/AREG/VEGFA/HBEGF/IL1A/CCN2/PGF/COPA/INHBA/EREG/BMP4/IL1B/GDF11/SEMA4F/SEMA7A/HDGF/MANF/VEGFC/CMTM7/WNT7A/NRG1/IL24/TGFA/CSF2/FBN1/GDNF/CXCL10/APLN/TAFA3/SEMA4B/FLRT2/LTB/CCL5	41
GO:All	UM-SCC 10a	FGFRi+IR (vs. IR Control)	Activated	GO:0017134	fibroblast growth factor binding	6/887	23/18369	0.000619902	0.0156101	0.0135786	FGFR1/FGFBP1/THBS1/ITGAV/S100A13/ITGB3	6
GO:All	UM-SCC 10a	FGFRi+IR (vs. IR Control)	Activated	GO:0043621	protein self-association	11/887	72/18369	0.000635781	0.0156101	0.0135786	ACHE/TNFAIP3/ATXN1/RSAD2/SPTBN5/BCL10/ADAM8/NKX3-1/PCSK9/CARD11/CCL5	11
GO:All	UM-SCC 10a	FGFRi+IR (vs. IR Control)	Activated	GO:0017124	SH3 domain binding	15/887	123/18369	0.00086523	0.0196068	0.0170552	ARHGAP31/FUT8/CBL/WIPF1/ERRFI1/KHDRBS1/PTPN12/DOCK4/SH3BP5/ADAM19/MICAL1/SH3KBP1/ADAM12/SHANK1/AFAP1	15
GO:All	UM-SCC 10a	FGFRi+IR (vs. IR Control)	Activated	GO:0008330	protein tyrosine/threonine phosphatase activity	4/887	10/18369	0.000897412	0.0196068	0.0170552	DUSP4/DUSP5/DUSP6/DUSP10	4
GO:All	UM-SCC 10a	FGFRi+IR (vs. IR Control)	Activated	GO:0016868	intramolecular transferase activity, phosphotransferases	4/887	10/18369	0.000897412	0.0196068	0.0170552	PGM1/PMM2/PGAM1/PGAM4	4
GO:All	UM-SCC 10a	FGFRi+IR (vs. IR Control)	Activated	GO:0033550	MAP kinase tyrosine phosphatase activity	4/887	10/18369	0.000897412	0.0196068	0.0170552	DUSP4/DUSP5/DUSP6/DUSP10	4
GO:All	UM-SCC 10a	FGFRi+IR (vs. IR Control)	Activated	GO:0048029	monosaccharide binding	11/887	75/18369	0.000903637	0.0196068	0.0170552	P4HA2/PLOD1/P3H2/GPI/PLOD3/P3H1/P4HA1/EGLN3/P4HA3/HK1/HK2	11
GO:All	UM-SCC 10a	FGFRi+IR (vs. IR Control)	Activated	GO:0004713	protein tyrosine kinase activity	16/887	137/18369	0.000948828	0.0201195	0.0175011	FYN/STYK1/PKM/FGFR1/PTK6/PDGFRL/MET/NRP2/SRMS/DYRK3/EGFR/NTRK2/CRIM1/AXL/ALK/LCK	16
GO:All	UM-SCC 10a	FGFRi+IR (vs. IR Control)	Activated	GO:0015035	protein-disulfide reductase activity	7/887	34/18369	0.00102354	0.0212214	0.0184596	PDIA5/PGK1/QSOX1/PDIA4/QSOX2/PDIA3/ERO1A	7
GO:All	UM-SCC 10a	FGFRi+IR (vs. IR Control)	Activated	GO:0001618	virus receptor activity	11/887	77/18369	0.00112946	0.022421	0.0195031	ITGB5/ICAM1/CD86/LDLR/ITGAV/EGFR/ITGB1/ITGA5/ITGA2/AXL/ITGB3	11
GO:All	UM-SCC 10a	FGFRi+IR (vs. IR Control)	Activated	GO:0019199	transmembrane receptor protein kinase activity	11/887	77/18369	0.00112946	0.022421	0.0195031	LTBP1/FGFR1/PDGFRL/MET/NRP2/EGFR/NTRK2/CRIM1/TGFBR2/AXL/ALK	11
GO:All	UM-SCC 10a	FGFRi+IR (vs. IR Control)	Activated	GO:0016853	isomerase activity	17/887	154/18369	0.00125835	0.0239665	0.0208475	PDIA5/PGM1/FKBP1A/GPI/QSOX1/GLCE/PMM2/PDIA4/GNE/QSOX2/PPIB/PDIA3/PGAM1/CRELD2/PPIA/PGAM4/ITGB3	17
GO:All	UM-SCC 10a	FGFRi+IR (vs. IR Control)	Activated	GO:0140272	exogenous protein binding	11/887	78/18369	0.00125869	0.0239665	0.0208475	ITGB5/ICAM1/CD86/LDLR/ITGAV/EGFR/ITGB1/ITGA5/ITGA2/AXL/ITGB3	11
GO:All	UM-SCC 10a	FGFRi+IR (vs. IR Control)	Activated	GO:0032036	myosin heavy chain binding	4/887	11/18369	0.00135651	0.0253126	0.0220184	CORO1A/SPTBN5/NKD2/AXL	4
GO:All	UM-SCC 10a	FGFRi+IR (vs. IR Control)	Activated	GO:0044325	transmembrane transporter binding	15/887	129/18369	0.00141258	0.0258419	0.0224788	FYN/FHL1/PKP2/ABCC9/ACTN1/FKBP1A/CAV1/PANX1/DIAPH1/STAC/NPTN/LRRC38/SCN4B/S100A10/VDAC1	15
GO:All	UM-SCC 10a	FGFRi+IR (vs. IR Control)	Activated	GO:0005126	cytokine receptor binding	25/887	270/18369	0.00144045	0.025845	0.0224815	CRLF1/FKBP1A/SH2B3/VEGFA/LIFR/IL1A/CCDC88A/PGF/IL1B/PXDN/NES/TMBIM1/ECM1/OSMR/VEGFC/ITGA5/TGFBR2/CSF2/SPRED1/FADD/CXCL10/SPRED2/LTB/ITGB3/CCL5	25
GO:All	UM-SCC 10a	FGFRi+IR (vs. IR Control)	Activated	GO:0045499	chemorepellent activity	6/887	28/18369	0.00188237	0.0331367	0.0288243	SEMA6A/SEMA4F/SEMA7A/NRG1/SEMA4B/FLRT2	6
GO:All	UM-SCC 10a	FGFRi+IR (vs. IR Control)	Activated	GO:0016860	intramolecular oxidoreductase activity	8/887	48/18369	0.00193818	0.0334874	0.0291293	PDIA5/GPI/QSOX1/PDIA4/QSOX2/PDIA3/CRELD2/ITGB3	8
GO:All	UM-SCC 10a	FGFRi+IR (vs. IR Control)	Activated	GO:0004714	transmembrane receptor protein tyrosine kinase activity	9/887	60/18369	0.00221087	0.0375044	0.0326235	FGFR1/PDGFRL/MET/NRP2/EGFR/NTRK2/CRIM1/AXL/ALK	9
GO:All	UM-SCC 10a	FGFRi+IR (vs. IR Control)	Activated	GO:0015036	disulfide oxidoreductase activity	7/887	39/18369	0.0023731	0.0395375	0.0343921	PDIA5/PGK1/QSOX1/PDIA4/QSOX2/PDIA3/ERO1A	7
GO:All	UM-SCC 10a	FGFRi+IR (vs. IR Control)	Activated	GO:0004857	enzyme inhibitor activity	30/887	359/18369	0.00256163	0.0419299	0.0364731	SERPINB1/TRIB2/APLP2/TIMP1/SERPINE1/PI3/SERPINB6/SH3BP5/SERPINE2/ARRB1/ANXA3/TMBIM6/IQGAP1/APP/CRIM1/MGAT5/COL6A3/ANXA5/F2RL1/ELFN2/TRIB1/OAZ2/ANXA2/SOCS1/SPRY4/SERPINA1/SERPINB2/PARVA/CARD16/ELFN1	30
GO:All	UM-SCC 10a	FGFRi+IR (vs. IR Control)	Activated	GO:0005035	death receptor activity	4/887	13/18369	0.00272008	0.0422973	0.0367927	FAS/TNFRSF10A/TNFRSF10B/TNFRSF19	4
GO:All	UM-SCC 10a	FGFRi+IR (vs. IR Control)	Activated	GO:0008417	fucosyltransferase activity	4/887	13/18369	0.00272008	0.0422973	0.0367927	FUT8/POFUT2/FUT4/FUT11	4
GO:All	UM-SCC 10a	FGFRi+IR (vs. IR Control)	Activated	GO:0017017	MAP kinase tyrosine/serine/threonine phosphatase activity	4/887	13/18369	0.00272008	0.0422973	0.0367927	DUSP4/DUSP5/DUSP6/DUSP10	4
GO:All	UM-SCC 10a	FGFRi+IR (vs. IR Control)	Activated	GO:0019200	carbohydrate kinase activity	5/887	21/18369	0.00276582	0.0423034	0.036798	PFKFB4/NAGK/HK1/HK2/GNE	5
GO:All	UM-SCC 10a	FGFRi+IR (vs. IR Control)	Activated	GO:0005544	calcium-dependent phospholipid binding	8/887	52/18369	0.0032625	0.0490954	0.0427061	ESYT2/SYT11/DYSF/ANXA3/ESYT1/ANXA5/ANXA2/ANXA6	8
GO:All	UM-SCC 10a	FGFRi+IR (vs. IR Control)	Suppressed	GO:0008106	alcohol dehydrogenase (NADP+) activity	8/674	23/18369	9.47755e-07	0.000744935	0.000680388	ALDH3A1/AKR1C2/CBR1/DHRS3/AKR1C1/AKR1C3/AKR1B10/AKR1B15	8
GO:All	UM-SCC 10a	FGFRi+IR (vs. IR Control)	Suppressed	GO:0004033	aldo-keto reductase (NADP) activity	8/674	30/18369	9.00884e-06	0.00354047	0.0032337	ALDH3A1/AKR1C2/CBR1/DHRS3/AKR1C1/AKR1C3/AKR1B10/AKR1B15	8
GO:All	UM-SCC 10a	FGFRi+IR (vs. IR Control)	Suppressed	GO:0016614	oxidoreductase activity, acting on CH-OH group of donors	16/674	133/18369	2.99323e-05	0.00784225	0.00716274	ALDH3A2/ALDH3A1/HADHB/RDH16/PGD/AKR1C2/CBR1/DHRS3/CRYL1/HSD11B2/CYP4F3/AKR1C1/AKR1C3/AKR1B10/HSD17B8/AKR1B15	16
GO:All	UM-SCC 10a	FGFRi+IR (vs. IR Control)	Suppressed	GO:0004032	alditol:NADP+ 1-oxidoreductase activity	5/674	12/18369	4.18697e-05	0.00822739	0.0075145	AKR1C2/AKR1C1/AKR1C3/AKR1B10/AKR1B15	5
GO:All	UM-SCC 10a	FGFRi+IR (vs. IR Control)	Suppressed	GO:0033764	steroid dehydrogenase activity, acting on the CH-OH group of donors, NAD or NADP as acceptor	7/674	31/18369	0.000105708	0.0165797	0.0151431	RDH16/AKR1C2/HSD11B2/AKR1C1/AKR1C3/HSD17B8/AKR1B15	7
GO:All	UM-SCC 10a	FGFRi+IR (vs. IR Control)	Suppressed	GO:0001228	DNA-binding transcription activator activity, RNA polymerase II-specific	34/674	468/18369	0.000127641	0.0165797	0.0151431	DLX3/NFATC3/FOSL2/MEF2C/TFAP2C/ESR1/DBP/DLX5/GATA3/FOXN1/DLX2/HOXC13/SOX21/OVOL2/BCL11B/FOXA1/CASZ1/GRHL1/PRDM15/MEIS1/ZNF208/ELF3/HEYL/MAF/GATA2/SOX2/MAFA/PBX1/MITF/ZNF782/ZNF786/PAX9/CEBPA/GTF2I	34
GO:All	UM-SCC 10a	FGFRi+IR (vs. IR Control)	Suppressed	GO:0001216	DNA-binding transcription activator activity	34/674	472/18369	0.000150062	0.0165797	0.0151431	DLX3/NFATC3/FOSL2/MEF2C/TFAP2C/ESR1/DBP/DLX5/GATA3/FOXN1/DLX2/HOXC13/SOX21/OVOL2/BCL11B/FOXA1/CASZ1/GRHL1/PRDM15/MEIS1/ZNF208/ELF3/HEYL/MAF/GATA2/SOX2/MAFA/PBX1/MITF/ZNF782/ZNF786/PAX9/CEBPA/GTF2I	34
GO:All	UM-SCC 10a	FGFRi+IR (vs. IR Control)	Suppressed	GO:0016616	oxidoreductase activity, acting on the CH-OH group of donors, NAD or NADP as acceptor	14/674	123/18369	0.00016875	0.0165797	0.0151431	ALDH3A1/HADHB/RDH16/PGD/AKR1C2/CBR1/DHRS3/CRYL1/HSD11B2/AKR1C1/AKR1C3/AKR1B10/HSD17B8/AKR1B15	14
GO:All	UM-SCC 10a	FGFRi+IR (vs. IR Control)	Suppressed	GO:0016229	steroid dehydrogenase activity	7/674	35/18369	0.000237967	0.0207825	0.0189817	RDH16/AKR1C2/HSD11B2/AKR1C1/AKR1C3/HSD17B8/AKR1B15	7
GO:All	UM-SCC 10a	FGFRi+IR (vs. IR Control)	Suppressed	GO:0005324	long-chain fatty acid transporter activity	5/674	17/18369	0.000280747	0.0220667	0.0201547	SLC27A5/CD36/SLC27A2/FABP5/FABP4	5
GO:All	UM-SCC 10a	FGFRi+IR (vs. IR Control)	Suppressed	GO:0016903	oxidoreductase activity, acting on the aldehyde or oxo group of donors	8/674	48/18369	0.00032438	0.0231784	0.0211701	ALDH3A2/ALDH3A1/ALDH6A1/FMO5/ALDH7A1/ALDH1A3/AKR1C3/AKR1B10	8
GO:All	UM-SCC 10a	FGFRi+IR (vs. IR Control)	Suppressed	GO:0004303	estradiol 17-beta-dehydrogenase activity	5/674	18/18369	0.00037705	0.0243128	0.0222061	AKR1C2/AKR1C1/AKR1C3/HSD17B8/AKR1B15	5
GO:All	UM-SCC 10a	FGFRi+IR (vs. IR Control)	Suppressed	GO:0140297	DNA-binding transcription factor binding	33/674	478/18369	0.00040212	0.0243128	0.0222061	SPEN/MEF2C/ESR1/KAT8/GATA3/PPARGC1A/BRD8/BCL6/KAT2B/ID2/PADI2/ID3/HMGN3/DNMT3A/TWIST1/BHLHE41/HOXC13/NCOA3/NKX2-1/TACC2/NCOA2/LMO4/XPC/PPARGC1B/ANKRD2/LMO1/SOST/ATOH8/ID4/GATA2/PBX1/CEBPA/GTF2I	33
GO:All	UM-SCC 10a	FGFRi+IR (vs. IR Control)	Suppressed	GO:0016620	oxidoreductase activity, acting on the aldehyde or oxo group of donors, NAD or NADP as acceptor	7/674	39/18369	0.000479292	0.0269088	0.0245772	ALDH3A2/ALDH3A1/ALDH6A1/ALDH7A1/ALDH1A3/AKR1C3/AKR1B10	7
GO:All	UM-SCC 10a	FGFRi+IR (vs. IR Control)	Suppressed	GO:0033293	monocarboxylic acid binding	10/674	80/18369	0.000672127	0.0352195	0.0321678	CYP2W1/ACACB/ID3/AKR1C2/FABP5/FABP4/AKR1C1/AKR1C3/UGT1A1/UGT1A7	10
GO:All	UM-SCC 10a	FGFRi+IR (vs. IR Control)	Suppressed	GO:0016705	oxidoreductase activity, acting on paired donors, with incorporation or reduction of molecular oxygen	16/674	177/18369	0.000833372	0.0409394	0.0373921	CYP2W1/MOXD1/BBOX1/FMO5/CYP1B1/TET1/CYP1A1/CYP39A1/AKR1C2/TET2/PHF8/P4HTM/CYP4F12/CYP4F3/AKR1C1/AKR1C3	16
GO:All	UM-SCC 10a	FGFRi+IR (vs. IR Control)	Suppressed	GO:0052650	NADP-retinol dehydrogenase activity	4/674	13/18369	0.000985539	0.0455667	0.0416184	DHRS3/AKR1C3/AKR1B10/AKR1B15	4
GO:All	UM-SCC 10a	FGFRi+IR (vs. IR Control)	Suppressed	GO:0016746	acyltransferase activity	20/674	253/18369	0.00109927	0.0472926	0.0431948	DGAT2/TGM1/PNPLA3/ABHD4/KAT8/TGM5/CPT1A/KAT2B/NCOA3/PLAAT4/HADHB/KAT6B/CPT2/AGPAT3/ZDHHC3/ELOVL7/ACAA2/GGT6/PLAAT3/ZDHHC11B	20
GO:All	UM-SCC 10a	FGFRi+IR (vs. IR Control)	Suppressed	GO:0019838	growth factor binding	13/674	132/18369	0.0011432	0.0472926	0.0431948	ERBB3/FGFR2/FGFR3/NRP1/IGFBP2/IGFBP5/CD36/IL11RA/PCSK6/IGFBP3/KIT/COL3A1/HAP1	13
GO:All	UM-SCC 10a	FGFRi+IR (vs. IR Control)	Suppressed	GO:0005201	extracellular matrix structural constituent	15/674	167/18369	0.00127634	0.0498751	0.0455535	ANOS1/DCN/COL4A4/EFEMP1/MATN2/CILP/FRAS1/LUM/COL8A1/COL3A1/NPNT/COL4A3/LAMA2/COL27A1/COL28A1	15
GO:All	UM-SCC 10a	FGFRi+IR (vs. IR Control)	Suppressed	GO:0044594	17-beta-hydroxysteroid dehydrogenase (NAD+) activity	4/674	14/18369	0.00133993	0.0498751	0.0455535	AKR1C2/AKR1C1/AKR1C3/HSD17B8	4
GO:All	UM-SCC 10a	FGFRi+IR (vs. IR Control)	Suppressed	GO:0004497	monooxygenase activity	11/674	103/18369	0.00139599	0.0498751	0.0455535	CYP2W1/MOXD1/FMO5/CYP1B1/CYP1A1/CYP39A1/AKR1C2/CYP4F12/CYP4F3/AKR1C1/AKR1C3	11
GO:BP	UM-SCC 10a	IR (vs. non-IR Control)	Activated	GO:0000280	nuclear division	68/696	450/18614	3.61575e-23	1.82668e-19	1.43184e-19	MAD1L1/CYP26B1/NCAPD2/RAD51/TRIP13/NDE1/SPAG5/KIF22/NDC80/RAD54L/AURKA/TPX2/BIRC5/KIF4A/REC8/MYBL2/CDC25B/RAD51AP1/IL1A/CDC20/NEK2/NCAPH/ZWINT/EREG/IL1B/XRCC3/PKMYT1/LIF/KNSTRN/SGO1/CCNB1/PSRC1/CDCA8/ESPL1/BORA/KIF23/KIF2C/FANCD2/CDCA5/MKI67/INCENP/NCAPD3/EME1/CCNB2/NPR2/SYCE2/SPC24/TGFA/MAD2L1/PLK1/CDT1/BUB1/UBE2C/SPHK1/ANKLE2/HASPIN/AURKB/RCC1/GPR3/CHEK2/CDCA2/KIF18B/FANCA/RAD54B/NUP62/KIF4B/TN…	68
GO:BP	UM-SCC 10a	IR (vs. non-IR Control)	Activated	GO:0140014	mitotic nuclear division	53/696	286/18614	2.05373e-22	5.18773e-19	4.06639e-19	MAD1L1/NCAPD2/TRIP13/NDE1/SPAG5/KIF22/NDC80/AURKA/TPX2/BIRC5/KIF4A/MYBL2/IL1A/CDC20/NEK2/NCAPH/ZWINT/EREG/IL1B/XRCC3/PKMYT1/KNSTRN/SGO1/CCNB1/PSRC1/CDCA8/ESPL1/BORA/KIF23/KIF2C/CDCA5/MKI67/INCENP/NCAPD3/SPC24/TGFA/MAD2L1/PLK1/CDT1/BUB1/UBE2C/SPHK1/ANKLE2/HASPIN/AURKB/RCC1/CHEK2/CDCA2/KIF18B/NUP62/KIF4B/TNF/KIFC1	53
GO:BP	UM-SCC 10a	IR (vs. non-IR Control)	Activated	GO:0048285	organelle fission	70/696	497/18614	5.03208e-22	8.47402e-19	6.64235e-19	MAD1L1/CYP26B1/NCAPD2/RAD51/TRIP13/NDE1/SPAG5/KIF22/NDC80/RAD54L/AURKA/TPX2/BIRC5/KIF4A/REC8/MYBL2/CDC25B/RAD51AP1/IL1A/CDC20/NEK2/NCAPH/ZWINT/EREG/IL1B/XRCC3/PKMYT1/LIF/KNSTRN/SGO1/PPARG/CCNB1/PSRC1/CDCA8/ESPL1/BORA/KIF23/KIF2C/FANCD2/MTFR2/CDCA5/MKI67/INCENP/NCAPD3/EME1/CCNB2/NPR2/SYCE2/SPC24/TGFA/MAD2L1/PLK1/CDT1/BUB1/UBE2C/SPHK1/ANKLE2/HASPIN/AURKB/RCC1/GPR3/CHEK2/CDCA2/KIF18B/FANCA/RAD54B/NU…	70
GO:BP	UM-SCC 10a	IR (vs. non-IR Control)	Activated	GO:0051783	regulation of nuclear division	36/696	145/18614	5.52863e-20	6.98266e-17	5.47335e-17	MAD1L1/TRIP13/NDC80/AURKA/BIRC5/RAD51AP1/IL1A/CDC20/NEK2/ZWINT/EREG/IL1B/XRCC3/PKMYT1/LIF/CCNB1/CDCA8/ESPL1/BORA/MKI67/INCENP/NPR2/SPC24/TGFA/MAD2L1/PLK1/CDT1/BUB1/SPHK1/HASPIN/AURKB/RCC1/GPR3/CDCA2/NUP62/TNF	36
GO:BP	UM-SCC 10a	IR (vs. non-IR Control)	Activated	GO:0007093	mitotic cell cycle checkpoint signaling	35/696	140/18614	1.43546e-19	1.45038e-16	1.13688e-16	MAD1L1/BRCA1/TRIP13/GTSE1/NDC80/ORC1/BIRC5/CLSPN/CDC6/CDC20/ZWINT/CDK2/XRCC3/CCNB1/CDCA8/IER3/MDC1/TICRR/DTL/FANCD2/INCENP/EME1/BRSK1/SPC24/MAD2L1/PLK1/CDT1/BUB1/CDK1/PLK3/HASPIN/AURKB/CHEK2/MUC1/BLM	35
GO:BP	UM-SCC 10a	IR (vs. non-IR Control)	Activated	GO:0007088	regulation of mitotic nuclear division	32/696	117/18614	2.83119e-19	2.38386e-16	1.86858e-16	MAD1L1/TRIP13/NDC80/AURKA/BIRC5/IL1A/CDC20/NEK2/ZWINT/EREG/IL1B/XRCC3/PKMYT1/CCNB1/CDCA8/ESPL1/BORA/MKI67/INCENP/SPC24/TGFA/MAD2L1/PLK1/CDT1/BUB1/SPHK1/HASPIN/AURKB/RCC1/CDCA2/NUP62/TNF	32
GO:BP	UM-SCC 10a	IR (vs. non-IR Control)	Activated	GO:0044772	mitotic cell cycle phase transition	63/696	467/18614	6.1915e-19	4.46849e-16	3.50262e-16	MAD1L1/E2F2/DPF1/BRCA1/TACC3/FHL1/TRIP13/GTSE1/NDC80/ORC1/AURKA/BIRC5/CLSPN/CDC6/PSME2/CDC25B/E2F1/FOXM1/E2F3/CDC20/ZWINT/CIT/CDK2/XRCC3/PKMYT1/CCNB1/CDCA8/ESPL1/KLF4/IER3/TICRR/DTL/CCNA2/CDCA5/INCENP/CCNB2/BRSK1/DBF4B/SPC24/CCNF/CDC25A/MAD2L1/MELK/E2F7/WEE1/PLK1/CDT1/BUB1/CDK1/CKS1B/PLK3/UBE2C/ATAD5/POLE/HASPIN/AURKB/RCC1/CHEK2/IQGAP3/MUC1/KANK2/BLM/DPF3	63
GO:BP	UM-SCC 10a	IR (vs. non-IR Control)	Activated	GO:0045786	negative regulation of cell cycle	58/696	404/18614	8.4103e-19	5.31111e-16	4.1631e-16	MAD1L1/BRCA1/FHL1/RAD51/FOXC1/TRIP13/PTGS2/GTSE1/NDC80/ORC1/BIRC5/CLSPN/CDC45/CDC6/E2F1/SUV39H1/TIMELESS/CDC20/NEK2/TNFAIP3/ZWINT/NR4A1/CDK2/XRCC3/LIF/CCNB1/CDCA8/ESPL1/KLF4/IER3/MDC1/TICRR/DTL/FANCD2/INCENP/EME1/NPR2/BRSK1/SPC24/CCNF/MAD2L1/E2F7/APBB1/WEE1/PLK1/NKX3-1/CDT1/BUB1/CDK1/PLK3/HASPIN/AURKB/ALOX15B/CHEK2/MUC1/KANK2/BLM/TNF	58
GO:BP	UM-SCC 10a	IR (vs. non-IR Control)	Activated	GO:0000075	cell cycle checkpoint signaling	39/696	188/18614	1.40831e-18	7.55637e-16	5.92304e-16	MAD1L1/BRCA1/RAD51/TRIP13/GTSE1/NDC80/ORC1/BIRC5/CLSPN/CDC45/CDC6/E2F1/TIMELESS/CDC20/ZWINT/CDK2/XRCC3/CCNB1/CDCA8/IER3/MDC1/TICRR/DTL/FANCD2/INCENP/EME1/BRSK1/SPC24/MAD2L1/PLK1/CDT1/BUB1/CDK1/PLK3/HASPIN/AURKB/CHEK2/MUC1/BLM	39
GO:BP	UM-SCC 10a	IR (vs. non-IR Control)	Activated	GO:0007059	chromosome segregation	60/696	435/18614	1.49572e-18	7.55637e-16	5.92304e-16	MAD1L1/NCAPD2/DPF1/BRCA1/TACC3/TRIP13/NDE1/SPAG5/KIF22/NDC80/AURKA/TPX2/BIRC5/KIF4A/CDC6/REC8/MYBL2/CENPT/CDC20/NEK2/NCAPH/ZWINT/HJURP/XRCC3/KNSTRN/SGO1/CCNB1/PSRC1/CDCA8/ESPL1/KIF23/KIF2C/FANCD2/CDCA5/MKI67/INCENP/NCAPD3/SKA1/EME1/CCNB2/SYCE2/SPC24/MAD2L1/CENPN/PLK1/CDT1/BUB1/UBE2C/HASPIN/AURKB/RCC1/CHEK2/CDCA2/KIF18B/TUBB/CENPW/DPF3/NUP62/KIF4B/KIFC1	60
GO:BP	UM-SCC 10a	IR (vs. non-IR Control)	Activated	GO:0010948	negative regulation of cell cycle process	50/696	317/18614	4.31695e-18	1.98266e-15	1.5541e-15	MAD1L1/BRCA1/FHL1/RAD51/TRIP13/GTSE1/NDC80/ORC1/BIRC5/CLSPN/CDC45/CDC6/E2F1/TIMELESS/CDC20/NEK2/ZWINT/CDK2/XRCC3/LIF/CCNB1/CDCA8/ESPL1/KLF4/IER3/MDC1/TICRR/DTL/FANCD2/INCENP/EME1/BRSK1/SPC24/CCNF/MAD2L1/E2F7/APBB1/WEE1/PLK1/NKX3-1/CDT1/BUB1/CDK1/PLK3/HASPIN/AURKB/CHEK2/MUC1/KANK2/BLM	50
GO:BP	UM-SCC 10a	IR (vs. non-IR Control)	Activated	GO:0000819	sister chromatid segregation	44/696	250/18614	6.63286e-18	2.79244e-15	2.18884e-15	MAD1L1/NCAPD2/DPF1/TACC3/TRIP13/SPAG5/KIF22/NDC80/TPX2/BIRC5/KIF4A/CDC6/REC8/MYBL2/CDC20/NEK2/NCAPH/ZWINT/XRCC3/KNSTRN/SGO1/CCNB1/PSRC1/CDCA8/ESPL1/KIF23/KIF2C/CDCA5/INCENP/NCAPD3/SPC24/MAD2L1/PLK1/CDT1/BUB1/UBE2C/HASPIN/AURKB/CHEK2/KIF18B/DPF3/NUP62/KIF4B/KIFC1	44
GO:BP	UM-SCC 10a	IR (vs. non-IR Control)	Activated	GO:1901988	negative regulation of cell cycle phase transition	46/696	274/18614	7.97271e-18	3.09832e-15	2.42861e-15	MAD1L1/BRCA1/FHL1/RAD51/TRIP13/GTSE1/NDC80/ORC1/BIRC5/CLSPN/CDC45/CDC6/E2F1/TIMELESS/CDC20/ZWINT/CDK2/XRCC3/CCNB1/CDCA8/KLF4/IER3/MDC1/TICRR/DTL/FANCD2/INCENP/EME1/BRSK1/SPC24/MAD2L1/E2F7/APBB1/WEE1/PLK1/NKX3-1/CDT1/BUB1/CDK1/PLK3/HASPIN/AURKB/CHEK2/MUC1/KANK2/BLM	46
GO:BP	UM-SCC 10a	IR (vs. non-IR Control)	Activated	GO:0006261	DNA-templated DNA replication	35/696	160/18614	1.42571e-17	5.14476e-15	4.03271e-15	BRCA1/DDX11/POLA2/RFC2/RAD51/POLQ/MCM10/MCM2/ORC1/ORC6/CDC45/CDC6/MCM5/MCM4/LIG1/TWNK/TIMELESS/MCM3/CDK2/CHTF18/TICRR/PRIM2/GINS4/EME1/TONSL/RECQL4/DBF4B/E2F7/MCM7/CDT1/FEN1/ATAD5/POLE/TRAIP/BLM	35
GO:BP	UM-SCC 10a	IR (vs. non-IR Control)	Activated	GO:0000070	mitotic sister chromatid segregation	38/696	199/18614	7.42652e-17	2.30024e-14	1.80304e-14	MAD1L1/NCAPD2/TRIP13/SPAG5/KIF22/NDC80/TPX2/BIRC5/KIF4A/MYBL2/CDC20/NEK2/NCAPH/ZWINT/XRCC3/KNSTRN/SGO1/CCNB1/PSRC1/CDCA8/ESPL1/KIF23/KIF2C/CDCA5/INCENP/NCAPD3/SPC24/MAD2L1/PLK1/CDT1/BUB1/HASPIN/AURKB/CHEK2/KIF18B/NUP62/KIF4B/KIFC1	38
GO:BP	UM-SCC 10a	IR (vs. non-IR Control)	Activated	GO:0045930	negative regulation of mitotic cell cycle	42/696	243/18614	7.52044e-17	2.30024e-14	1.80304e-14	MAD1L1/BRCA1/FHL1/FOXC1/TRIP13/GTSE1/NDC80/ORC1/BIRC5/CLSPN/CDC6/CDC20/ZWINT/CDK2/XRCC3/CCNB1/CDCA8/KLF4/IER3/MDC1/TICRR/DTL/FANCD2/INCENP/EME1/BRSK1/SPC24/MAD2L1/E2F7/WEE1/PLK1/CDT1/BUB1/CDK1/PLK3/HASPIN/AURKB/CHEK2/MUC1/KANK2/BLM/TNF	42
GO:BP	UM-SCC 10a	IR (vs. non-IR Control)	Activated	GO:0006260	DNA replication	45/696	278/18614	7.74033e-17	2.30024e-14	1.80304e-14	BRCA1/DDX11/POLA2/RFC2/RAD51/POLQ/MCM10/MCM2/GLI2/ORC1/ORC6/CDC45/CDC6/BRPF3/MCM5/MCM4/LIG1/TWNK/TIMELESS/MCM3/CDK2/EREG/CHTF18/BCAR3/TICRR/DTL/CCNA2/PRIM2/GINS4/EME1/CHAF1B/TONSL/RECQL4/DBF4B/E2F7/MCM7/CDT1/CHAF1A/FEN1/CDK1/NFRKB/ATAD5/POLE/TRAIP/BLM	45
GO:BP	UM-SCC 10a	IR (vs. non-IR Control)	Activated	GO:1901991	negative regulation of mitotic cell cycle phase transition	37/696	194/18614	1.99091e-16	5.58781e-14	4.37999e-14	MAD1L1/BRCA1/FHL1/TRIP13/GTSE1/NDC80/ORC1/BIRC5/CLSPN/CDC6/CDC20/ZWINT/CDK2/XRCC3/CCNB1/CDCA8/KLF4/IER3/TICRR/DTL/INCENP/BRSK1/SPC24/MAD2L1/E2F7/WEE1/PLK1/CDT1/BUB1/CDK1/PLK3/HASPIN/AURKB/CHEK2/MUC1/KANK2/BLM	37
GO:BP	UM-SCC 10a	IR (vs. non-IR Control)	Activated	GO:0098813	nuclear chromosome segregation	49/696	339/18614	3.57409e-16	9.50333e-14	7.44916e-14	MAD1L1/NCAPD2/DPF1/TACC3/TRIP13/SPAG5/KIF22/NDC80/AURKA/TPX2/BIRC5/KIF4A/CDC6/REC8/MYBL2/CDC20/NEK2/NCAPH/ZWINT/XRCC3/KNSTRN/SGO1/CCNB1/PSRC1/CDCA8/ESPL1/KIF23/KIF2C/FANCD2/CDCA5/INCENP/NCAPD3/EME1/CCNB2/SYCE2/SPC24/MAD2L1/PLK1/CDT1/BUB1/UBE2C/HASPIN/AURKB/CHEK2/KIF18B/DPF3/NUP62/KIF4B/KIFC1	49
GO:BP	UM-SCC 10a	IR (vs. non-IR Control)	Activated	GO:1901987	regulation of cell cycle phase transition	57/696	457/18614	1.13554e-15	2.86838e-13	2.24838e-13	MAD1L1/DPF1/BRCA1/FHL1/RAD51/TRIP13/GTSE1/NDC80/ORC1/AURKA/BIRC5/CLSPN/CDC45/CDC6/PSME2/CDC25B/E2F1/TIMELESS/CDC20/ZWINT/CDK2/XRCC3/CCNB1/CDCA8/ESPL1/KLF4/IER3/MDC1/TICRR/DTL/FANCD2/CDCA5/INCENP/EME1/BRSK1/DBF4B/SPC24/CDC25A/MAD2L1/E2F7/APBB1/WEE1/PLK1/NKX3-1/CDT1/BUB1/CDK1/PLK3/UBE2C/ATAD5/HASPIN/AURKB/CHEK2/MUC1/KANK2/BLM/DPF3	57
GO:BP	UM-SCC 10a	IR (vs. non-IR Control)	Activated	GO:0090068	positive regulation of cell cycle process	42/696	262/18614	1.21447e-15	2.92167e-13	2.29014e-13	MAD1L1/NCAPD2/DDX11/SPAG5/NDC80/AURKA/BIRC5/CDC6/CDC25B/RAD51AP1/IL1A/CCN2/NCAPH/CIT/EREG/IL1B/XRCC3/CCNB1/CDCA8/ESPL1/KIF23/PLK4/DTL/CDCA5/INCENP/NCAPD3/NPR2/DBF4B/TGFA/CDC25A/MAD2L1/E2F7/CDT1/FEN1/CDK1/UBE2C/SPHK1/ATAD5/AURKB/CHEK2/NUP62/TNF	42
GO:BP	UM-SCC 10a	IR (vs. non-IR Control)	Activated	GO:1901990	regulation of mitotic cell cycle phase transition	49/696	357/18614	2.9069e-15	6.6753e-13	5.23242e-13	MAD1L1/DPF1/BRCA1/FHL1/TRIP13/GTSE1/NDC80/ORC1/AURKA/BIRC5/CLSPN/CDC6/PSME2/CDC25B/E2F1/CDC20/ZWINT/CDK2/XRCC3/CCNB1/CDCA8/ESPL1/KLF4/IER3/TICRR/DTL/CDCA5/INCENP/BRSK1/DBF4B/SPC24/CDC25A/MAD2L1/E2F7/WEE1/PLK1/CDT1/BUB1/CDK1/PLK3/UBE2C/ATAD5/HASPIN/AURKB/CHEK2/MUC1/KANK2/BLM/DPF3	49
GO:BP	UM-SCC 10a	IR (vs. non-IR Control)	Activated	GO:0051983	regulation of chromosome segregation	29/696	131/18614	6.26058e-15	1.37515e-12	1.07791e-12	MAD1L1/NCAPD2/DPF1/TACC3/TRIP13/NDC80/BIRC5/CDC6/CDC20/NCAPH/ZWINT/XRCC3/CCNB1/CDCA8/ESPL1/KIF2C/MKI67/INCENP/NCAPD3/SPC24/MAD2L1/PLK1/CDT1/BUB1/UBE2C/HASPIN/AURKB/CDCA2/DPF3	29
GO:BP	UM-SCC 10a	IR (vs. non-IR Control)	Activated	GO:0045787	positive regulation of cell cycle	47/696	354/18614	3.8821e-14	8.17183e-12	6.40547e-12	MAD1L1/NCAPD2/DDX11/SPAG5/NDC80/AURKA/BIRC5/CDC6/PTK6/CDC25B/SHB/RAD51AP1/IL1A/CCN2/NCAPH/CIT/EREG/IL1B/XRCC3/CCNB1/PSRC1/CDCA8/ESPL1/KIF23/PLK4/DTL/CDCA5/INCENP/NCAPD3/NPR2/DBF4B/TGFA/CDC25A/MAD2L1/E2F7/NKX3-1/CDT1/FEN1/CDK1/UBE2C/FOSL1/SPHK1/ATAD5/AURKB/CHEK2/NUP62/TNF	47
GO:BP	UM-SCC 10a	IR (vs. non-IR Control)	Activated	GO:0044839	cell cycle G2/M phase transition	30/696	151/18614	4.6328e-14	9.36195e-12	7.33835e-12	BRCA1/FHL1/NDC80/ORC1/AURKA/CLSPN/CDC6/CDC25B/FOXM1/CIT/CDK2/PKMYT1/CCNB1/IER3/TICRR/DTL/CCNA2/CCNB2/BRSK1/DBF4B/CDC25A/MELK/WEE1/PLK1/CDK1/PLK3/ATAD5/AURKB/CHEK2/BLM	30
GO:BP	UM-SCC 10a	IR (vs. non-IR Control)	Activated	GO:1905818	regulation of chromosome separation	21/696	73/18614	1.38078e-13	2.68295e-11	2.10303e-11	MAD1L1/NCAPD2/TRIP13/NDC80/BIRC5/CDC20/NCAPH/ZWINT/XRCC3/CCNB1/CDCA8/ESPL1/INCENP/NCAPD3/SPC24/MAD2L1/PLK1/CDT1/BUB1/HASPIN/AURKB	21
GO:BP	UM-SCC 10a	IR (vs. non-IR Control)	Activated	GO:0007094	mitotic spindle assembly checkpoint signaling	17/696	46/18614	2.85836e-13	4.97946e-11	3.90314e-11	MAD1L1/TRIP13/NDC80/BIRC5/CDC20/ZWINT/XRCC3/CCNB1/CDCA8/INCENP/SPC24/MAD2L1/PLK1/CDT1/BUB1/HASPIN/AURKB	17
GO:BP	UM-SCC 10a	IR (vs. non-IR Control)	Activated	GO:0071173	spindle assembly checkpoint signaling	17/696	46/18614	2.85836e-13	4.97946e-11	3.90314e-11	MAD1L1/TRIP13/NDC80/BIRC5/CDC20/ZWINT/XRCC3/CCNB1/CDCA8/INCENP/SPC24/MAD2L1/PLK1/CDT1/BUB1/HASPIN/AURKB	17
GO:BP	UM-SCC 10a	IR (vs. non-IR Control)	Activated	GO:0071174	mitotic spindle checkpoint signaling	17/696	46/18614	2.85836e-13	4.97946e-11	3.90314e-11	MAD1L1/TRIP13/NDC80/BIRC5/CDC20/ZWINT/XRCC3/CCNB1/CDCA8/INCENP/SPC24/MAD2L1/PLK1/CDT1/BUB1/HASPIN/AURKB	17
GO:BP	UM-SCC 10a	IR (vs. non-IR Control)	Activated	GO:0031577	spindle checkpoint signaling	17/696	47/18614	4.32397e-13	7.28157e-11	5.70764e-11	MAD1L1/TRIP13/NDC80/BIRC5/CDC20/ZWINT/XRCC3/CCNB1/CDCA8/INCENP/SPC24/MAD2L1/PLK1/CDT1/BUB1/HASPIN/AURKB	17
GO:BP	UM-SCC 10a	IR (vs. non-IR Control)	Activated	GO:0007091	metaphase/anaphase transition of mitotic cell cycle	23/696	95/18614	5.38489e-13	8.77564e-11	6.87877e-11	MAD1L1/DPF1/TACC3/TRIP13/NDC80/BIRC5/CDC6/CDC20/ZWINT/XRCC3/CCNB1/CDCA8/ESPL1/INCENP/SPC24/MAD2L1/PLK1/CDT1/BUB1/UBE2C/HASPIN/AURKB/DPF3	23
GO:BP	UM-SCC 10a	IR (vs. non-IR Control)	Activated	GO:0033046	negative regulation of sister chromatid segregation	17/696	48/18614	6.46477e-13	9.33143e-11	7.31442e-11	MAD1L1/TRIP13/NDC80/BIRC5/CDC20/ZWINT/XRCC3/CCNB1/CDCA8/INCENP/SPC24/MAD2L1/PLK1/CDT1/BUB1/HASPIN/AURKB	17
GO:BP	UM-SCC 10a	IR (vs. non-IR Control)	Activated	GO:0033048	negative regulation of mitotic sister chromatid segregation	17/696	48/18614	6.46477e-13	9.33143e-11	7.31442e-11	MAD1L1/TRIP13/NDC80/BIRC5/CDC20/ZWINT/XRCC3/CCNB1/CDCA8/INCENP/SPC24/MAD2L1/PLK1/CDT1/BUB1/HASPIN/AURKB	17
GO:BP	UM-SCC 10a	IR (vs. non-IR Control)	Activated	GO:0045841	negative regulation of mitotic metaphase/anaphase transition	17/696	48/18614	6.46477e-13	9.33143e-11	7.31442e-11	MAD1L1/TRIP13/NDC80/BIRC5/CDC20/ZWINT/XRCC3/CCNB1/CDCA8/INCENP/SPC24/MAD2L1/PLK1/CDT1/BUB1/HASPIN/AURKB	17
GO:BP	UM-SCC 10a	IR (vs. non-IR Control)	Activated	GO:2000816	negative regulation of mitotic sister chromatid separation	17/696	48/18614	6.46477e-13	9.33143e-11	7.31442e-11	MAD1L1/TRIP13/NDC80/BIRC5/CDC20/ZWINT/XRCC3/CCNB1/CDCA8/INCENP/SPC24/MAD2L1/PLK1/CDT1/BUB1/HASPIN/AURKB	17
GO:BP	UM-SCC 10a	IR (vs. non-IR Control)	Activated	GO:0051304	chromosome separation	21/696	79/18614	7.67659e-13	1.07728e-10	8.44425e-11	MAD1L1/NCAPD2/TRIP13/NDC80/BIRC5/CDC20/NCAPH/ZWINT/XRCC3/CCNB1/CDCA8/ESPL1/INCENP/NCAPD3/SPC24/MAD2L1/PLK1/CDT1/BUB1/HASPIN/AURKB	21
GO:BP	UM-SCC 10a	IR (vs. non-IR Control)	Activated	GO:0000086	G2/M transition of mitotic cell cycle	27/696	136/18614	8.8241e-13	1.20485e-10	9.44417e-11	BRCA1/FHL1/ORC1/AURKA/CLSPN/CDC6/CDC25B/FOXM1/CIT/CDK2/PKMYT1/CCNB1/IER3/TICRR/DTL/CCNA2/BRSK1/DBF4B/CDC25A/MELK/WEE1/PLK1/CDK1/PLK3/AURKB/CHEK2/BLM	27
GO:BP	UM-SCC 10a	IR (vs. non-IR Control)	Activated	GO:0044784	metaphase/anaphase transition of cell cycle	23/696	98/18614	1.09116e-12	1.45067e-10	1.13711e-10	MAD1L1/DPF1/TACC3/TRIP13/NDC80/BIRC5/CDC6/CDC20/ZWINT/XRCC3/CCNB1/CDCA8/ESPL1/INCENP/SPC24/MAD2L1/PLK1/CDT1/BUB1/UBE2C/HASPIN/AURKB/DPF3	23
GO:BP	UM-SCC 10a	IR (vs. non-IR Control)	Activated	GO:0051985	negative regulation of chromosome segregation	17/696	50/18614	1.39843e-12	1.72313e-10	1.35068e-10	MAD1L1/TRIP13/NDC80/BIRC5/CDC20/ZWINT/XRCC3/CCNB1/CDCA8/INCENP/SPC24/MAD2L1/PLK1/CDT1/BUB1/HASPIN/AURKB	17
GO:BP	UM-SCC 10a	IR (vs. non-IR Control)	Activated	GO:1902100	negative regulation of metaphase/anaphase transition of cell cycle	17/696	50/18614	1.39843e-12	1.72313e-10	1.35068e-10	MAD1L1/TRIP13/NDC80/BIRC5/CDC20/ZWINT/XRCC3/CCNB1/CDCA8/INCENP/SPC24/MAD2L1/PLK1/CDT1/BUB1/HASPIN/AURKB	17
GO:BP	UM-SCC 10a	IR (vs. non-IR Control)	Activated	GO:1905819	negative regulation of chromosome separation	17/696	50/18614	1.39843e-12	1.72313e-10	1.35068e-10	MAD1L1/TRIP13/NDC80/BIRC5/CDC20/ZWINT/XRCC3/CCNB1/CDCA8/INCENP/SPC24/MAD2L1/PLK1/CDT1/BUB1/HASPIN/AURKB	17
GO:BP	UM-SCC 10a	IR (vs. non-IR Control)	Activated	GO:0006270	DNA replication initiation	15/696	37/18614	1.46583e-12	1.76318e-10	1.38207e-10	POLA2/MCM10/MCM2/ORC1/ORC6/CDC45/CDC6/MCM5/MCM4/MCM3/CDK2/TICRR/PRIM2/MCM7/CDT1	15
GO:BP	UM-SCC 10a	IR (vs. non-IR Control)	Activated	GO:0030071	regulation of mitotic metaphase/anaphase transition	22/696	91/18614	1.78158e-12	2.09094e-10	1.63898e-10	MAD1L1/DPF1/TRIP13/NDC80/BIRC5/CDC6/CDC20/ZWINT/XRCC3/CCNB1/CDCA8/ESPL1/INCENP/SPC24/MAD2L1/PLK1/CDT1/BUB1/UBE2C/HASPIN/AURKB/DPF3	22
GO:BP	UM-SCC 10a	IR (vs. non-IR Control)	Activated	GO:0010965	regulation of mitotic sister chromatid separation	18/696	58/18614	1.82109e-12	2.09094e-10	1.63898e-10	MAD1L1/TRIP13/NDC80/BIRC5/CDC20/ZWINT/XRCC3/CCNB1/CDCA8/ESPL1/INCENP/SPC24/MAD2L1/PLK1/CDT1/BUB1/HASPIN/AURKB	18
GO:BP	UM-SCC 10a	IR (vs. non-IR Control)	Activated	GO:1902099	regulation of metaphase/anaphase transition of cell cycle	22/696	94/18614	3.60257e-12	4.04449e-10	3.17026e-10	MAD1L1/DPF1/TRIP13/NDC80/BIRC5/CDC6/CDC20/ZWINT/XRCC3/CCNB1/CDCA8/ESPL1/INCENP/SPC24/MAD2L1/PLK1/CDT1/BUB1/UBE2C/HASPIN/AURKB/DPF3	22
GO:BP	UM-SCC 10a	IR (vs. non-IR Control)	Activated	GO:0033045	regulation of sister chromatid segregation	23/696	104/18614	4.12901e-12	4.44008e-10	3.48034e-10	MAD1L1/DPF1/TACC3/TRIP13/NDC80/BIRC5/CDC6/CDC20/ZWINT/XRCC3/CCNB1/CDCA8/ESPL1/INCENP/SPC24/MAD2L1/PLK1/CDT1/BUB1/UBE2C/HASPIN/AURKB/DPF3	23
GO:BP	UM-SCC 10a	IR (vs. non-IR Control)	Activated	GO:0033047	regulation of mitotic sister chromatid segregation	17/696	53/18614	4.13071e-12	4.44008e-10	3.48034e-10	MAD1L1/TRIP13/NDC80/BIRC5/CDC20/ZWINT/XRCC3/CCNB1/CDCA8/INCENP/SPC24/MAD2L1/PLK1/CDT1/BUB1/HASPIN/AURKB	17
GO:BP	UM-SCC 10a	IR (vs. non-IR Control)	Activated	GO:0051306	mitotic sister chromatid separation	18/696	61/18614	4.78047e-12	5.03145e-10	3.94389e-10	MAD1L1/TRIP13/NDC80/BIRC5/CDC20/ZWINT/XRCC3/CCNB1/CDCA8/ESPL1/INCENP/SPC24/MAD2L1/PLK1/CDT1/BUB1/HASPIN/AURKB	18
GO:BP	UM-SCC 10a	IR (vs. non-IR Control)	Activated	GO:0051784	negative regulation of nuclear division	18/696	63/18614	8.79189e-12	9.06461e-10	7.10528e-10	MAD1L1/TRIP13/NDC80/BIRC5/CDC20/ZWINT/XRCC3/LIF/CCNB1/CDCA8/INCENP/SPC24/MAD2L1/PLK1/CDT1/BUB1/HASPIN/AURKB	18
GO:BP	UM-SCC 10a	IR (vs. non-IR Control)	Activated	GO:1902850	microtubule cytoskeleton organization involved in mitosis	28/696	161/18614	9.78395e-12	9.8857e-10	7.74889e-10	TACC3/NDE1/WDR62/NDC80/AURKA/TPX2/BIRC5/KIF4A/MYBL2/CENPA/CDC20/NEK2/CCNB1/PSRC1/CDCA8/ESPL1/BORA/SPRY2/KIF23/INCENP/MAD2L1/PLK1/AURKB/RCC1/CHEK2/NUP62/KIF4B/KIFC1	28
GO:BP	UM-SCC 10a	IR (vs. non-IR Control)	Activated	GO:0045839	negative regulation of mitotic nuclear division	17/696	56/18614	1.12802e-11	1.1174e-09	8.75871e-10	MAD1L1/TRIP13/NDC80/BIRC5/CDC20/ZWINT/XRCC3/CCNB1/CDCA8/INCENP/SPC24/MAD2L1/PLK1/CDT1/BUB1/HASPIN/AURKB	17
GO:BP	UM-SCC 10a	IR (vs. non-IR Control)	Activated	GO:0007051	spindle organization	31/696	198/18614	1.30474e-11	1.26761e-09	9.93611e-10	TACC3/WDR62/SPAG5/NDC80/AURKA/TPX2/BIRC5/KIF4A/MYH9/MYBL2/CEP72/CDC20/NEK2/AUNIP/KNSTRN/CCNB1/PSRC1/CDCA8/ESPL1/BORA/KIF23/INCENP/CCNB2/PLK1/AURKB/RCC1/CHEK2/TUBB/NUP62/KIF4B/KIFC1	31
GO:BP	UM-SCC 10a	IR (vs. non-IR Control)	Activated	GO:0033044	regulation of chromosome organization	35/696	250/18614	1.65221e-11	1.5749e-09	1.23448e-09	MAD1L1/NCAPD2/DPF1/DDX11/TACC3/TRIP13/MCM2/NDC80/BIRC5/CDC6/CDC20/NEK2/NCAPH/ZWINT/CDK2/XRCC3/DNMT1/CCNB1/CDCA8/ESPL1/PIF1/CDCA5/INCENP/NCAPD3/SPC24/MAD2L1/PLK1/CDT1/FEN1/BUB1/NFRKB/UBE2C/HASPIN/AURKB/DPF3	35
GO:BP	UM-SCC 10a	IR (vs. non-IR Control)	Activated	GO:0006268	DNA unwinding involved in DNA replication	11/696	21/18614	4.63121e-11	4.33276e-09	3.39622e-09	RAD51/MCM2/CDC45/MCM5/MCM4/TWNK/MCM3/GINS4/RECQL4/MCM7/BLM	11
GO:BP	UM-SCC 10a	IR (vs. non-IR Control)	Activated	GO:1903046	meiotic cell cycle process	31/696	215/18614	1.13032e-10	1.02857e-08	8.06246e-09	CYP26B1/NCAPD2/RAD51/TRIP13/NDC80/RAD54L/AURKA/MYH9/REC8/CDC25B/RAD51AP1/CDC20/NCAPH/EREG/LIF/SGO1/ESPL1/FANCD2/INCENP/NCAPD3/EDNRA/EME1/CCNB2/NPR2/SYCE2/CDC25A/PLK1/BUB1/GPR3/FANCA/RAD54B	31
GO:BP	UM-SCC 10a	IR (vs. non-IR Control)	Activated	GO:0031570	DNA integrity checkpoint signaling	24/696	132/18614	1.14015e-10	1.02857e-08	8.06246e-09	BRCA1/RAD51/GTSE1/ORC1/CLSPN/CDC45/CDC6/E2F1/TIMELESS/CDK2/IER3/MDC1/TICRR/DTL/FANCD2/EME1/BRSK1/PLK1/CDT1/CDK1/PLK3/CHEK2/MUC1/BLM	24
GO:BP	UM-SCC 10a	IR (vs. non-IR Control)	Activated	GO:2001251	negative regulation of chromosome organization	20/696	93/18614	1.78355e-10	1.58079e-08	1.2391e-08	MAD1L1/TRIP13/MCM2/NDC80/BIRC5/CDC20/ZWINT/XRCC3/CCNB1/CDCA8/ESPL1/PIF1/INCENP/SPC24/MAD2L1/PLK1/CDT1/BUB1/HASPIN/AURKB	20
GO:BP	UM-SCC 10a	IR (vs. non-IR Control)	Activated	GO:0006275	regulation of DNA replication	24/696	136/18614	2.17362e-10	1.89329e-08	1.48406e-08	RFC2/MCM2/GLI2/CDC6/BRPF3/MCM5/MCM4/TIMELESS/MCM3/CDK2/EREG/CHTF18/BCAR3/TICRR/CCNA2/GINS4/DBF4B/E2F7/MCM7/CDT1/CDK1/NFRKB/ATAD5/BLM	24
GO:BP	UM-SCC 10a	IR (vs. non-IR Control)	Activated	GO:0044774	mitotic DNA integrity checkpoint signaling	19/696	85/18614	2.514e-10	2.15266e-08	1.68736e-08	BRCA1/GTSE1/ORC1/CLSPN/CDC6/CDK2/IER3/MDC1/TICRR/DTL/FANCD2/EME1/BRSK1/PLK1/CDK1/PLK3/CHEK2/MUC1/BLM	19
GO:BP	UM-SCC 10a	IR (vs. non-IR Control)	Activated	GO:0008608	attachment of spindle microtubules to kinetochore	14/696	43/18614	2.63084e-10	2.21517e-08	1.73635e-08	MAD1L1/SPAG5/NDC80/BIRC5/NEK2/KNSTRN/SGO1/CCNB1/CDCA8/KIF2C/INCENP/SPC24/CDT1/AURKB	14
GO:BP	UM-SCC 10a	IR (vs. non-IR Control)	Activated	GO:0007052	mitotic spindle organization	23/696	130/18614	4.90195e-10	4.05978e-08	3.18225e-08	TACC3/WDR62/NDC80/AURKA/TPX2/BIRC5/KIF4A/MYBL2/CDC20/NEK2/CCNB1/PSRC1/CDCA8/BORA/KIF23/INCENP/PLK1/AURKB/RCC1/CHEK2/NUP62/KIF4B/KIFC1	23
GO:BP	UM-SCC 10a	IR (vs. non-IR Control)	Activated	GO:0006302	double-strand break repair	36/696	303/18614	9.22264e-10	7.51496e-08	5.89059e-08	DPF1/BRCA1/DDX11/RAD51/POLQ/TRIP13/MCM2/RAD54L/CDC45/MCM5/REC8/MRGBP/MCM4/NSD2/FOXM1/RAD51AP1/TIMELESS/MCM3/DCLRE1B/XRCC3/AUNIP/FANCD2/CDCA5/GINS4/HMGA2/EME1/TONSL/RECQL4/HMGB2/MCM7/FEN1/CHEK2/XRCC2/RAD54B/BLM/DPF3	36
GO:BP	UM-SCC 10a	IR (vs. non-IR Control)	Activated	GO:0090231	regulation of spindle checkpoint	10/696	21/18614	1.21697e-09	9.45864e-08	7.41413e-08	MAD1L1/NDC80/BIRC5/XRCC3/CCNB1/CDCA8/INCENP/MAD2L1/CDT1/AURKB	10
GO:BP	UM-SCC 10a	IR (vs. non-IR Control)	Activated	GO:0090266	regulation of mitotic cell cycle spindle assembly checkpoint	10/696	21/18614	1.21697e-09	9.45864e-08	7.41413e-08	MAD1L1/NDC80/BIRC5/XRCC3/CCNB1/CDCA8/INCENP/MAD2L1/CDT1/AURKB	10
GO:BP	UM-SCC 10a	IR (vs. non-IR Control)	Activated	GO:1903504	regulation of mitotic spindle checkpoint	10/696	21/18614	1.21697e-09	9.45864e-08	7.41413e-08	MAD1L1/NDC80/BIRC5/XRCC3/CCNB1/CDCA8/INCENP/MAD2L1/CDT1/AURKB	10
GO:BP	UM-SCC 10a	IR (vs. non-IR Control)	Activated	GO:0090232	positive regulation of spindle checkpoint	8/696	12/18614	1.59168e-09	1.20017e-07	9.40753e-08	MAD1L1/NDC80/BIRC5/XRCC3/CDCA8/INCENP/MAD2L1/AURKB	8
GO:BP	UM-SCC 10a	IR (vs. non-IR Control)	Activated	GO:0090267	positive regulation of mitotic cell cycle spindle assembly checkpoint	8/696	12/18614	1.59168e-09	1.20017e-07	9.40753e-08	MAD1L1/NDC80/BIRC5/XRCC3/CDCA8/INCENP/MAD2L1/AURKB	8
GO:BP	UM-SCC 10a	IR (vs. non-IR Control)	Activated	GO:0051321	meiotic cell cycle	34/696	284/18614	2.22646e-09	1.64138e-07	1.28659e-07	CYP26B1/NCAPD2/RAD51/TRIP13/NDC80/RAD54L/AURKA/MYH9/REC8/CDC25B/RAD51AP1/CDC20/NEK2/NCAPH/CDK2/EREG/LIF/SGO1/ESPL1/FANCD2/INCENP/NCAPD3/EDNRA/EME1/CCNB2/NPR2/SYCE2/CDC25A/PLK1/BUB1/GPR3/FANCA/XRCC2/RAD54B	34
GO:BP	UM-SCC 10a	IR (vs. non-IR Control)	Activated	GO:0090329	regulation of DNA-templated DNA replication	15/696	58/18614	2.24179e-09	1.64138e-07	1.28659e-07	RFC2/MCM2/MCM5/MCM4/TIMELESS/MCM3/CDK2/CHTF18/TICRR/GINS4/DBF4B/E2F7/MCM7/CDT1/BLM	15
GO:BP	UM-SCC 10a	IR (vs. non-IR Control)	Activated	GO:0001819	positive regulation of cytokine production	47/696	489/18614	3.26145e-09	2.35384e-07	1.84505e-07	BRCA1/PTGS2/IL4R/OAS1/XBP1/FERMT1/EBI3/SERPINE1/PANX1/MDK/IL23A/OAS3/OAS2/CD83/IL1A/ARHGEF2/F3/EGR1/EREG/IRF1/IL1B/C3/AKIRIN2/THBS1/SEMA7A/GATA6/ADAM8/RUNX1/HMGB2/CSF2/PTAFR/PTGER4/SAA1/DDIT3/SPHK1/ALOX15B/CSF1R/IRAK1/STING1/MAPK11/IRF7/ISG15/CARD9/CARD11/PNP/GPSM3/TNF	47
GO:BP	UM-SCC 10a	IR (vs. non-IR Control)	Activated	GO:0045765	regulation of angiogenesis	38/696	349/18614	3.75239e-09	2.67001e-07	2.09288e-07	E2F2/BRCA1/FOXC1/PKM/MYDGF/CEACAM1/XBP1/SFRP1/SERPINE1/MDK/VEGFA/IL1A/F3/TNFAIP3/PGF/IL1B/C3/ADM2/PPARG/SPRY2/KLF4/THBS1/ANXA3/WARS1/GATA6/ADAM12/HMGA2/VEGFC/RUNX1/JCAD/SPRED1/CXCL10/CXCL8/LRG1/PTPRM/SPHK1/FOXC2/TNF	38
GO:BP	UM-SCC 10a	IR (vs. non-IR Control)	Activated	GO:0010389	regulation of G2/M transition of mitotic cell cycle	19/696	101/18614	5.49632e-09	3.85658e-07	3.02297e-07	BRCA1/FHL1/ORC1/AURKA/CLSPN/CDC6/CDC25B/CDK2/CCNB1/IER3/TICRR/DTL/BRSK1/DBF4B/CDC25A/PLK1/CDK1/AURKB/BLM	19
GO:BP	UM-SCC 10a	IR (vs. non-IR Control)	Activated	GO:1902749	regulation of cell cycle G2/M phase transition	20/696	112/18614	5.61439e-09	3.88547e-07	3.04562e-07	BRCA1/FHL1/ORC1/AURKA/CLSPN/CDC6/CDC25B/CDK2/CCNB1/IER3/TICRR/DTL/BRSK1/DBF4B/CDC25A/PLK1/CDK1/ATAD5/AURKB/BLM	20
GO:BP	UM-SCC 10a	IR (vs. non-IR Control)	Activated	GO:1901342	regulation of vasculature development	38/696	355/18614	6.01791e-09	4.10308e-07	3.21619e-07	E2F2/BRCA1/FOXC1/PKM/MYDGF/CEACAM1/XBP1/SFRP1/SERPINE1/MDK/VEGFA/IL1A/F3/TNFAIP3/PGF/IL1B/C3/ADM2/PPARG/SPRY2/KLF4/THBS1/ANXA3/WARS1/GATA6/ADAM12/HMGA2/VEGFC/RUNX1/JCAD/SPRED1/CXCL10/CXCL8/LRG1/PTPRM/SPHK1/FOXC2/TNF	38
GO:BP	UM-SCC 10a	IR (vs. non-IR Control)	Activated	GO:0044773	mitotic DNA damage checkpoint signaling	17/696	81/18614	6.16917e-09	4.10308e-07	3.21619e-07	BRCA1/GTSE1/CLSPN/CDK2/IER3/MDC1/TICRR/DTL/FANCD2/EME1/BRSK1/PLK1/CDK1/PLK3/CHEK2/MUC1/BLM	17
GO:BP	UM-SCC 10a	IR (vs. non-IR Control)	Activated	GO:0045766	positive regulation of angiogenesis	26/696	185/18614	6.2537e-09	4.10308e-07	3.21619e-07	BRCA1/PKM/MYDGF/XBP1/SERPINE1/MDK/VEGFA/IL1A/F3/PGF/IL1B/C3/ADM2/KLF4/THBS1/ANXA3/GATA6/ADAM12/HMGA2/VEGFC/RUNX1/JCAD/CXCL8/LRG1/SPHK1/FOXC2	26
GO:BP	UM-SCC 10a	IR (vs. non-IR Control)	Activated	GO:1904018	positive regulation of vasculature development	26/696	185/18614	6.2537e-09	4.10308e-07	3.21619e-07	BRCA1/PKM/MYDGF/XBP1/SERPINE1/MDK/VEGFA/IL1A/F3/PGF/IL1B/C3/ADM2/KLF4/THBS1/ANXA3/GATA6/ADAM12/HMGA2/VEGFC/RUNX1/JCAD/CXCL8/LRG1/SPHK1/FOXC2	26
GO:BP	UM-SCC 10a	IR (vs. non-IR Control)	Activated	GO:0051781	positive regulation of cell division	18/696	93/18614	8.64907e-09	5.60193e-07	4.39106e-07	BIRC5/CDC6/CDC25B/MDK/VEGFA/IL1A/PGF/CIT/EREG/IL1B/CDCA8/KIF23/INCENP/VEGFC/TGFA/NKX3-1/AURKB/NUP62	18
GO:BP	UM-SCC 10a	IR (vs. non-IR Control)	Activated	GO:0032392	DNA geometric change	17/696	83/18614	9.12701e-09	5.83667e-07	4.57506e-07	DDX11/RFC2/RAD51/POLQ/MCM2/CDC45/MCM5/MCM4/TWNK/MCM3/CHTF18/GINS4/RECQL4/HMGB2/MCM7/RAD54B/BLM	17
GO:BP	UM-SCC 10a	IR (vs. non-IR Control)	Activated	GO:0010639	negative regulation of organelle organization	38/696	362/18614	1.02832e-08	6.46653e-07	5.06878e-07	MAD1L1/BRCA1/TMSB10/NAV3/TRIP13/MCM2/NDC80/SSH1/TPX2/BIRC5/CORO1A/PPIF/CRACD/ARHGEF2/CDC20/ZWINT/XRCC3/LIF/PPARG/CCNB1/CDCA8/FHOD3/ESPL1/IER3/SPTBN5/PIF1/INCENP/FEZ1/SPC24/CCNF/MAD2L1/BMERB1/PLK1/CDT1/BUB1/HASPIN/AURKB/KIF24	38
GO:BP	UM-SCC 10a	IR (vs. non-IR Control)	Activated	GO:1903131	mononuclear cell differentiation	45/696	474/18614	1.0368e-08	6.46653e-07	5.06878e-07	CYP26B1/HDAC9/TNFRSF9/KLF6/GLI2/IL4R/TCF7/XBP1/MYH9/DHRS2/SFRP1/RELB/LYL1/SHB/MDK/IL23A/CD83/VEGFA/IL1A/EGR1/RUNX2/IRF1/IL1B/PPARG/HLX/DUSP10/FANCD2/ADAM8/CMTM7/IL34/RUNX1/IKZF3/CSF2/INPP5D/FOS/PTGER4/CLCF1/JUN/CSF1R/LCK/CSF1/IRF7/FANCA/CARD11/PNP	45
GO:BP	UM-SCC 10a	IR (vs. non-IR Control)	Activated	GO:1901976	regulation of cell cycle checkpoint	13/696	47/18614	1.08653e-08	6.69409e-07	5.24715e-07	MAD1L1/BRCA1/RAD51/NDC80/BIRC5/XRCC3/CCNB1/CDCA8/INCENP/MAD2L1/CDT1/AURKB/CHEK2	13
GO:BP	UM-SCC 10a	IR (vs. non-IR Control)	Activated	GO:0007080	mitotic metaphase plate congression	14/696	57/18614	1.58958e-08	9.67537e-07	7.58402e-07	MAD1L1/KIF22/NDC80/BIRC5/CCNB1/PSRC1/CDCA8/KIF2C/CDCA5/INCENP/CDT1/AURKB/NUP62/KIFC1	14
GO:BP	UM-SCC 10a	IR (vs. non-IR Control)	Activated	GO:0030174	regulation of DNA-templated DNA replication initiation	8/696	15/18614	1.87214e-08	1.12596e-06	8.82583e-07	MCM2/MCM5/MCM4/MCM3/CDK2/TICRR/MCM7/CDT1	8
GO:BP	UM-SCC 10a	IR (vs. non-IR Control)	Activated	GO:0032508	DNA duplex unwinding	16/696	77/18614	2.00497e-08	1.19166e-06	9.3408e-07	DDX11/RFC2/RAD51/POLQ/MCM2/CDC45/MCM5/MCM4/TWNK/MCM3/CHTF18/GINS4/RECQL4/MCM7/RAD54B/BLM	16
GO:BP	UM-SCC 10a	IR (vs. non-IR Control)	Activated	GO:0140013	meiotic nuclear division	26/696	196/18614	2.12292e-08	1.24709e-06	9.77531e-07	CYP26B1/RAD51/TRIP13/NDC80/RAD54L/AURKA/REC8/CDC25B/RAD51AP1/CDC20/NCAPH/EREG/LIF/SGO1/ESPL1/FANCD2/INCENP/EME1/CCNB2/NPR2/SYCE2/PLK1/BUB1/GPR3/FANCA/RAD54B	26
GO:BP	UM-SCC 10a	IR (vs. non-IR Control)	Activated	GO:0051984	positive regulation of chromosome segregation	10/696	27/18614	2.3739e-08	1.3785e-06	1.08053e-06	NCAPD2/BIRC5/CDC6/NCAPH/CCNB1/CDCA8/INCENP/NCAPD3/CDT1/AURKB	10
GO:BP	UM-SCC 10a	IR (vs. non-IR Control)	Activated	GO:0051256	mitotic spindle midzone assembly	7/696	11/18614	2.87125e-08	1.63621e-06	1.28254e-06	BIRC5/KIF4A/CDCA8/KIF23/INCENP/AURKB/KIF4B	7
GO:BP	UM-SCC 10a	IR (vs. non-IR Control)	Activated	GO:0002687	positive regulation of leukocyte migration	22/696	147/18614	2.88247e-08	1.63621e-06	1.28254e-06	ICAM1/CORO1A/SERPINE1/MDK/IL23A/VEGFA/IL1A/PGF/RAC2/P2RX4/THBS1/VEGFC/ADAM8/IL34/CXCL10/PTAFR/CXCL8/CSF1R/CAMK1D/CSF1/GPSM3/TNF	22
GO:BP	UM-SCC 10a	IR (vs. non-IR Control)	Activated	GO:0071103	DNA conformation change	17/696	90/18614	3.2779e-08	1.84e-06	1.44228e-06	DDX11/RFC2/RAD51/POLQ/MCM2/CDC45/MCM5/MCM4/TWNK/MCM3/CHTF18/GINS4/RECQL4/HMGB2/MCM7/RAD54B/BLM	17
GO:BP	UM-SCC 10a	IR (vs. non-IR Control)	Activated	GO:0051302	regulation of cell division	25/696	187/18614	3.38605e-08	1.87981e-06	1.47349e-06	AURKA/BIRC5/ORC6/CDC6/CDC25B/MDK/VEGFA/IL1A/PGF/CIT/EREG/IL1B/CDCA8/KIF23/INCENP/VEGFC/TGFA/E2F7/PLK1/NKX3-1/PLK3/AURKB/KIF18B/BLM/NUP62	25
GO:BP	UM-SCC 10a	IR (vs. non-IR Control)	Activated	GO:0006310	DNA recombination	35/696	332/18614	3.54255e-08	1.94532e-06	1.52484e-06	BRCA1/RAD51/POLQ/TRIP13/MCM2/RAD54L/CDC45/MCM5/REC8/MRGBP/MCM4/NSD2/RAD51AP1/TIMELESS/MCM3/HROB/XRCC3/AUNIP/TEP1/PIF1/FANCD2/GINS4/EME1/TONSL/RECQL4/HMGB2/MCM7/FEN1/NFRKB/CLCF1/ATAD5/KPNA2/XRCC2/RAD54B/BLM	35
GO:BP	UM-SCC 10a	IR (vs. non-IR Control)	Activated	GO:0044786	cell cycle DNA replication	12/696	43/18614	3.59295e-08	1.95179e-06	1.5299e-06	RAD51/MCM2/CDC45/MCM4/LIG1/MCM3/DBF4B/E2F7/CDT1/FEN1/ATAD5/BLM	12
GO:BP	UM-SCC 10a	IR (vs. non-IR Control)	Activated	GO:0000725	recombinational repair	24/696	175/18614	3.86898e-08	2.07937e-06	1.62991e-06	BRCA1/RAD51/POLQ/MCM2/RAD54L/CDC45/MCM5/REC8/MRGBP/MCM4/RAD51AP1/TIMELESS/MCM3/HROB/XRCC3/AUNIP/GINS4/TONSL/RECQL4/MCM7/FEN1/XRCC2/RAD54B/BLM	24
GO:BP	UM-SCC 10a	IR (vs. non-IR Control)	Activated	GO:0051310	metaphase plate congression	15/696	72/18614	5.35246e-08	2.84638e-06	2.23113e-06	MAD1L1/SPAG5/KIF22/NDC80/BIRC5/CCNB1/PSRC1/CDCA8/KIF2C/CDCA5/INCENP/CDT1/AURKB/NUP62/KIFC1	15
GO:BP	UM-SCC 10a	IR (vs. non-IR Control)	Activated	GO:0030856	regulation of epithelial cell differentiation	23/696	166/18614	6.11617e-08	3.21863e-06	2.52292e-06	FOXC1/CEACAM1/MMP9/JAG1/SERPINE1/VEGFA/IL1A/ERRFI1/IL1B/ZFP36/LIF/SPRY2/NKX6-1/SPRED1/GDNF/ETV4/ZBED2/ALOX15B/MAFF/SPRED2/TNF/S1PR2/LHX1	23
GO:BP	UM-SCC 10a	IR (vs. non-IR Control)	Activated	GO:0000022	mitotic spindle elongation	7/696	12/18614	6.66817e-08	3.43751e-06	2.69448e-06	BIRC5/KIF4A/CDCA8/KIF23/INCENP/AURKB/KIF4B	7
GO:BP	UM-SCC 10a	IR (vs. non-IR Control)	Activated	GO:0000727	double-strand break repair via break-induced replication	7/696	12/18614	6.66817e-08	3.43751e-06	2.69448e-06	MCM2/CDC45/MCM5/MCM4/MCM3/GINS4/MCM7	7
GO:BP	UM-SCC 10a	IR (vs. non-IR Control)	Activated	GO:0051303	establishment of chromosome localization	16/696	84/18614	7.34149e-08	3.74638e-06	2.9366e-06	MAD1L1/NDE1/SPAG5/KIF22/NDC80/BIRC5/CCNB1/PSRC1/CDCA8/KIF2C/CDCA5/INCENP/CDT1/AURKB/NUP62/KIFC1	16
GO:BP	UM-SCC 10a	IR (vs. non-IR Control)	Activated	GO:0051225	spindle assembly	20/696	131/18614	8.72809e-08	4.40943e-06	3.45632e-06	SPAG5/NDC80/AURKA/TPX2/BIRC5/KIF4A/MYBL2/CDC20/NEK2/CDCA8/KIF23/INCENP/CCNB2/PLK1/AURKB/RCC1/CHEK2/TUBB/KIF4B/KIFC1	20
GO:BP	UM-SCC 10a	IR (vs. non-IR Control)	Activated	GO:0033260	nuclear DNA replication	11/696	38/18614	8.83288e-08	4.41819e-06	3.46319e-06	RAD51/MCM2/CDC45/MCM4/LIG1/MCM3/DBF4B/CDT1/FEN1/ATAD5/BLM	11
[truncated: 5,863 more rows]

## Sheet: GeneSignatures
Source:	https://maayanlab.cloud/Harmonizome/gene_set/Signaling+by+FGFR/Reactome+Pathways	https://doi.org/10.1186/s12943-022-01646-1	https://doi.org/10.1016/j.cell.2017.10.044	https://doi.org/10.1038/s41598-020-60707-x	https://doi.org/10.1038/s41598-020-60707-x	https://doi.org/10.1371/journal.pcbi.1010604	https://doi.org/10.1158/1535-7163.MCT-17-0733	https://www.gsea-msigdb.org/gsea/msigdb/human/geneset/CROMER_METASTASIS_DN.html?keywords=hnscc	https://www.gsea-msigdb.org/gsea/msigdb/human/geneset/CROMER_METASTASIS_UP.html?keywords=hnscc	https://www.gsea-msigdb.org/gsea/msigdb/human/geneset/CROMER_TUMORIGENESIS_DN.html?keywords=hnscc	https://www.gsea-msigdb.org/gsea/msigdb/human/geneset/CROMER_TUMORIGENESIS_UP.html?keywords=hnscc
[truncated: 695 more rows]

[truncated: 3 more sheets: RNA-Seq DEG Supplement, PatientSurvivalAnalysis, RiskScorePatientStratification]
